# Supplementary material for: Dynamic neurogenomic responses to social interactions and dominance outcomes in female paper wasps
Source: PLoS Genet. 2021 Sep 3;17(9):e1009474. doi: 10.1371/journal.pgen.1009474 (PMC8415593; doi:10.1371/journal.pgen.1009474)
Supplement: S1 Table — (XLSX) [file pgen.1009474.s003.xlsx]

## Sheet: Sheet1
color mark for identification	wasp	Trial	Time	Brain	Optic	Outcome*	timeOutcome*	Number	logNumber	Sum	logSum	Index	recNum	recLogNum	recSum	recLogSum	recIndex
Pink	2018_382	trial106	late	yes	yes	loser	lateloser	0	0	0	0	0	1	0.30103	5	0.778151	5
Pink	2018_85	Trial41_July9	early	yes	yes	loser	earlyloser	0	0	0	0	0	1	0.30103	3	0.60206	3
Pink	2018_460	trial62	late	yes	yes	loser	lateloser	0	0	0	0	0	3	0.60206	11	1.07918	3.66667
Pink	2018_283	trial110	late	yes	yes	loser	lateloser	1	0.30103	1	0.30103	1	2	0.477121	2	0.477121	1
Grey	2018_95	Trial58_July9	late	no	yes	loser	lateloser	1	0.30103	4	0.69897	4	2	0.477121	7	0.90309	3.5
Grey	2018_515	trial89	late	yes	yes	loser	lateloser	1	0.30103	5	0.778151	5	12	1.11394	60	1.78533	5
Grey	2018_423	trial90	late	no	no	loser	lateloser	1	0.30103	1	0.30103	1	11	1.07918	33	1.53148	3
Grey	2018_493	trial106	late	yes	yes	winner	latewinner	1	0.30103	5	0.778151	5	0	0	0	0	0
Grey	2018_18	trial109	early	yes	yes	winner	earlywinner	1	0.30103	5	0.778151	5	3	0.60206	5	0.778151	1.66667
Grey	2018_42	Trial41_July9	early	yes	yes	winner	earlywinner	1	0.30103	3	0.60206	3	0	0	0	0	0
Pink	2018_121	July6_CH9_Trial9	early	yes	yes	loser	earlyloser	2	0.477121	6	0.845098	3	20	1.32222	80	1.90849	4
Grey	2018_287	trial78	late	yes	yes	loser	lateloser	2	0.477121	2	0.477121	1	4	0.69897	12	1.11394	3
Grey	2018_184	trial110	late	no	no	winner	latewinner	2	0.477121	2	0.477121	1	1	0.30103	1	0.30103	1
Pink	2018_90	Trial58_July9	late	yes	yes	winner	latewinner	2	0.477121	7	0.90309	3.5	1	0.30103	4	0.69897	4
Pink	2018_69	trial109	early	no	yes	loser	earlyloser	3	0.60206	5	0.778151	1.66667	1	0.30103	5	0.778151	5
Grey	2018_38	Trial57_July9	early	yes	yes	loser	earlyloser	3	0.60206	3	0.60206	1	6	0.845098	18	1.27875	3
Grey	2018_485	trial62	late	no	yes	winner	latewinner	3	0.60206	11	1.07918	3.66667	0	0	0	0	0
Pink	2018_381	trial25	early	no	yes	loser	earlyloser	4	0.69897	8	0.954243	2	9	1	21	1.34242	2.33333
Grey	2018_344	trial46	late	no	no	loser	lateloser	4	0.69897	6	0.845098	1.5	7	0.90309	12	1.11394	1.71429
Pink	2018_530	Trial61_July9	early	yes	yes	loser	earlyloser	4	0.69897	4	0.69897	1	4	0.69897	8	0.954243	2
Pink	2018_185	Trial42_July9	late	yes	yes	winner	latewinner	4	0.69897	7	0.90309	1.75	6	0.845098	8	0.954243	1.33333
Grey	2018_73	Trial61_July9	early	yes	yes	winner	earlywinner	4	0.69897	8	0.954243	2	4	0.69897	4	0.69897	1
Pink	2018_186	trial78	late	yes	yes	winner	latewinner	4	0.69897	12	1.11394	3	2	0.477121	2	0.477121	1
Grey	2018_532	July6_Trial13	early	yes	no	loser	earlyloser	5	0.778151	5	0.778151	1	7	0.90309	7	0.90309	1
Grey	2018_490	trial105	early	yes	yes	loser	earlyloser	5	0.778151	10	1.04139	2	12	1.11394	49	1.69897	4.08333
Grey	2018_494	Trial42_July9	late	no	yes	loser	lateloser	6	0.845098	8	0.954243	1.33333	4	0.69897	7	0.90309	1.75
Grey	2018_415	trial93	early	yes	yes	loser	earlyloser	6	0.845098	12	1.11394	2	8	0.954243	22	1.36173	2.75
Pink	2018_68	Trial57_July9	early	yes	yes	winner	earlywinner	6	0.845098	18	1.27875	3	3	0.60206	3	0.60206	1
Grey	2018_53	trial77	early	yes	yes	winner	earlywinner	6	0.845098	19	1.30103	3.16667	7	0.90309	13	1.14613	1.85714
Grey	2018_318	trial118	late	no	yes	loser	lateloser	7	0.90309	10	1.04139	1.42857	13	1.14613	23	1.38021	1.76923
Grey	2018_88	trial45	early	yes	yes	loser	earlyloser	7	0.90309	19	1.30103	2.71429	9	1	33	1.53148	3.66667
Grey	2018_319	trial73	early	yes	yes	loser	earlyloser	7	0.90309	24	1.39794	3.42857	8	0.954243	23	1.38021	2.875
Pink	2018_181	trial77	early	yes	yes	loser	earlyloser	7	0.90309	13	1.14613	1.85714	6	0.845098	19	1.30103	3.16667
Pink	2018_294	July6_Trial13	early	no	yes	winner	earlywinner	7	0.90309	7	0.90309	1	5	0.778151	5	0.778151	1
Pink	2018_284	trial46	late	no	no	winner	latewinner	7	0.90309	12	1.11394	1.71429	4	0.69897	6	0.845098	1.5
Grey	2018_451	trial29	early	yes	yes	loser	earlyloser	8	0.954243	12	1.11394	1.5	10	1.04139	26	1.43136	2.6
Pink	2018_293	trial73	early	yes	yes	winner	earlywinner	8	0.954243	23	1.38021	2.875	7	0.90309	24	1.39794	3.42857
Pink	2018_165	trial93	early	no	yes	winner	earlywinner	8	0.954243	22	1.36173	2.75	6	0.845098	12	1.11394	2
Grey	2018_80	trial30	late	yes	yes	loser	lateloser	9	1	22	1.36173	2.44444	13	1.14613	46	1.6721	3.53846
Grey	2018_448	trial25	early	yes	no	winner	earlywinner	9	1	21	1.34242	2.33333	4	0.69897	8	0.954243	2
Pink	2018_275	trial45	early	no	yes	winner	earlywinner	9	1	33	1.53148	3.66667	7	0.90309	19	1.30103	2.71429
Pink	2018_379	trial29	early	yes	yes	winner	earlywinner	10	1.04139	26	1.43136	2.6	8	0.954243	12	1.11394	1.5
Pink	2018_429	trial90	late	no	yes	winner	latewinner	11	1.07918	33	1.53148	3	1	0.30103	1	0.30103	1
Grey	2018_14	trial94	late	yes	yes	loser	lateloser	12	1.11394	30	1.49136	2.5	47	1.68124	117	2.07188	2.48936
Pink	2018_39	trial105	early	yes	yes	winner	earlywinner	12	1.11394	49	1.69897	4.08333	5	0.778151	10	1.04139	2
Pink	2018_385	trial89	late	no	no	winner	latewinner	12	1.11394	60	1.78533	5	1	0.30103	5	0.778151	5
Pink	2018_281	trial118	late	yes	yes	winner	latewinner	13	1.14613	23	1.38021	1.76923	7	0.90309	10	1.04139	1.42857
Pink	2018_457	Trial14_CH14_July62018	late	yes	yes	winner	latewinner	13	1.14613	31	1.50515	2.38462	18	1.27875	18	1.27875	1
Pink	2018_501	trial30	late	yes	no	winner	latewinner	13	1.14613	46	1.6721	3.53846	9	1	22	1.36173	2.44444
Grey	2018_167	Trial26_July62018	late	yes	yes	loser	lateloser	14	1.17609	24	1.39794	1.71429	14	1.17609	26	1.43136	1.85714
Pink	2018_274	Trial26_July62018	late	yes	yes	winner	latewinner	14	1.17609	26	1.43136	1.85714	14	1.17609	24	1.39794	1.71429
Grey	2018_142	Trial14_CH14_July62018	late	no	yes	loser	lateloser	18	1.27875	18	1.27875	1	13	1.14613	31	1.50515	2.38462
Grey	2018_156	trial117	early	yes	yes	loser	earlyloser	19	1.30103	28	1.4624	1.47368	27	1.44716	30	1.49136	1.11111
Grey	2018_126	July6_CH9_Trial9	early	yes	yes	winner	earlywinner	20	1.32222	80	1.90849	4	2	0.477121	6	0.845098	3
Pink	2018_343	trial117	early	yes	yes	winner	earlywinner	27	1.44716	30	1.49136	1.11111	19	1.30103	28	1.4624	1.47368
Pink	2018_56	trial94	late	yes	yes	winner	latewinner	47	1.68124	117	2.07188	2.48936	12	1.11394	30	1.49136	2.5
Grey	2018_484	Trail10_CH10_July62018	late	yes	yes	loser	lateloser	64	1.81291	216	2.33646	3.375	130	2.11727	433	2.63749	3.33077
Pink	2018_77	TRIAL74	late	yes	no	loser	lateloser	93	1.97313	298	2.47567	3.2043	252	2.40312	814	2.91116	3.23016
Pink	2018_453	Trail10_CH10_July62018	late	yes	yes	winner	latewinner	130	2.11727	433	2.63749	3.33077	64	1.81291	216	2.33646	3.375
Grey	2018_183	TRIAL74	late	yes	yes	winner	latewinner	252	2.40312	814	2.91116	3.23016	93	1.97313	298	2.47567	3.2043
* All trials wasps are included here, but in analyses of winner/loser gene expression, individuals from trials with less than 10 total aggressive acts were not considered
