# Supplementary material for: Dynamic neurogenomic responses to social interactions and dominance outcomes in female paper wasps
Source: PLoS Genet. 2021 Sep 3;17(9):e1009474. doi: 10.1371/journal.pgen.1009474 (PMC8415593; doi:10.1371/journal.pgen.1009474)
Supplement: S2 Table — (XLSX) [file pgen.1009474.s004.xlsx]

## Sheet: Sheet1
Central Brain (from PCA of all data)			P values of ANOVA
	% Variation Explained	Cumulative % Variation	Social	Time	Social:Time
PC1	27.75	27.75	0.0071	0.84	0.47
PC2	14.02	41.77	0.28	0.72	0.37
PC3	6.23	48	0.35	0.18	0.96
PC4	4.1	52.09	0.18	0.92	0.69
PC5	3.5	55.6	0.0019	0.11	0.79
PC6	2.5	58.05	0.66	0.16	0.8
PC7	2.09	60.14	0.56	0.58	0.99
PC8	1.78	61.91	0.51	0.77	0.26
PC9	1.44	63.35	0.91	0.27	0.71
PC10	1.34	64.7	0.9	0.35	0.56
PC11	1.2	65.88	0.71	0.76	0.77
PC12	1.13	67.01	0.58	0.91	0.56
PC13	1.06	68.07	0.27	0.25	0.24
PC14	0.99	69.06	0.16	0.31	0.37
PC15	0.92	69.98	0.15	0.28	0.55
Optic Lobe (from PCA of all data)			P values of ANOVA
	% Variation Explained	Cumulative % Variation	Social	Time	Social:Time
PC1	27.75	27.75	0.61	0.73	0.13
PC2	14.02	41.77	0.47	0.24	0.2
PC3	6.23	48	0.19	0.88	0.95
PC4	4.1	52.09	0.93	0.9	0.56
PC5	3.5	55.6	0.21	0.023	0.38
PC6	2.5	58.05	0.18	0.71	0.03
PC7	2.09	60.14	0.22	0.28	0.86
PC8	1.78	61.91	0.29	0.12	0.29
PC9	1.44	63.35	0.9	0.5	0.99
PC10	1.34	64.7	0.012	0.96	0.66
PC11	1.2	65.88	0.78	0.4	0.73
PC12	1.13	67.01	0.17	0.54	0.1
PC13	1.06	68.07	0.49	0.049	0.16
PC14	0.99	69.06	0.7	0.28	0.98
PC15	0.92	69.98	0.04	0.57	0.67
Central Brain (from PCA centra brain data only)			P values of ANOVA
	% Variation Explained	Cumulative % Variation	Social	Time	Social:Time
PC1	23.86	23.86	0.09	0.72	0.37
PC2	9.64	33.51	0.66	0.1	0.85
PC3	7.59	41.09	0.0034	0.72	0.87
PC4	5.01	46.11	0.38	0.99	0.68
PC5	3.68	49.79	0.66	0.27	0.57
PC6	3.28	53.06	0.47	0.97	0.34
PC7	3.12	56.18	0.91	0.5	0.83
PC8	2.41	58.6	0.7	0.07	0.38
PC9	2.24	60.83	0.15	0.07	0.86
PC10	2.09	62.92	0.17	0.2	0.16
PC11	2.04	64.96	0.77	0.15	0.91
PC12	1.96	66.92	0.35	0.74	0.53
PC13	1.82	68.74	0.24	0.36	0.46
PC14	1.68	70.43	0.73	0.39	0.84
PC15	1.61	72.04	0.28	0.26	0.56
Optic Lobe (from PCA of optic lobe data only)			P values of ANOVA
	% Variation Explained	Cumulative % Variation	Social	Time	Social:Time
PC1	21.7	21.7	0.57	0.31	0.2
PC2	10.85	32.55	0.11	0.83	0.66
PC3	7.19	39.74	0.59	0.84	0.38
PC4	5.6	45.34	0.38	0.029	0.13
PC5	4.01	49.35	0.16	0.47	0.085
PC6	3.46	52.82	0.9	0.28	0.9
PC7	2.87	55.68	0.022	0.57	0.47
PC8	2.7	58.38	0.92	0.19	0.16
PC9	2.41	60.78	0.72	0.34	0.83
PC10	2.31	63.09	0.37	0.55	0.3
PC11	2.06	65.15	0.99	0.78	0.86
PC12	1.79	66.94	0.56	0.4	0.7
PC13	1.69	68.63	0.011	0.0042	0.65
PC14	1.58	70.22	0.98	0.76	0.91
PC15	1.53	71.75	0.67	0.82	0.59
