# Supplementary material for: Dynamic neurogenomic responses to social interactions and dominance outcomes in female paper wasps
Source: PLoS Genet. 2021 Sep 3;17(9):e1009474. doi: 10.1371/journal.pgen.1009474 (PMC8415593; doi:10.1371/journal.pgen.1009474)
Supplement: S3 Table — (XLSX) [file pgen.1009474.s005.xlsx]

## Sheet: Sheet1
Models	BRAIN			OPTIC
	Up	Down	total	Up	Down	total
Social+Time
Social	147	201	348	0	0	0
Time	5	7	12	0	5	5
timeSocial
Early Social - Early Nonsocial	70	137	207	1	0	1
Early Social - Late Social	3	0	3	0	0	0
Late Social - Late Nonsocial	0	0	0	0	3	3
Early Nonsocial - Late Nonsocial	0	0	0	1	1	2
Late Social - Early Nonsocial	76	37	113	1	1	2
Early Social - Late Nonsocial	3	1	4	1	1	2
Outcome+Tissue+Time
Time	1	8	9	0	0	0
W-N	55	42	97	0	0	0
L-N	11	2	13	0	0	0
W-L	0	0	0	0	5	5
