# Supplementary material for: Dynamic neurogenomic responses to social interactions and dominance outcomes in female paper wasps
Source: PLoS Genet. 2021 Sep 3;17(9):e1009474. doi: 10.1371/journal.pgen.1009474 (PMC8415593; doi:10.1371/journal.pgen.1009474)
Supplement: S4 Table — (XLSX) [file pgen.1009474.s006.xlsx]

## Sheet: S4_Table
GO.ID	Term	Annotated	Significant	Expected	classicFisher	FDR corrected Pvalue
GO:0050909	sensory perception of taste	25	12	2.45	1.1e-06	0.0034056
GO:0070588	calcium ion transmembrane transport	36	13	3.53	1.8e-05	0.022704
GO:0045433	male courtship behavior, veined wing gen...	27	11	2.65	2.2e-05	0.022704
GO:0007615	anesthesia-resistant memory	38	13	3.72	3.6e-05	0.027864
GO:0009312	oligosaccharide biosynthetic process	10	6	0.98	0.00013	0.080496
GO:0008039	synaptic target recognition	54	14	5.29	0.00029	0.1419
GO:0030534	adult behavior	261	46	25.57	0.00036	0.1419
GO:0034765	regulation of ion transmembrane transpor...	38	10	3.72	0.00043	0.1419
GO:0001508	action potential	12	6	1.18	0.00047	0.1419
GO:0019722	calcium-mediated signaling	31	10	3.04	0.0005	0.1419
GO:0040034	regulation of development, heterochronic	21	8	2.06	0.00052	0.1419
GO:0016319	mushroom body development	107	22	10.48	0.00055	0.1419
GO:0008345	larval locomotory behavior	56	14	5.49	0.00076	0.179126
GO:0048790	maintenance of presynaptic active zone s...	13	6	1.27	0.00081	0.179126
GO:0048864	stem cell development	37	5	3.63	0.00094	0.18963
GO:0046928	regulation of neurotransmitter secretion	28	9	2.74	0.00098	0.18963
GO:0016079	synaptic vesicle exocytosis	51	13	5	0.00117	0.18963
GO:0007317	regulation of pole plasm oskar mRNA loca...	46	12	4.51	0.00119	0.18963
GO:0044719	regulation of imaginal disc-derived wing...	35	10	3.43	0.00143	0.18963
GO:0030536	larval feeding behavior	19	7	1.86	0.00147	0.18963
GO:0001941	postsynaptic membrane organization	10	5	0.98	0.00147	0.18963
GO:0007271	synaptic transmission, cholinergic	10	5	0.98	0.00147	0.18963
GO:0061028	establishment of endothelial barrier	10	5	0.98	0.00147	0.18963
GO:0007319	negative regulation of oskar mRNA transl...	10	5	0.98	0.00147	0.18963
GO:2000331	regulation of terminal button organizati...	48	12	4.7	0.00178	0.220435
GO:0007411	axon guidance	436	70	42.72	0.00233	0.274217
GO:0007623	circadian rhythm	226	37	22.14	0.00245	0.274217
GO:0097090	presynaptic membrane organization	11	5	1.08	0.00248	0.274217
GO:0007303	cytoplasmic transport, nurse cell to ooc...	16	6	1.57	0.00292	0.311735
GO:0050770	regulation of axonogenesis	112	21	10.97	0.0033	0.311982
GO:0060537	muscle tissue development	58	13	5.68	0.00338	0.311982
GO:0042332	gravitaxis	33	9	3.23	0.00349	0.311982
GO:0007274	neuromuscular synaptic transmission	113	24	11.07	0.00354	0.311982
GO:0043087	regulation of GTPase activity	121	24	11.85	0.00377	0.311982
GO:0048813	dendrite morphogenesis	255	44	24.98	0.00388	0.311982
GO:1900242	regulation of synaptic vesicle endocytos...	12	5	1.18	0.00391	0.311982
GO:0042044	fluid transport	12	5	1.18	0.00391	0.311982
GO:0016332	establishment or maintenance of polarity...	12	5	1.18	0.00391	0.311982
GO:0009953	dorsal/ventral pattern formation	207	32	20.28	0.00393	0.311982
GO:0035556	intracellular signal transduction	596	86	58.39	0.0041	0.31734
GO:0048808	male genitalia morphogenesis	37	10	3.63	0.00452	0.338349
GO:0007631	feeding behavior	85	22	8.33	0.00459	0.338349
GO:0008016	regulation of heart contraction	39	10	3.82	0.00497	0.351568
GO:0007602	phototransduction	86	14	8.43	0.00501	0.351568
GO:0048167	regulation of synaptic plasticity	41	10	4.02	0.00511	0.351568
GO:0040018	positive regulation of multicellular org...	35	9	3.43	0.00535	0.355052
GO:0007156	homophilic cell adhesion via plasma memb...	29	8	2.84	0.00539	0.355052
GO:0051302	regulation of cell division	38	8	3.72	0.00571	0.360779
GO:0060079	excitatory postsynaptic potential	18	6	1.76	0.00571	0.360779
GO:1900073	regulation of neuromuscular synaptic tra...	54	11	5.29	0.00668	0.413626
GO:0000578	embryonic axis specification	180	29	17.64	0.00725	0.43344
GO:0042220	response to cocaine	21	7	2.06	0.00759	0.43344
GO:0007297	ovarian follicle cell migration	193	30	18.91	0.00766	0.43344
GO:1902600	proton transmembrane transport	23	5	2.25	0.0077	0.43344
GO:0043297	apical junction assembly	75	17	7.35	0.00773	0.43344
GO:0008277	regulation of G protein-coupled receptor...	49	12	4.8	0.00784	0.43344
GO:0051058	negative regulation of small GTPase medi...	38	7	3.72	0.00801	0.435069
GO:0060857	establishment of glial blood-brain barri...	25	7	2.45	0.00834	0.439737
GO:0071907	determination of digestive tract left/ri...	14	5	1.37	0.00838	0.439737
GO:0007616	long-term memory	87	16	8.52	0.0094	0.48504
GO:0019220	regulation of phosphate metabolic proces...	294	23	28.8	0.00988	0.500274
GO:0045727	positive regulation of translation	32	8	3.14	0.01016	0.500274
GO:0007416	synapse assembly	288	49	28.22	0.01018	0.500274
GO:0008049	male courtship behavior	89	23	8.72	0.01073	0.501722
GO:0044089	positive regulation of cellular componen...	189	30	18.52	0.01115	0.501722
GO:0030865	cortical cytoskeleton organization	87	18	8.52	0.01132	0.501722
GO:0046660	female sex differentiation	38	10	3.72	0.01157	0.501722
GO:0051090	regulation of DNA-binding transcription ...	28	6	2.74	0.01181	0.501722
GO:0045450	bicoid mRNA localization	10	4	0.98	0.01183	0.501722
GO:0032368	regulation of lipid transport	10	4	0.98	0.01183	0.501722
GO:0043113	receptor clustering	10	4	0.98	0.01183	0.501722
GO:0006020	inositol metabolic process	10	4	0.98	0.01183	0.501722
GO:0060402	calcium ion transport into cytosol	10	4	0.98	0.01183	0.501722
GO:0071456	cellular response to hypoxia	33	8	3.23	0.01229	0.514187
GO:0007611	learning or memory	271	53	26.55	0.01255	0.514809
GO:0008593	regulation of Notch signaling pathway	185	20	18.13	0.01284	0.514809
GO:0048190	wing disc dorsal/ventral pattern formati...	90	16	8.82	0.01294	0.514809
GO:0032482	Rab protein signal transduction	27	7	2.65	0.01297	0.514809
GO:0030866	cortical actin cytoskeleton organization	77	14	7.54	0.01365	0.530695
GO:0009408	response to heat	88	14	8.62	0.01387	0.530695
GO:0051254	positive regulation of RNA metabolic pro...	399	52	39.09	0.01404	0.530695
GO:0016198	axon choice point recognition	56	12	5.49	0.0146	0.530695
GO:0030155	regulation of cell adhesion	69	11	6.76	0.01477	0.530695
GO:0048749	compound eye development	466	66	45.66	0.01498	0.530695
GO:0044282	small molecule catabolic process	84	12	8.23	0.01546	0.530695
GO:0045944	positive regulation of transcription by ...	301	44	29.49	0.01549	0.530695
GO:0008366	axon ensheathment	16	5	1.57	0.0155	0.530695
GO:1901739	regulation of myoblast fusion	16	5	1.57	0.0155	0.530695
GO:2000370	positive regulation of clathrin-dependen...	16	5	1.57	0.0155	0.530695
GO:0045471	response to ethanol	104	20	10.19	0.01552	0.530695
GO:0040014	regulation of multicellular organism gro...	68	16	6.66	0.0156	0.530695
GO:0007548	sex differentiation	138	29	13.52	0.01577	0.530695
GO:0007632	visual behavior	47	9	4.6	0.0163	0.539767
GO:0007417	central nervous system development	325	56	31.84	0.01682	0.539767
GO:0002118	aggressive behavior	35	9	3.43	0.01687	0.539767
GO:0051899	membrane depolarization	11	4	1.08	0.01717	0.539767
GO:0042595	behavioral response to starvation	11	4	1.08	0.01717	0.539767
GO:1900407	regulation of cellular response to oxida...	11	4	1.08	0.01717	0.539767
GO:0043704	photoreceptor cell fate specification	29	5	2.84	0.01726	0.539767
GO:0048488	synaptic vesicle endocytosis	54	14	5.29	0.01748	0.541181
GO:0045793	positive regulation of cell size	49	10	4.8	0.0184	0.558494
GO:0007419	ventral cord development	49	10	4.8	0.0184	0.558494
GO:0010506	regulation of autophagy	109	19	10.68	0.01982	0.594666
GO:0030728	ovulation	17	5	1.67	0.02023	0.594666
GO:0007189	adenylate cyclase-activating G protein-c...	17	5	1.67	0.02023	0.594666
GO:0048814	regulation of dendrite morphogenesis	63	10	6.17	0.02036	0.594666
GO:0019827	stem cell population maintenance	150	15	14.7	0.02071	0.599235
GO:0006342	chromatin silencing	109	16	10.68	0.021	0.601022
GO:0007390	germ-band shortening	43	9	4.21	0.02116	0.601022
GO:0045887	positive regulation of synaptic growth a...	65	12	6.37	0.02221	0.610094
GO:0007606	sensory perception of chemical stimulus	116	23	11.36	0.02307	0.610094
GO:0050804	modulation of chemical synaptic transmis...	153	35	14.99	0.02335	0.610094
GO:0048512	circadian behavior	158	21	15.48	0.02338	0.610094
GO:0140029	exocytic process	30	8	2.94	0.02346	0.610094
GO:0048841	regulation of axon extension involved in...	12	4	1.18	0.0238	0.610094
GO:0043647	inositol phosphate metabolic process	12	4	1.18	0.0238	0.610094
GO:2000826	regulation of heart morphogenesis	12	4	1.18	0.0238	0.610094
GO:0070278	extracellular matrix constituent secreti...	34	7	3.33	0.02406	0.610094
GO:0009584	detection of visible light	70	10	6.86	0.02413	0.610094
GO:0051491	positive regulation of filopodium assemb...	37	8	3.63	0.02417	0.610094
GO:0043506	regulation of JUN kinase activity	17	4	1.67	0.02423	0.610094
GO:0070983	dendrite guidance	44	9	4.31	0.02438	0.610094
GO:0017085	response to insecticide	35	8	3.43	0.02479	0.610094
GO:0042391	regulation of membrane potential	77	20	7.54	0.02519	0.610094
GO:0007562	eclosion	30	8	2.94	0.02547	0.610094
GO:0044092	negative regulation of molecular functio...	78	11	7.64	0.02579	0.610094
GO:0045186	zonula adherens assembly	18	5	1.76	0.02582	0.610094
GO:0070593	dendrite self-avoidance	18	5	1.76	0.02582	0.610094
GO:0000302	response to reactive oxygen species	18	5	1.76	0.02582	0.610094
GO:0048682	sprouting of injured axon	18	5	1.76	0.02582	0.610094
GO:0042051	compound eye photoreceptor development	142	23	13.91	0.02599	0.610094
GO:0051240	positive regulation of multicellular org...	370	47	36.25	0.02615	0.610094
GO:0007298	border follicle cell migration	188	27	18.42	0.02621	0.610094
GO:0097306	cellular response to alcohol	41	9	4.02	0.02655	0.610094
GO:0035051	cardiocyte differentiation	44	7	4.31	0.02678	0.610094
GO:0048149	behavioral response to ethanol	82	14	8.03	0.0268	0.610094
GO:0042551	neuron maturation	97	10	9.5	0.027	0.610161
GO:0035023	regulation of Rho protein signal transdu...	31	7	3.04	0.0273	0.61247
GO:0035167	larval lymph gland hemopoiesis	64	9	6.27	0.02853	0.63546
GO:0046843	dorsal appendage formation	60	11	5.88	0.02926	0.647064
GO:0007628	adult walking behavior	25	6	2.45	0.03024	0.6579
GO:0046578	regulation of Ras protein signal transdu...	92	18	9.01	0.03054	0.6579
GO:0007560	imaginal disc morphogenesis	571	78	55.94	0.03099	0.6579
GO:0048846	axon extension involved in axon guidance	25	8	2.45	0.03122	0.6579
GO:0030858	positive regulation of epithelial cell d...	13	4	1.27	0.03178	0.6579
GO:0048092	negative regulation of male pigmentation	13	4	1.27	0.03178	0.6579
GO:0007638	mechanosensory behavior	13	4	1.27	0.03178	0.6579
GO:0009084	glutamine family amino acid biosynthetic...	13	4	1.27	0.03178	0.6579
GO:0009608	response to symbiont	13	4	1.27	0.03178	0.6579
GO:0071390	cellular response to ecdysone	38	7	3.72	0.03227	0.6579
GO:0036011	imaginal disc-derived leg segmentation	19	5	1.86	0.0323	0.6579
GO:1905881	positive regulation of oogenesis	19	5	1.86	0.0323	0.6579
GO:0032535	regulation of cellular component size	220	37	21.55	0.03263	0.660278
GO:1990138	neuron projection extension	107	20	10.48	0.03467	0.697002
GO:0010628	positive regulation of gene expression	476	67	46.64	0.03551	0.704935
GO:0060259	regulation of feeding behavior	22	7	2.16	0.03552	0.704935
GO:0032968	positive regulation of transcription elo...	26	6	2.55	0.03617	0.713263
GO:0001505	regulation of neurotransmitter levels	126	27	12.34	0.03815	0.743427
GO:0060341	regulation of cellular localization	164	30	16.07	0.0383	0.743427
GO:0007264	small GTPase mediated signal transductio...	190	32	18.61	0.03842	0.743427
GO:0010638	positive regulation of organelle organiz...	138	19	13.52	0.04041	0.757329
GO:0043547	positive regulation of GTPase activity	48	9	4.7	0.04073	0.757329
GO:0007210	serotonin receptor signaling pathway	14	4	1.37	0.04114	0.757329
GO:2000253	positive regulation of feeding behavior	14	4	1.37	0.04114	0.757329
GO:0010884	positive regulation of lipid storage	14	4	1.37	0.04114	0.757329
GO:0030335	positive regulation of cell migration	14	4	1.37	0.04114	0.757329
GO:0050962	detection of light stimulus involved in ...	14	4	1.37	0.04114	0.757329
GO:0097164	ammonium ion metabolic process	14	4	1.37	0.04114	0.757329
GO:0007476	imaginal disc-derived wing morphogenesis	394	50	38.6	0.04134	0.757329
GO:0033627	cell adhesion mediated by integrin	27	6	2.65	0.0428	0.771852
GO:0016334	establishment or maintenance of polarity...	27	6	2.65	0.0428	0.771852
GO:0019991	septate junction assembly	56	10	5.49	0.0431	0.771852
GO:0050808	synapse organization	439	75	43.01	0.04313	0.771852
GO:0008286	insulin receptor signaling pathway	59	8	5.78	0.04387	0.780583
GO:0055059	asymmetric neuroblast division	78	14	7.64	0.04473	0.791338
GO:0035206	regulation of hemocyte proliferation	49	9	4.8	0.04575	0.795457
GO:0006810	transport	1367	176	133.93	0.04577	0.795457
GO:0009886	post-embryonic animal morphogenesis	648	86	63.49	0.04613	0.795457
GO:0007478	leg disc morphogenesis	40	10	3.92	0.04703	0.795457
GO:0034220	ion transmembrane transport	223	40	21.85	0.04704	0.795457
GO:0007200	phospholipase C-activating G protein-cou...	34	7	3.33	0.04783	0.795457
GO:0048036	central complex development	21	5	2.06	0.04808	0.795457
GO:0044057	regulation of system process	88	18	8.62	0.04838	0.795457
GO:0023057	negative regulation of signaling	415	49	40.66	0.04899	0.795457
GO:0010648	negative regulation of cell communicatio...	415	49	40.66	0.04899	0.795457
GO:0045792	negative regulation of cell size	35	7	3.43	0.04976	0.795457
GO:1905954	positive regulation of lipid localizatio...	18	6	1.76	0.04982	0.795457
GO:0051048	negative regulation of secretion	19	6	1.86	0.04983	0.795457
GO:0042445	hormone metabolic process	49	8	4.8	0.04988	0.795457
GO:0051494	negative regulation of cytoskeleton orga...	34	6	3.33	0.05001	0.795457
GO:0030510	regulation of BMP signaling pathway	45	8	4.41	0.05002	0.795457
GO:0040040	thermosensory behavior	28	6	2.74	0.05015	0.795457
GO:0070252	actin-mediated cell contraction	27	4	2.65	0.05033	0.795457
GO:0047497	mitochondrion transport along microtubul...	18	3	1.76	0.05035	0.795457
GO:0051338	regulation of transferase activity	124	13	12.15	0.05042	0.795457
GO:0034285	response to disaccharide	36	4	3.53	0.05049	0.795457
GO:0006323	DNA packaging	105	10	10.29	0.05063	0.795457
GO:0016199	axon midline choice point recognition	50	9	4.9	0.05117	0.795457
GO:0046529	imaginal disc fusion, thorax closure	50	9	4.9	0.05117	0.795457
GO:0008585	female gonad development	28	6	2.74	0.05167	0.795457
GO:0010004	gastrulation involving germ band extensi...	44	7	4.31	0.05185	0.795457
GO:0031290	retinal ganglion cell axon guidance	15	4	1.47	0.0519	0.795457
GO:0008582	regulation of synaptic growth at neuromu...	180	31	17.64	0.05292	0.807095
GO:0007552	metamorphosis	671	90	65.74	0.05457	0.826103
GO:0007507	heart development	153	23	14.99	0.0547	0.826103
GO:0006468	protein phosphorylation	411	43	40.27	0.05544	0.833215
GO:0048699	generation of neurons	1184	163	116	0.05592	0.836369
GO:0045467	R7 cell development	36	7	3.53	0.05678	0.845148
GO:0035072	ecdysone-mediated induction of salivary ...	22	5	2.16	0.0574	0.850289
GO:0048803	imaginal disc-derived male genitalia mor...	29	6	2.84	0.05822	0.858329
GO:0051049	regulation of transport	307	55	30.08	0.05922	0.868934
GO:2000241	regulation of reproductive process	110	25	10.78	0.05968	0.871553
GO:0072499	photoreceptor cell axon guidance	44	8	4.31	0.06087	0.884758
GO:0003015	heart process	64	16	6.27	0.06134	0.887424
GO:0046579	positive regulation of Ras protein signa...	16	4	1.57	0.06403	0.897039
GO:0060571	morphogenesis of an epithelial fold	16	4	1.57	0.06403	0.897039
GO:0046173	polyol biosynthetic process	16	4	1.57	0.06403	0.897039
GO:0009651	response to salt stress	16	4	1.57	0.06403	0.897039
GO:0022600	digestive system process	16	4	1.57	0.06403	0.897039
GO:0008355	olfactory learning	68	11	6.66	0.06468	0.897039
GO:0000278	mitotic cell cycle	465	39	45.56	0.06593	0.897039
GO:0006937	regulation of muscle contraction	10	3	0.98	0.06657	0.897039
GO:0070584	mitochondrion morphogenesis	10	3	0.98	0.06657	0.897039
GO:0048854	brain morphogenesis	10	3	0.98	0.06657	0.897039
GO:0007529	establishment of synaptic specificity at...	10	3	0.98	0.06657	0.897039
GO:0060024	rhythmic synaptic transmission	10	3	0.98	0.06657	0.897039
GO:0099054	presynapse assembly	10	3	0.98	0.06657	0.897039
GO:0051208	sequestering of calcium ion	10	3	0.98	0.06657	0.897039
GO:0007402	ganglion mother cell fate determination	10	3	0.98	0.06657	0.897039
GO:0045167	asymmetric protein localization involved...	30	6	2.94	0.06702	0.897039
GO:0072375	medium-term memory	30	6	2.94	0.06702	0.897039
GO:0016059	deactivation of rhodopsin mediated signa...	33	7	3.23	0.06722	0.897039
GO:0007610	behavior	781	135	76.52	0.069	0.916841
GO:0007619	courtship behavior	113	28	11.07	0.07167	0.947508
GO:0050790	regulation of catalytic activity	341	48	33.41	0.07192	0.947508
GO:0010033	response to organic substance	529	76	51.83	0.07282	0.9553
GO:0009416	response to light stimulus	211	34	20.67	0.07335	0.958192
GO:0007526	larval somatic muscle development	62	10	6.07	0.07718	0.967225
GO:1901659	glycosyl compound biosynthetic process	17	4	1.67	0.0775	0.967225
GO:0046665	amnioserosa maintenance	17	4	1.67	0.0775	0.967225
GO:0007193	adenylate cyclase-inhibiting G protein-c...	17	4	1.67	0.0775	0.967225
GO:0006261	DNA-dependent DNA replication	48	7	4.7	0.07752	0.967225
GO:0007268	chemical synaptic transmission	355	67	34.78	0.07778	0.967225
GO:0050953	sensory perception of light stimulus	53	9	5.19	0.07782	0.967225
GO:0006310	DNA recombination	60	7	5.88	0.07803	0.967225
GO:0007620	copulation	26	5	2.55	0.07819	0.967225
GO:0044275	cellular carbohydrate catabolic process	17	4	1.67	0.07822	0.967225
GO:0032868	response to insulin	83	10	8.13	0.07835	0.967225
GO:1901880	negative regulation of protein depolymer...	17	3	1.67	0.07849	0.967225
GO:0022408	negative regulation of cell-cell adhesio...	24	3	2.35	0.07868	0.967225
GO:0071902	positive regulation of protein serine/th...	37	4	3.63	0.07875	0.967225
GO:0002121	inter-male aggressive behavior	24	5	2.35	0.07892	0.967225
GO:0006639	acylglycerol metabolic process	48	4	4.7	0.07904	0.967225
GO:0009069	serine family amino acid metabolic proce...	187	25	18.32	0.08097	0.986941
GO:0072583	clathrin-dependent endocytosis	29	8	2.84	0.08384	1
GO:0019731	antibacterial humoral response	22	5	2.16	0.08474	1
GO:0046844	chorion micropyle formation	11	3	1.08	0.0851	1
GO:0033619	membrane protein proteolysis	11	3	1.08	0.0851	1
GO:0048047	mating behavior, sex discrimination	11	3	1.08	0.0851	1
GO:0090278	negative regulation of peptide hormone s...	11	3	1.08	0.0851	1
GO:0071241	cellular response to inorganic substance	11	3	1.08	0.0851	1
GO:0006825	copper ion transport	11	3	1.08	0.0851	1
GO:0010632	regulation of epithelial cell migration	26	4	2.55	0.08528	1
GO:0007448	anterior/posterior pattern specification...	27	4	2.65	0.08531	1
GO:0035114	imaginal disc-derived appendage morphoge...	447	58	43.79	0.08579	1
GO:0071805	potassium ion transmembrane transport	32	6	3.14	0.08682	1
GO:0030431	sleep	97	16	9.5	0.08979	1
GO:0051489	regulation of filopodium assembly	55	12	5.39	0.09005	1
GO:0006936	muscle contraction	32	8	3.14	0.09094	1
GO:0010508	positive regulation of autophagy	37	8	3.63	0.09119	1
GO:0016477	cell migration	349	48	34.19	0.09198	1
GO:0019226	transmission of nerve impulse	18	4	1.76	0.09227	1
GO:0051924	regulation of calcium ion transport	18	4	1.76	0.09227	1
GO:0006814	sodium ion transport	48	8	4.7	0.09231	1
GO:0072593	reactive oxygen species metabolic proces...	33	5	3.23	0.09251	1
GO:0007446	imaginal disc growth	48	6	4.7	0.09274	1
GO:1901606	alpha-amino acid catabolic process	53	6	5.19	0.09299	1
GO:0008356	asymmetric cell division	126	22	12.34	0.09302	1
GO:2000027	regulation of animal organ morphogenesis	175	24	17.15	0.09683	1
GO:1903507	negative regulation of nucleic acid-temp...	386	43	37.82	0.09712	1
GO:0071772	response to BMP	54	10	5.29	0.09726	1
GO:0032970	regulation of actin filament-based proce...	120	15	11.76	0.09753	1
GO:2000179	positive regulation of neural precursor ...	21	5	2.06	0.09759	1
GO:0002792	negative regulation of peptide secretion	12	4	1.18	0.09762	1
GO:0002385	mucosal immune response	33	6	3.23	0.09779	1
GO:0046128	purine ribonucleoside metabolic process	22	4	2.16	0.0978	1
GO:0055007	cardiac muscle cell differentiation	12	3	1.18	0.0978	1
GO:0070988	demethylation	15	3	1.47	0.09786	1
GO:0051047	positive regulation of secretion	59	7	5.78	0.09791	1
GO:0018209	peptidyl-serine modification	39	5	3.82	0.09792	1
GO:0046887	positive regulation of hormone secretion	29	4	2.84	0.09793	1
GO:0060912	cardiac cell fate specification	12	2	1.18	0.09799	1
GO:0006739	NADP metabolic process	13	2	1.27	0.09801	1
GO:0030038	contractile actin filament bundle assemb...	17	2	1.67	0.09808	1
GO:0033013	tetrapyrrole metabolic process	18	2	1.76	0.0981	1
GO:0099504	synaptic vesicle cycle	116	28	11.36	0.09859	1
GO:1904396	regulation of neuromuscular junction dev...	192	34	18.81	0.09917	1
GO:0009266	response to temperature stimulus	153	27	14.99	0.1007	1
GO:0098609	cell-cell adhesion	113	18	11.07	0.10124	1
GO:0050803	regulation of synapse structure or activ...	299	52	29.29	0.10326	1
GO:0090066	regulation of anatomical structure size	279	47	27.33	0.10332	1
GO:0042078	germ-line stem cell division	26	5	2.55	0.10416	1
GO:0006522	alanine metabolic process	26	5	2.55	0.10416	1
GO:0018108	peptidyl-tyrosine phosphorylation	40	6	3.92	0.1044	1
GO:0051259	protein complex oligomerization	31	6	3.04	0.10499	1
GO:0009649	entrainment of circadian clock	35	6	3.43	0.10518	1
GO:0051094	positive regulation of developmental pro...	379	45	37.13	0.10527	1
GO:0048148	behavioral response to cocaine	12	3	1.18	0.10553	1
GO:0008062	eclosion rhythm	12	3	1.18	0.10553	1
GO:0048735	haltere morphogenesis	12	3	1.18	0.10553	1
GO:0060573	cell fate specification involved in patt...	12	3	1.18	0.10553	1
GO:0060026	convergent extension	12	3	1.18	0.10553	1
GO:0021954	central nervous system neuron developmen...	12	3	1.18	0.10553	1
GO:0042670	retinal cone cell differentiation	12	3	1.18	0.10553	1
GO:0051780	behavioral response to nutrient	12	3	1.18	0.10553	1
GO:0090175	regulation of establishment of planar po...	23	4	2.25	0.10556	1
GO:0045886	negative regulation of synaptic growth a...	66	10	6.47	0.1072	1
GO:0001752	compound eye photoreceptor fate commitme...	115	16	11.27	0.10788	1
GO:0016239	positive regulation of macroautophagy	19	4	1.86	0.10826	1
GO:0003014	renal system process	19	4	1.86	0.10826	1
GO:0046011	regulation of oskar mRNA translation	16	7	1.57	0.10875	1
GO:0007204	positive regulation of cytosolic calcium...	28	7	2.74	0.10917	1
GO:1902667	regulation of axon guidance	54	9	5.29	0.10937	1
GO:0046329	negative regulation of JNK cascade	34	6	3.33	0.10947	1
GO:0007412	axon target recognition	34	6	3.33	0.10947	1
GO:1902904	negative regulation of supramolecular fi...	31	5	3.04	0.11001	1
GO:0008354	germ cell migration	59	10	5.78	0.11011	1
GO:1903431	positive regulation of cell maturation	39	5	3.82	0.11029	1
GO:0008407	chaeta morphogenesis	50	8	4.9	0.11097	1
GO:0007528	neuromuscular junction development	299	50	29.29	0.11286	1
GO:0051050	positive regulation of transport	152	23	14.89	0.11392	1
GO:0007517	muscle organ development	159	24	15.58	0.11714	1
GO:0045879	negative regulation of smoothened signal...	27	5	2.65	0.11811	1
GO:0008103	oocyte microtubule cytoskeleton polariza...	27	5	2.65	0.11811	1
GO:0006531	aspartate metabolic process	27	5	2.65	0.11811	1
GO:0016318	ommatidial rotation	27	5	2.65	0.11811	1
GO:0008344	adult locomotory behavior	145	22	14.21	0.11931	1
GO:0010256	endomembrane system organization	171	20	16.75	0.12123	1
GO:0007292	female gamete generation	538	64	52.71	0.12189	1
GO:0050805	negative regulation of synaptic transmis...	36	6	3.53	0.12511	1
GO:0045198	establishment of epithelial cell apical/...	20	4	1.96	0.1254	1
GO:0002052	positive regulation of neuroblast prolif...	20	4	1.96	0.1254	1
GO:0009611	response to wounding	145	16	14.21	0.12555	1
GO:0046667	compound eye retinal cell programmed cel...	50	8	4.9	0.12689	1
GO:0031589	cell-substrate adhesion	45	7	4.41	0.12717	1
GO:0046686	response to cadmium ion	13	3	1.27	0.12765	1
GO:0034334	adherens junction maintenance	13	3	1.27	0.12765	1
GO:0048615	embryonic anterior midgut (ectodermal) m...	13	3	1.27	0.12765	1
GO:0005982	starch metabolic process	13	3	1.27	0.12765	1
GO:0005985	sucrose metabolic process	13	3	1.27	0.12765	1
GO:0009617	response to bacterium	147	16	14.4	0.12772	1
GO:0048609	multicellular organismal reproductive pr...	995	121	97.48	0.1323	1
GO:0016476	regulation of embryonic cell shape	54	7	5.29	0.13331	1
GO:0016070	RNA metabolic process	1321	118	129.42	0.13721	1
GO:0045214	sarcomere organization	61	9	5.98	0.13818	1
GO:0016331	morphogenesis of embryonic epithelium	208	28	20.38	0.13933	1
GO:0001738	morphogenesis of a polarized epithelium	173	27	16.95	0.14049	1
GO:0007617	mating behavior	148	33	14.5	0.14053	1
GO:0008306	associative learning	91	15	8.92	0.14055	1
GO:0001666	response to hypoxia	78	15	7.64	0.14115	1
GO:0071684	organism emergence from protective struc...	37	10	3.63	0.14228	1
GO:0042706	eye photoreceptor cell fate commitment	122	18	11.95	0.14239	1
GO:0030182	neuron differentiation	1076	145	105.42	0.14362	1
GO:0009755	hormone-mediated signaling pathway	45	7	4.41	0.14401	1
GO:0001736	establishment of planar polarity	154	22	15.09	0.14403	1
GO:0006904	vesicle docking involved in exocytosis	18	4	1.76	0.14418	1
GO:0048619	embryonic hindgut morphogenesis	55	7	5.39	0.14446	1
GO:1903311	regulation of mRNA metabolic process	67	8	6.56	0.14454	1
GO:0009820	alkaloid metabolic process	19	3	1.86	0.14468	1
GO:0048638	regulation of developmental growth	342	57	33.51	0.14473	1
GO:0017148	negative regulation of translation	39	10	3.82	0.145	1
GO:0046847	filopodium assembly	69	15	6.76	0.14707	1
GO:0006874	cellular calcium ion homeostasis	56	12	5.49	0.14816	1
GO:0045196	establishment or maintenance of neurobla...	29	5	2.84	0.14844	1
GO:0046622	positive regulation of organ growth	29	5	2.84	0.14844	1
GO:0046716	muscle cell cellular homeostasis	29	5	2.84	0.14844	1
GO:0051124	synaptic growth at neuromuscular junctio...	235	39	23.02	0.149	1
GO:0008045	motor neuron axon guidance	88	12	8.62	0.14905	1
GO:0000280	nuclear division	261	17	25.57	0.14936	1
GO:0042682	regulation of compound eye cone cell fat...	24	4	2.35	0.15123	1
GO:0035335	peptidyl-tyrosine dephosphorylation	14	3	1.37	0.15124	1
GO:0014017	neuroblast fate commitment	14	3	1.37	0.15124	1
GO:0008348	negative regulation of antimicrobial hum...	14	3	1.37	0.15124	1
GO:0097150	neuronal stem cell population maintenanc...	14	3	1.37	0.15124	1
GO:0046777	protein autophosphorylation	54	8	5.29	0.15386	1
GO:0007059	chromosome segregation	169	12	16.56	0.15439	1
GO:0045786	negative regulation of cell cycle	117	8	11.46	0.15451	1
GO:0022414	reproductive process	1145	138	112.18	0.15473	1
GO:0045187	regulation of circadian sleep/wake cycle...	48	8	4.7	0.16157	1
GO:0051704	multi-organism process	1031	122	101.01	0.16242	1
GO:2000026	regulation of multicellular organismal d...	827	117	81.02	0.16249	1
GO:0046673	negative regulation of compound eye reti...	22	4	2.16	0.16274	1
GO:0061865	polarized secretion of basement membrane...	22	4	2.16	0.16274	1
GO:0048747	muscle fiber development	42	6	4.11	0.16488	1
GO:0016203	muscle attachment	66	9	6.47	0.16577	1
GO:0008038	neuron recognition	157	28	15.38	0.16808	1
GO:0008284	positive regulation of cell population p...	107	16	10.48	0.16959	1
GO:0010557	positive regulation of macromolecule bio...	433	59	42.42	0.17167	1
GO:0007613	memory	180	36	17.64	0.17373	1
GO:0003007	heart morphogenesis	55	10	5.39	0.17389	1
GO:0099536	synaptic signaling	357	68	34.98	0.17475	1
GO:0030048	actin filament-based movement	42	7	4.11	0.17512	1
GO:0007465	R7 cell fate commitment	32	6	3.14	0.17513	1
GO:0046434	organophosphate catabolic process	35	6	3.43	0.17534	1
GO:0042462	eye photoreceptor cell development	150	25	14.7	0.17568	1
GO:0030104	water homeostasis	15	3	1.47	0.17608	1
GO:0032412	regulation of ion transmembrane transpor...	15	3	1.47	0.17608	1
GO:0031000	response to caffeine	15	3	1.47	0.17608	1
GO:0030837	negative regulation of actin filament po...	15	3	1.47	0.17608	1
GO:0007521	muscle cell fate determination	15	3	1.47	0.17608	1
GO:0006536	glutamate metabolic process	15	3	1.47	0.17608	1
GO:0043112	receptor metabolic process	15	3	1.47	0.17608	1
GO:0033119	negative regulation of RNA splicing	15	3	1.47	0.17608	1
GO:1904062	regulation of cation transmembrane trans...	15	3	1.47	0.17608	1
GO:0030011	maintenance of cell polarity	31	4	3.04	0.17648	1
GO:0006812	cation transport	272	46	26.65	0.17668	1
GO:0003333	amino acid transmembrane transport	37	4	3.63	0.1769	1
GO:0007281	germ cell development	594	65	58.2	0.17779	1
GO:0002165	instar larval or pupal development	734	92	71.91	0.17886	1
GO:0030031	cell projection assembly	178	22	17.44	0.1789	1
GO:0009628	response to abiotic stimulus	549	87	53.79	0.17916	1
GO:0048675	axon extension	99	17	9.7	0.17924	1
GO:0033500	carbohydrate homeostasis	76	11	7.45	0.18007	1
GO:0009954	proximal/distal pattern formation	36	6	3.53	0.1801	1
GO:0030239	myofibril assembly	89	13	8.72	0.18051	1
GO:0140013	meiotic nuclear division	143	9	14.01	0.18084	1
GO:1901068	guanosine-containing compound metabolic ...	21	3	2.06	0.18095	1
GO:0050806	positive regulation of synaptic transmis...	21	3	2.06	0.18095	1
GO:0031124	mRNA 3'-end processing	38	4	3.72	0.18132	1
GO:0009150	purine ribonucleotide metabolic process	107	10	10.48	0.18175	1
GO:0051225	spindle assembly	44	6	4.31	0.18195	1
GO:0008219	cell death	426	41	41.74	0.18196	1
GO:0007212	dopamine receptor signaling pathway	23	4	2.25	0.18275	1
GO:0007479	leg disc proximal/distal pattern formati...	23	4	2.25	0.18275	1
GO:0022900	electron transport chain	57	3	5.58	0.18291	1
GO:0034645	cellular macromolecule biosynthetic proc...	1341	129	131.38	0.18341	1
GO:0007155	cell adhesion	224	36	21.95	0.18373	1
GO:0034248	regulation of cellular amide metabolic p...	174	24	17.05	0.18423	1
GO:0009725	response to hormone	133	18	13.03	0.18493	1
GO:0060078	regulation of postsynaptic membrane pote...	20	7	1.96	0.18494	1
GO:0007169	transmembrane receptor protein tyrosine ...	229	31	22.44	0.185	1
GO:0090659	walking behavior	27	7	2.65	0.18517	1
GO:0046532	regulation of photoreceptor cell differe...	85	11	8.33	0.18573	1
GO:0040017	positive regulation of locomotion	58	8	5.68	0.18585	1
GO:0072091	regulation of stem cell proliferation	91	11	8.92	0.18593	1
GO:0050708	regulation of protein secretion	51	7	5	0.18596	1
GO:1903432	regulation of TORC1 signaling	42	6	4.11	0.186	1
GO:0014065	phosphatidylinositol 3-kinase signaling	12	3	1.18	0.18602	1
GO:1900180	regulation of protein localization to nu...	15	3	1.47	0.18612	1
GO:0030203	glycosaminoglycan metabolic process	19	3	1.86	0.18625	1
GO:0034637	cellular carbohydrate biosynthetic proce...	12	2	1.18	0.18636	1
GO:0005980	glycogen catabolic process	12	2	1.18	0.18636	1
GO:0002759	regulation of antimicrobial humoral resp...	45	5	4.41	0.18644	1
GO:0006584	catecholamine metabolic process	15	2	1.47	0.18646	1
GO:0009179	purine ribonucleoside diphosphate metabo...	28	3	2.74	0.18655	1
GO:0030641	regulation of cellular pH	29	3	2.84	0.18658	1
GO:0031347	regulation of defense response	81	8	7.94	0.18662	1
GO:0003341	cilium movement	30	2	2.94	0.18695	1
GO:0007626	locomotory behavior	292	45	28.61	0.189	1
GO:0042059	negative regulation of epidermal growth ...	57	8	5.58	0.1905	1
GO:0045807	positive regulation of endocytosis	58	11	5.68	0.19555	1
GO:0044249	cellular biosynthetic process	1703	158	166.85	0.19738	1
GO:0050829	defense response to Gram-negative bacter...	32	5	3.14	0.19924	1
GO:0044237	cellular metabolic process	3297	286	323.02	0.19949	1
GO:0006813	potassium ion transport	48	9	4.7	0.19968	1
GO:0051345	positive regulation of hydrolase activit...	94	13	9.21	0.20006	1
GO:0007469	antennal development	57	8	5.58	0.20116	1
GO:0046854	phosphatidylinositol phosphorylation	16	3	1.57	0.20194	1
GO:0018991	oviposition	16	3	1.57	0.20194	1
GO:0002027	regulation of heart rate	16	3	1.57	0.20194	1
GO:0043407	negative regulation of MAP kinase activi...	16	3	1.57	0.20194	1
GO:0007414	axonal defasciculation	16	3	1.57	0.20194	1
GO:0033554	cellular response to stress	550	52	53.89	0.20364	1
GO:0051130	positive regulation of cellular componen...	380	58	37.23	0.2043	1
GO:0009653	anatomical structure morphogenesis	1680	199	164.6	0.21383	1
GO:0060047	heart contraction	48	12	4.7	0.21416	1
GO:1902531	regulation of intracellular signal trans...	363	47	35.56	0.21427	1
GO:0048070	regulation of developmental pigmentation	62	11	6.07	0.21568	1
GO:0034333	adherens junction assembly	27	7	2.65	0.21606	1
GO:0035317	imaginal disc-derived wing hair organiza...	79	10	7.74	0.21679	1
GO:0019748	secondary metabolic process	94	12	9.21	0.21704	1
GO:0030952	establishment or maintenance of cytoskel...	65	9	6.37	0.21715	1
GO:0051568	histone H3-K4 methylation	33	5	3.23	0.21736	1
GO:0043052	thermotaxis	33	5	3.23	0.21736	1
GO:0031330	negative regulation of cellular cataboli...	66	8	6.47	0.21786	1
GO:0006511	ubiquitin-dependent protein catabolic pr...	191	11	18.71	0.21836	1
GO:0048580	regulation of post-embryonic development	23	3	2.25	0.21837	1
GO:0007530	sex determination	38	4	3.72	0.21867	1
GO:0009615	response to virus	65	6	6.37	0.21909	1
GO:0009566	fertilization	44	3	4.31	0.21969	1
GO:0008104	protein localization	610	50	59.76	0.22298	1
GO:0048800	antennal morphogenesis	41	5	4.02	0.22551	1
GO:0010977	negative regulation of neuron projection...	28	5	2.74	0.22781	1
GO:0007280	pole cell migration	17	3	1.67	0.2286	1
GO:1902476	chloride transmembrane transport	17	3	1.67	0.2286	1
GO:0045500	sevenless signaling pathway	17	3	1.67	0.2286	1
GO:0007519	skeletal muscle tissue development	29	4	2.84	0.22875	1
GO:0055088	lipid homeostasis	72	8	7.05	0.22894	1
GO:0045892	negative regulation of transcription, DN...	385	42	37.72	0.23204	1
GO:0006869	lipid transport	52	10	5.09	0.23207	1
GO:0006950	response to stress	1029	96	100.81	0.23534	1
GO:0008361	regulation of cell size	142	25	13.91	0.23628	1
GO:0007525	somatic muscle development	150	20	14.7	0.23895	1
GO:0046427	positive regulation of receptor signalin...	43	6	4.21	0.24138	1
GO:0006570	tyrosine metabolic process	54	7	5.29	0.24149	1
GO:0007455	eye-antennal disc morphogenesis	102	13	9.99	0.24272	1
GO:0016311	dephosphorylation	113	15	11.07	0.24417	1
GO:0007015	actin filament organization	176	18	17.24	0.24614	1
GO:0035149	lumen formation, open tracheal system	26	4	2.55	0.2469	1
GO:0007612	learning	117	20	11.46	0.24896	1
GO:0006979	response to oxidative stress	159	23	15.58	0.25201	1
GO:0071482	cellular response to light stimulus	66	10	6.47	0.25371	1
GO:0007310	oocyte dorsal/ventral axis specification	46	7	4.51	0.25381	1
GO:0032956	regulation of actin cytoskeleton organiz...	119	14	11.66	0.25482	1
GO:0048863	stem cell differentiation	127	15	12.44	0.25489	1
GO:0032504	multicellular organism reproduction	1018	124	99.74	0.2554	1
GO:0031331	positive regulation of cellular cataboli...	98	11	9.6	0.25574	1
GO:0035309	wing and notum subfield formation	18	3	1.76	0.25587	1
GO:0047496	vesicle transport along microtubule	18	3	1.76	0.25587	1
GO:0030860	regulation of polarized epithelial cell ...	18	3	1.76	0.25587	1
GO:0002011	morphogenesis of an epithelial sheet	18	3	1.76	0.25587	1
GO:0006727	ommochrome biosynthetic process	18	3	1.76	0.25587	1
GO:0000288	nuclear-transcribed mRNA catabolic proce...	18	3	1.76	0.25587	1
GO:0050907	detection of chemical stimulus involved ...	18	3	1.76	0.25587	1
GO:0042321	negative regulation of circadian sleep/w...	10	2	0.98	0.25602	1
GO:0032954	regulation of cytokinetic process	10	2	0.98	0.25602	1
GO:0016202	regulation of striated muscle tissue dev...	10	2	0.98	0.25602	1
GO:0006941	striated muscle contraction	10	2	0.98	0.25602	1
GO:0014066	regulation of phosphatidylinositol 3-kin...	10	2	0.98	0.25602	1
GO:0046685	response to arsenic-containing substance	10	2	0.98	0.25602	1
GO:0043652	engulfment of apoptotic cell	10	2	0.98	0.25602	1
GO:0007523	larval visceral muscle development	10	2	0.98	0.25602	1
GO:0007500	mesodermal cell fate determination	10	2	0.98	0.25602	1
GO:0000463	maturation of LSU-rRNA from tricistronic...	10	2	0.98	0.25602	1
GO:0034453	microtubule anchoring	10	2	0.98	0.25602	1
GO:0090140	regulation of mitochondrial fission	10	2	0.98	0.25602	1
GO:0016060	metarhodopsin inactivation	10	2	0.98	0.25602	1
GO:0010822	positive regulation of mitochondrion org...	10	2	0.98	0.25602	1
GO:0035094	response to nicotine	10	2	0.98	0.25602	1
GO:0032528	microvillus organization	10	2	0.98	0.25602	1
GO:0035626	juvenile hormone mediated signaling path...	10	2	0.98	0.25602	1
GO:0060967	negative regulation of gene silencing by...	10	2	0.98	0.25602	1
GO:0098869	cellular oxidant detoxification	10	2	0.98	0.25602	1
GO:0048312	intracellular distribution of mitochondr...	10	2	0.98	0.25602	1
GO:1900426	positive regulation of defense response ...	10	2	0.98	0.25602	1
GO:0007436	larval salivary gland morphogenesis	10	2	0.98	0.25602	1
GO:0035006	melanization defense response	53	6	5.19	0.25617	1
GO:0035017	cuticle pattern formation	46	5	4.51	0.2564	1
GO:0006446	regulation of translational initiation	44	6	4.31	0.25835	1
GO:0050832	defense response to fungus	44	6	4.31	0.25835	1
GO:0008293	torso signaling pathway	44	6	4.31	0.25835	1
GO:0008610	lipid biosynthetic process	134	11	13.13	0.25907	1
GO:0098660	inorganic ion transmembrane transport	136	28	13.32	0.25959	1
GO:0007186	G protein-coupled receptor signaling pat...	182	30	17.83	0.25989	1
GO:0051241	negative regulation of multicellular org...	298	39	29.2	0.2628	1
GO:0043269	regulation of ion transport	58	13	5.68	0.26307	1
GO:0033993	response to lipid	95	14	9.31	0.26427	1
GO:0046883	regulation of hormone secretion	45	9	4.41	0.26433	1
GO:0048805	imaginal disc-derived genitalia morphoge...	32	7	3.14	0.26467	1
GO:0060401	cytosolic calcium ion transport	13	5	1.27	0.26474	1
GO:0048523	negative regulation of cellular process	1246	143	122.08	0.26502	1
GO:0061025	membrane fusion	40	6	3.92	0.26548	1
GO:0009056	catabolic process	697	70	68.29	0.26559	1
GO:0010771	negative regulation of cell morphogenesi...	14	3	1.37	0.26569	1
GO:0050796	regulation of insulin secretion	30	4	2.94	0.26595	1
GO:0090101	negative regulation of transmembrane rec...	20	3	1.96	0.26596	1
GO:1900006	positive regulation of dendrite developm...	43	5	4.21	0.26607	1
GO:0070076	histone lysine demethylation	13	2	1.27	0.2661	1
GO:0030032	lamellipodium assembly	44	5	4.31	0.26612	1
GO:0051567	histone H3-K9 methylation	14	2	1.37	0.26614	1
GO:1905037	autophagosome organization	16	2	1.57	0.26623	1
GO:0048732	gland development	241	24	23.61	0.26626	1
GO:0090382	phagosome maturation	18	2	1.76	0.26632	1
GO:0035601	protein deacylation	22	2	2.16	0.2665	1
GO:0044786	cell cycle DNA replication	24	2	2.35	0.26659	1
GO:0002682	regulation of immune system process	221	21	21.65	0.26675	1
GO:0030307	positive regulation of cell growth	81	10	7.94	0.26729	1
GO:0016441	posttranscriptional gene silencing	61	3	5.98	0.2678	1
GO:0098813	nuclear chromosome segregation	139	7	13.62	0.26952	1
GO:0051603	proteolysis involved in cellular protein...	205	12	20.08	0.27025	1
GO:1901575	organic substance catabolic process	515	42	50.46	0.2707	1
GO:0042886	amide transport	346	24	33.9	0.27124	1
GO:0055085	transmembrane transport	387	59	37.92	0.27302	1
GO:0007097	nuclear migration	65	9	6.37	0.27337	1
GO:0070050	neuron cellular homeostasis	50	6	4.9	0.27485	1
GO:0042593	glucose homeostasis	45	6	4.41	0.27562	1
GO:0030100	regulation of endocytosis	84	15	8.23	0.27786	1
GO:0034599	cellular response to oxidative stress	30	7	2.94	0.28063	1
GO:0048592	eye morphogenesis	403	56	39.48	0.28067	1
GO:0030001	metal ion transport	182	33	17.83	0.28234	1
GO:0048082	regulation of adult chitin-containing cu...	19	3	1.86	0.28355	1
GO:1904262	negative regulation of TORC1 signaling	19	3	1.86	0.28355	1
GO:0007370	ventral furrow formation	19	3	1.86	0.28355	1
GO:0051260	protein homooligomerization	19	3	1.86	0.28355	1
GO:0003382	epithelial cell morphogenesis	42	5	4.11	0.2838	1
GO:0007166	cell surface receptor signaling pathway	755	91	73.97	0.28435	1
GO:0042493	response to drug	59	6	5.78	0.28447	1
GO:0017145	stem cell division	118	21	11.56	0.28711	1
GO:0009798	axis specification	281	34	27.53	0.28937	1
GO:0046666	retinal cell programmed cell death	61	10	5.98	0.29152	1
GO:0072384	organelle transport along microtubule	42	8	4.11	0.29164	1
GO:0048565	digestive tract development	129	16	12.64	0.29202	1
GO:0035883	enteroendocrine cell differentiation	28	4	2.74	0.29203	1
GO:0007362	terminal region determination	28	4	2.74	0.29203	1
GO:0007584	response to nutrient	23	5	2.25	0.29255	1
GO:0030177	positive regulation of Wnt signaling pat...	60	7	5.88	0.29384	1
GO:0007211	octopamine or tyramine signaling pathway	11	2	1.08	0.294	1
GO:0002808	regulation of antibacterial peptide bios...	11	2	1.08	0.294	1
GO:0009409	response to cold	11	2	1.08	0.294	1
GO:0015918	sterol transport	11	2	1.08	0.294	1
GO:0046680	response to DDT	11	2	1.08	0.294	1
GO:0050771	negative regulation of axonogenesis	11	2	1.08	0.294	1
GO:0044331	cell-cell adhesion mediated by cadherin	11	2	1.08	0.294	1
GO:0045745	positive regulation of G protein-coupled...	11	2	1.08	0.294	1
GO:1900087	positive regulation of G1/S transition o...	11	2	1.08	0.294	1
GO:0040009	regulation of growth rate	11	2	1.08	0.294	1
GO:0090100	positive regulation of transmembrane rec...	11	2	1.08	0.294	1
GO:0016081	synaptic vesicle docking	11	2	1.08	0.294	1
GO:0046959	habituation	11	2	1.08	0.294	1
GO:0006723	cuticle hydrocarbon biosynthetic process	11	2	1.08	0.294	1
GO:0031453	positive regulation of heterochromatin a...	11	2	1.08	0.294	1
GO:0090209	negative regulation of triglyceride meta...	11	2	1.08	0.294	1
GO:0035074	pupation	11	2	1.08	0.294	1
GO:0055070	copper ion homeostasis	11	2	1.08	0.294	1
GO:0055013	cardiac muscle cell development	11	2	1.08	0.294	1
GO:0007312	oocyte nucleus migration involved in ooc...	11	2	1.08	0.294	1
GO:0032012	regulation of ARF protein signal transdu...	11	2	1.08	0.294	1
GO:0051224	negative regulation of protein transport	11	2	1.08	0.294	1
GO:0050974	detection of mechanical stimulus involve...	11	2	1.08	0.294	1
GO:0007157	heterophilic cell-cell adhesion via plas...	11	2	1.08	0.294	1
GO:0034754	cellular hormone metabolic process	32	4	3.14	0.29405	1
GO:0048859	formation of anatomical boundary	63	5	6.17	0.29568	1
GO:0007275	multicellular organism development	2346	281	229.85	0.29821	1
GO:0051321	meiotic cell cycle	194	15	19.01	0.2986	1
GO:0006470	protein dephosphorylation	85	11	8.33	0.30491	1
GO:0051239	regulation of multicellular organismal p...	1017	146	99.64	0.30646	1
GO:0048585	negative regulation of response to stimu...	425	46	41.64	0.30765	1
GO:0048468	cell development	1535	195	150.39	0.30974	1
GO:0035295	tube development	843	106	82.59	0.30992	1
GO:0007614	short-term memory	47	6	4.6	0.31089	1
GO:0008360	regulation of cell shape	92	12	9.01	0.31145	1
GO:0045494	photoreceptor cell maintenance	20	3	1.96	0.31146	1
GO:0009395	phospholipid catabolic process	20	3	1.96	0.31146	1
GO:0006493	protein O-linked glycosylation	20	3	1.96	0.31146	1
GO:0090303	positive regulation of wound healing	20	3	1.96	0.31146	1
GO:0018107	peptidyl-threonine phosphorylation	20	3	1.96	0.31146	1
GO:0006566	threonine metabolic process	20	3	1.96	0.31146	1
GO:0042632	cholesterol homeostasis	20	3	1.96	0.31146	1
GO:1990182	exosomal secretion	20	3	1.96	0.31146	1
GO:0006631	fatty acid metabolic process	75	8	7.35	0.31187	1
GO:0008258	head involution	38	5	3.72	0.31393	1
GO:1904263	positive regulation of TORC1 signaling	29	4	2.84	0.315	1
GO:0061061	muscle structure development	391	56	38.31	0.3161	1
GO:0007389	pattern specification process	669	84	65.54	0.31726	1
GO:0007608	sensory perception of smell	85	10	8.33	0.31927	1
GO:0042127	regulation of cell population proliferat...	288	37	28.22	0.32218	1
GO:0048522	positive regulation of cellular process	1392	165	136.38	0.32239	1
GO:0042052	rhabdomere development	57	7	5.58	0.3232	1
GO:0008285	negative regulation of cell population p...	119	13	11.66	0.32333	1
GO:0046661	male sex differentiation	59	13	5.78	0.32615	1
GO:0007028	cytoplasm organization	112	18	10.97	0.32627	1
GO:0035265	organ growth	102	16	9.99	0.32717	1
GO:0048640	negative regulation of developmental gro...	109	16	10.68	0.32776	1
GO:0042058	regulation of epidermal growth factor re...	87	11	8.52	0.33026	1
GO:1901888	regulation of cell junction assembly	201	34	19.69	0.33026	1
GO:0010975	regulation of neuron projection developm...	194	33	19.01	0.33045	1
GO:1902533	positive regulation of intracellular sig...	182	20	17.83	0.3305	1
GO:0051896	regulation of protein kinase B signaling	12	2	1.18	0.33169	1
GO:0010332	response to gamma radiation	12	2	1.18	0.33169	1
GO:0009167	purine ribonucleoside monophosphate meta...	12	2	1.18	0.33169	1
GO:0043519	regulation of myosin II filament organiz...	12	2	1.18	0.33169	1
GO:1902117	positive regulation of organelle assembl...	12	2	1.18	0.33169	1
GO:0051601	exocyst localization	12	2	1.18	0.33169	1
GO:0043650	dicarboxylic acid biosynthetic process	12	2	1.18	0.33169	1
GO:0007080	mitotic metaphase plate congression	12	2	1.18	0.33169	1
GO:0010896	regulation of triglyceride catabolic pro...	12	2	1.18	0.33169	1
GO:0030042	actin filament depolymerization	12	2	1.18	0.33169	1
GO:0015766	disaccharide transport	12	2	1.18	0.33169	1
GO:0018027	peptidyl-lysine dimethylation	12	2	1.18	0.33169	1
GO:0009047	dosage compensation by hyperactivation o...	12	2	1.18	0.33169	1
GO:0006013	mannose metabolic process	12	2	1.18	0.33169	1
GO:0051336	regulation of hydrolase activity	204	31	19.99	0.33214	1
GO:0031497	chromatin assembly	59	6	5.78	0.33222	1
GO:0035075	response to ecdysone	85	13	8.33	0.33332	1
GO:0010817	regulation of hormone levels	98	18	9.6	0.33371	1
GO:0006909	phagocytosis	78	9	7.64	0.33373	1
GO:0055082	cellular chemical homeostasis	111	19	10.88	0.33386	1
GO:0099174	regulation of presynapse organization	52	13	5.09	0.33402	1
GO:0006875	cellular metal ion homeostasis	77	15	7.54	0.33425	1
GO:0055065	metal ion homeostasis	92	16	9.01	0.33451	1
GO:0034249	negative regulation of cellular amide me...	43	11	4.21	0.33465	1
GO:0009966	regulation of signal transduction	931	116	91.21	0.33562	1
GO:0007483	genital disc morphogenesis	36	8	3.53	0.33593	1
GO:0051964	negative regulation of synapse assembly	70	11	6.86	0.3361	1
GO:1901615	organic hydroxy compound metabolic proce...	145	18	14.21	0.33627	1
GO:0048867	stem cell fate determination	14	4	1.37	0.33695	1
GO:0090257	regulation of muscle system process	14	4	1.37	0.33695	1
GO:1903531	negative regulation of secretion by cell	15	4	1.47	0.337	1
GO:0048738	cardiac muscle tissue development	16	4	1.57	0.33705	1
GO:0051646	mitochondrion localization	29	5	2.84	0.3372	1
GO:0043010	camera-type eye development	19	4	1.86	0.33721	1
GO:0044093	positive regulation of molecular functio...	195	21	19.1	0.33733	1
GO:0048521	negative regulation of behavior	14	3	1.37	0.33749	1
GO:0015698	inorganic anion transport	55	7	5.39	0.3375	1
GO:0060581	cell fate commitment involved in pattern...	45	6	4.41	0.33751	1
GO:0051493	regulation of cytoskeleton organization	164	17	16.07	0.33787	1
GO:0051298	centrosome duplication	32	4	3.14	0.33791	1
GO:0061319	nephrocyte differentiation	24	3	2.35	0.33803	1
GO:0010976	positive regulation of neuron projection...	98	10	9.6	0.33817	1
GO:0045840	positive regulation of mitotic nuclear d...	17	2	1.67	0.3382	1
GO:0042157	lipoprotein metabolic process	35	3	3.43	0.33862	1
GO:0006906	vesicle fusion	35	5	3.43	0.33873	1
GO:0007568	aging	201	19	19.69	0.33879	1
GO:0008630	intrinsic apoptotic signaling pathway in...	28	2	2.74	0.33879	1
GO:1901071	glucosamine-containing compound metaboli...	39	3	3.82	0.33884	1
GO:0006403	RNA localization	194	18	19.01	0.33897	1
GO:0001704	formation of primary germ layer	53	4	5.19	0.33904	1
GO:0007283	spermatogenesis	276	22	27.04	0.33912	1
GO:0007187	G protein-coupled receptor signaling pat...	85	14	8.33	0.33931	1
GO:0042331	phototaxis	21	3	2.06	0.33943	1
GO:0061077	chaperone-mediated protein folding	21	3	2.06	0.33943	1
GO:0046692	sperm competition	21	3	2.06	0.33943	1
GO:0046621	negative regulation of organ growth	21	3	2.06	0.33943	1
GO:0006563	L-serine metabolic process	21	3	2.06	0.33943	1
GO:0050975	sensory perception of touch	21	3	2.06	0.33943	1
GO:1905345	protein localization to cleavage furrow	21	3	2.06	0.33943	1
GO:0008586	imaginal disc-derived wing vein morphoge...	77	9	7.54	0.34005	1
GO:0006913	nucleocytoplasmic transport	95	5	9.31	0.34078	1
GO:0140014	mitotic nuclear division	147	9	14.4	0.34142	1
GO:0019730	antimicrobial humoral response	102	12	9.99	0.34549	1
GO:0090090	negative regulation of canonical Wnt sig...	49	6	4.8	0.34686	1
GO:0008406	gonad development	75	12	7.35	0.34868	1
GO:0098662	inorganic cation transmembrane transport	113	25	11.07	0.35182	1
GO:0008089	anterograde axonal transport	40	5	3.92	0.35418	1
GO:0045088	regulation of innate immune response	40	5	3.92	0.35418	1
GO:0006816	calcium ion transport	58	15	5.68	0.36085	1
GO:0008362	chitin-based embryonic cuticle biosynthe...	31	4	3.04	0.3613	1
GO:0120036	plasma membrane bounded cell projection ...	912	125	89.35	0.36415	1
GO:0007165	signal transduction	1505	193	147.45	0.36528	1
GO:0071704	organic substance metabolic process	3372	288	330.37	0.36652	1
GO:0061024	membrane organization	155	21	15.19	0.36664	1
GO:0010959	regulation of metal ion transport	31	6	3.04	0.36674	1
GO:0010507	negative regulation of autophagy	42	5	4.11	0.36729	1
GO:0007218	neuropeptide signaling pathway	22	3	2.16	0.36733	1
GO:0006560	proline metabolic process	22	3	2.16	0.36733	1
GO:0006525	arginine metabolic process	22	3	2.16	0.36733	1
GO:0006544	glycine metabolic process	22	3	2.16	0.36733	1
GO:1901215	negative regulation of neuron death	47	5	4.6	0.36786	1
GO:0048069	eye pigmentation	60	7	5.88	0.36843	1
GO:0045666	positive regulation of neuron differenti...	165	17	16.17	0.36869	1
GO:0042306	regulation of protein import into nucleu...	13	2	1.27	0.36879	1
GO:0071632	optomotor response	13	2	1.27	0.36879	1
GO:0061040	female gonad morphogenesis	13	2	1.27	0.36879	1
GO:0030237	female sex determination	13	2	1.27	0.36879	1
GO:0072175	epithelial tube formation	13	2	1.27	0.36879	1
GO:0034389	lipid droplet organization	13	2	1.27	0.36879	1
GO:0061357	positive regulation of Wnt protein secre...	13	2	1.27	0.36879	1
GO:0060025	regulation of synaptic activity	13	2	1.27	0.36879	1
GO:0016062	adaptation of rhodopsin mediated signali...	13	2	1.27	0.36879	1
GO:0046331	lateral inhibition	13	2	1.27	0.36879	1
GO:0051482	positive regulation of cytosolic calcium...	13	2	1.27	0.36879	1
GO:0042066	perineurial glial growth	13	2	1.27	0.36879	1
GO:0052803	imidazole-containing compound metabolic ...	13	2	1.27	0.36879	1
GO:0007386	compartment pattern specification	13	2	1.27	0.36879	1
GO:0018023	peptidyl-lysine trimethylation	13	2	1.27	0.36879	1
GO:0050995	negative regulation of lipid catabolic p...	13	2	1.27	0.36879	1
GO:0006012	galactose metabolic process	13	2	1.27	0.36879	1
GO:0006635	fatty acid beta-oxidation	13	2	1.27	0.36879	1
GO:0048584	positive regulation of response to stimu...	502	48	49.18	0.36993	1
GO:0006914	autophagy	219	29	21.46	0.3713	1
GO:0034728	nucleosome organization	78	5	7.64	0.37144	1
GO:0006508	proteolysis	446	34	43.7	0.37267	1
GO:0060255	regulation of macromolecule metabolic pr...	1516	142	148.53	0.37802	1
GO:0007391	dorsal closure	178	20	17.44	0.37903	1
GO:0042067	establishment of ommatidial planar polar...	82	12	8.03	0.38005	1
GO:0046534	positive regulation of photoreceptor cel...	32	4	3.14	0.38445	1
GO:0098655	cation transmembrane transport	147	29	14.4	0.38708	1
GO:0019953	sexual reproduction	996	118	97.58	0.38781	1
GO:0009887	animal organ morphogenesis	923	123	90.43	0.38926	1
GO:0007472	wing disc morphogenesis	408	52	39.97	0.39318	1
GO:0035332	positive regulation of hippo signaling	42	5	4.11	0.39463	1
GO:0007629	flight behavior	42	5	4.11	0.39463	1
GO:0007406	negative regulation of neuroblast prolif...	42	5	4.11	0.39463	1
GO:0006575	cellular modified amino acid metabolic p...	51	6	5	0.39471	1
GO:0000915	actomyosin contractile ring assembly	23	3	2.25	0.39502	1
GO:0043153	entrainment of circadian clock by photop...	23	3	2.25	0.39502	1
GO:0006687	glycosphingolipid metabolic process	23	3	2.25	0.39502	1
GO:1903530	regulation of secretion by cell	104	22	10.19	0.39584	1
GO:0019725	cellular homeostasis	208	31	20.38	0.39646	1
GO:0036465	synaptic vesicle recycling	60	15	5.88	0.39758	1
GO:0009581	detection of external stimulus	107	19	10.48	0.39791	1
GO:0009582	detection of abiotic stimulus	107	19	10.48	0.39791	1
GO:0098722	asymmetric stem cell division	83	15	8.13	0.39897	1
GO:0006518	peptide metabolic process	393	36	38.5	0.39924	1
GO:0007308	oocyte construction	192	25	18.81	0.39933	1
GO:0072507	divalent inorganic cation homeostasis	69	13	6.76	0.39938	1
GO:0040012	regulation of locomotion	127	18	12.44	0.4002	1
GO:0007498	mesoderm development	127	12	12.44	0.4011	1
GO:0000381	regulation of alternative mRNA splicing,...	52	6	5.09	0.40136	1
GO:0042676	compound eye cone cell fate commitment	29	5	2.84	0.40193	1
GO:0046620	regulation of organ growth	74	11	7.25	0.40201	1
GO:0009593	detection of chemical stimulus	23	4	2.25	0.40219	1
GO:0030178	negative regulation of Wnt signaling pat...	54	7	5.29	0.40221	1
GO:0006865	amino acid transport	54	7	5.29	0.40221	1
GO:0009888	tissue development	1175	145	115.12	0.4023	1
GO:2000242	negative regulation of reproductive proc...	27	6	2.65	0.40242	1
GO:0048086	negative regulation of developmental pig...	27	6	2.65	0.40242	1
GO:1901992	positive regulation of mitotic cell cycl...	27	4	2.65	0.40243	1
GO:0030855	epithelial cell differentiation	427	57	41.83	0.40277	1
GO:0030518	intracellular steroid hormone receptor s...	24	3	2.35	0.40287	1
GO:0006333	chromatin assembly or disassembly	66	7	6.47	0.40294	1
GO:0001952	regulation of cell-matrix adhesion	15	2	1.47	0.40294	1
GO:0016335	morphogenesis of larval imaginal disc ep...	18	2	1.76	0.40312	1
GO:0007482	haltere development	26	5	2.55	0.40329	1
GO:0043436	oxoacid metabolic process	495	50	48.5	0.40414	1
GO:0050767	regulation of neurogenesis	411	54	40.27	0.40476	1
GO:0010996	response to auditory stimulus	14	2	1.37	0.40505	1
GO:0008057	eye pigment granule organization	14	2	1.37	0.40505	1
GO:0016201	synaptic target inhibition	14	2	1.37	0.40505	1
GO:0003384	apical constriction involved in gastrula...	14	2	1.37	0.40505	1
GO:0035290	trunk segmentation	14	2	1.37	0.40505	1
GO:0022409	positive regulation of cell-cell adhesio...	14	2	1.37	0.40505	1
GO:0061343	cell adhesion involved in heart morphoge...	14	2	1.37	0.40505	1
GO:0031338	regulation of vesicle fusion	14	2	1.37	0.40505	1
GO:0070371	ERK1 and ERK2 cascade	14	2	1.37	0.40505	1
GO:0046189	phenol-containing compound biosynthetic ...	14	2	1.37	0.40505	1
GO:0098542	defense response to other organism	280	24	27.43	0.40551	1
GO:0010591	regulation of lamellipodium assembly	41	4	4.02	0.40568	1
GO:0046580	negative regulation of Ras protein signa...	33	4	3.23	0.4075	1
GO:0010883	regulation of lipid storage	57	9	5.58	0.41045	1
GO:0007269	neurotransmitter secretion	102	22	9.99	0.41339	1
GO:0007173	epidermal growth factor receptor signali...	111	14	10.88	0.41924	1
GO:0007369	gastrulation	127	14	12.44	0.42123	1
GO:0035096	larval midgut cell programmed cell death	24	3	2.35	0.42238	1
GO:0007395	dorsal closure, spreading of leading edg...	24	3	2.35	0.42238	1
GO:0042752	regulation of circadian rhythm	124	18	12.15	0.42259	1
GO:0050807	regulation of synapse organization	259	45	25.38	0.42367	1
GO:0016043	cellular component organization	2409	287	236.02	0.43333	1
GO:0007601	visual perception	44	5	4.31	0.43485	1
GO:0001700	embryonic development via the syncytial ...	204	25	19.99	0.43562	1
GO:0050789	regulation of biological process	3086	355	302.35	0.4373	1
GO:0006259	DNA metabolic process	225	17	22.04	0.4391	1
GO:0035330	regulation of hippo signaling	57	7	5.58	0.43939	1
GO:0007160	cell-matrix adhesion	30	4	2.94	0.43975	1
GO:0007220	Notch receptor processing	15	2	1.47	0.44028	1
GO:0002807	positive regulation of antimicrobial pep...	15	2	1.47	0.44028	1
GO:0051052	regulation of DNA metabolic process	15	2	1.47	0.44028	1
GO:0007076	mitotic chromosome condensation	15	2	1.47	0.44028	1
GO:0016057	regulation of membrane potential in phot...	15	2	1.47	0.44028	1
GO:0015837	amine transport	15	2	1.47	0.44028	1
GO:0006024	glycosaminoglycan biosynthetic process	15	2	1.47	0.44028	1
GO:0045316	negative regulation of compound eye phot...	15	2	1.47	0.44028	1
GO:0034622	cellular protein-containing complex asse...	276	19	27.04	0.44111	1
GO:0007163	establishment or maintenance of cell pol...	283	31	27.73	0.44566	1
GO:0065008	regulation of biological quality	1330	189	130.3	0.45212	1
GO:0097352	autophagosome maturation	35	4	3.43	0.453	1
GO:0048588	developmental cell growth	138	26	13.52	0.45321	1
GO:0016310	phosphorylation	559	55	54.77	0.45359	1
GO:0031327	negative regulation of cellular biosynth...	432	53	42.32	0.45405	1
GO:0036335	intestinal stem cell homeostasis	45	5	4.41	0.45475	1
GO:0008594	photoreceptor cell morphogenesis	45	5	4.41	0.45475	1
GO:0032101	regulation of response to external stimu...	198	27	19.4	0.45652	1
GO:0031667	response to nutrient levels	167	22	16.36	0.45791	1
GO:0050906	detection of stimulus involved in sensor...	47	10	4.6	0.45815	1
GO:1990709	presynaptic active zone organization	19	7	1.86	0.45834	1
GO:0060856	establishment of blood-brain barrier	31	8	3.04	0.45845	1
GO:0007300	ovarian nurse cell to oocyte transport	22	7	2.16	0.45853	1
GO:0014706	striated muscle tissue development	54	10	5.29	0.45861	1
GO:1903351	cellular response to dopamine	35	8	3.43	0.45871	1
GO:0120031	plasma membrane bounded cell projection ...	170	20	16.66	0.45949	1
GO:0048071	sex-specific pigmentation	19	5	1.86	0.45968	1
GO:0030111	regulation of Wnt signaling pathway	117	14	11.46	0.46006	1
GO:0042063	gliogenesis	87	11	8.52	0.46011	1
GO:1905269	positive regulation of chromatin organiz...	39	6	3.82	0.46032	1
GO:0007354	zygotic determination of anterior/poster...	34	5	3.33	0.46066	1
GO:0030522	intracellular receptor signaling pathway	37	5	3.63	0.46086	1
GO:0046822	regulation of nucleocytoplasmic transpor...	19	3	1.86	0.46102	1
GO:0097479	synaptic vesicle localization	35	4	3.43	0.4614	1
GO:0009100	glycoprotein metabolic process	98	10	9.6	0.46151	1
GO:0006558	L-phenylalanine metabolic process	17	2	1.67	0.46155	1
GO:0060180	female mating behavior	21	2	2.06	0.46182	1
GO:0006040	amino sugar metabolic process	45	4	4.41	0.46205	1
GO:0007365	periodic partitioning	65	5	6.37	0.4627	1
GO:0033206	meiotic cytokinesis	51	3	5	0.46312	1
GO:0048731	system development	1970	251	193.01	0.46489	1
GO:0045995	regulation of embryonic development	142	22	13.91	0.46551	1
GO:0035282	segmentation	314	38	30.76	0.46687	1
GO:0035215	genital disc development	79	13	7.74	0.46796	1
GO:1901700	response to oxygen-containing compound	370	60	36.25	0.46806	1
GO:0007178	transmembrane receptor protein serine/th...	89	12	8.72	0.47134	1
GO:0055114	oxidation-reduction process	355	32	34.78	0.47156	1
GO:0006383	transcription by RNA polymerase III	16	2	1.57	0.47433	1
GO:1900074	negative regulation of neuromuscular syn...	16	2	1.57	0.47433	1
GO:0038066	p38MAPK cascade	16	2	1.57	0.47433	1
GO:0006817	phosphate ion transport	16	2	1.57	0.47433	1
GO:0043243	positive regulation of protein-containin...	16	2	1.57	0.47433	1
GO:0045938	positive regulation of circadian sleep/w...	16	2	1.57	0.47433	1
GO:0001737	establishment of imaginal disc-derived w...	46	5	4.51	0.47446	1
GO:0031935	regulation of chromatin silencing	36	4	3.53	0.47568	1
GO:0007318	pole plasm protein localization	26	3	2.55	0.4757	1
GO:0048666	neuron development	936	132	91.7	0.48232	1
GO:0051726	regulation of cell cycle	334	27	32.72	0.48532	1
GO:0046903	secretion	273	46	26.75	0.48588	1
GO:0044087	regulation of cellular component biogene...	415	63	40.66	0.49441	1
GO:0007030	Golgi organization	98	10	9.6	0.49595	1
GO:0035088	establishment or maintenance of apical/b...	90	10	8.82	0.5004	1
GO:0007018	microtubule-based movement	167	17	16.36	0.50113	1
GO:0031532	actin cytoskeleton reorganization	27	3	2.65	0.5015	1
GO:0070868	heterochromatin organization involved in...	27	3	2.65	0.5015	1
GO:0032024	positive regulation of insulin secretion	27	3	2.65	0.5015	1
GO:0044248	cellular catabolic process	621	61	60.84	0.50184	1
GO:0001709	cell fate determination	163	24	15.97	0.50406	1
GO:0016055	Wnt signaling pathway	149	17	14.6	0.50486	1
GO:0042592	homeostatic process	484	59	47.42	0.50561	1
GO:0050778	positive regulation of immune response	33	4	3.23	0.50663	1
GO:0030148	sphingolipid biosynthetic process	17	2	1.67	0.50709	1
GO:0030514	negative regulation of BMP signaling pat...	17	2	1.67	0.50709	1
GO:0006289	nucleotide-excision repair	17	2	1.67	0.50709	1
GO:0048680	positive regulation of axon regeneration	17	2	1.67	0.50709	1
GO:0045859	regulation of protein kinase activity	117	11	11.46	0.50795	1
GO:0045934	negative regulation of nucleobase-contai...	410	47	40.17	0.50938	1
GO:0006898	receptor-mediated endocytosis	47	10	4.6	0.51072	1
GO:0051128	regulation of cellular component organiz...	952	127	93.27	0.51076	1
GO:0007188	adenylate cyclase-modulating G protein-c...	36	8	3.53	0.51138	1
GO:0099173	postsynapse organization	17	6	1.67	0.51149	1
GO:0007485	imaginal disc-derived male genitalia dev...	36	7	3.53	0.51209	1
GO:0010721	negative regulation of cell development	143	17	14.01	0.5124	1
GO:0002009	morphogenesis of an epithelium	777	102	76.13	0.51279	1
GO:0007443	Malpighian tubule morphogenesis	48	5	4.7	0.51313	1
GO:0006911	phagocytosis, engulfment	17	3	1.67	0.5136	1
GO:0044837	actomyosin contractile ring organization	30	4	2.94	0.51379	1
GO:0035262	gonad morphogenesis	20	3	1.96	0.51381	1
GO:0043401	steroid hormone mediated signaling pathw...	31	4	3.04	0.51386	1
GO:0031507	heterochromatin assembly	21	3	2.06	0.51388	1
GO:0031058	positive regulation of histone modificat...	25	3	2.45	0.51415	1
GO:0042440	pigment metabolic process	128	13	12.54	0.51422	1
GO:0046068	cGMP metabolic process	17	2	1.67	0.51431	1
GO:0035567	non-canonical Wnt signaling pathway	18	2	1.76	0.51437	1
GO:0055076	transition metal ion homeostasis	29	3	2.84	0.51443	1
GO:0008202	steroid metabolic process	40	4	3.92	0.51449	1
GO:0006026	aminoglycan catabolic process	20	2	1.96	0.51451	1
GO:0045455	ecdysteroid metabolic process	21	2	2.06	0.51458	1
GO:0032386	regulation of intracellular transport	45	4	4.41	0.51483	1
GO:0071103	DNA conformation change	128	12	12.54	0.51494	1
GO:0030036	actin cytoskeleton organization	365	45	35.76	0.51508	1
GO:0060541	respiratory system development	140	11	13.72	0.5165	1
GO:0018105	peptidyl-serine phosphorylation	38	4	3.72	0.51888	1
GO:0045184	establishment of protein localization	344	22	33.7	0.52325	1
GO:0048646	anatomical structure formation involved ...	585	61	57.31	0.52528	1
GO:0007099	centriole replication	28	3	2.74	0.52664	1
GO:0006749	glutathione metabolic process	28	3	2.74	0.52664	1
GO:0006094	gluconeogenesis	28	3	2.74	0.52664	1
GO:0043900	regulation of multi-organism process	97	18	9.5	0.52946	1
GO:0008595	anterior/posterior axis specification, e...	171	25	16.75	0.52962	1
GO:0090263	positive regulation of canonical Wnt sig...	49	5	4.8	0.53203	1
GO:0001558	regulation of cell growth	124	18	12.15	0.53234	1
GO:0009605	response to external stimulus	1088	139	106.6	0.53497	1
GO:0051091	positive regulation of DNA-binding trans...	18	2	1.76	0.53849	1
GO:0050878	regulation of body fluid levels	18	2	1.76	0.53849	1
GO:0070613	regulation of protein processing	18	2	1.76	0.53849	1
GO:0046916	cellular transition metal ion homeostasi...	18	2	1.76	0.53849	1
GO:0019216	regulation of lipid metabolic process	39	4	3.82	0.53856	1
GO:0030154	cell differentiation	1797	223	176.06	0.53891	1
GO:0007040	lysosome organization	33	3	3.23	0.539	1
GO:0032989	cellular component morphogenesis	845	123	82.79	0.54355	1
GO:0072089	stem cell proliferation	186	23	18.22	0.54466	1
GO:0007435	salivary gland morphogenesis	131	16	12.83	0.54544	1
GO:0060284	regulation of cell development	503	69	49.28	0.54622	1
GO:0007276	gamete generation	851	90	83.38	0.54862	1
GO:0001933	negative regulation of protein phosphory...	89	10	8.72	0.54954	1
GO:0045197	establishment or maintenance of epitheli...	59	7	5.78	0.54963	1
GO:0048489	synaptic vesicle transport	29	3	2.84	0.55106	1
GO:0060179	male mating behavior	97	24	9.5	0.55136	1
GO:0022604	regulation of cell morphogenesis	234	37	22.93	0.55141	1
GO:0007474	imaginal disc-derived wing vein specific...	71	7	6.96	0.55207	1
GO:0048667	cell morphogenesis involved in neuron di...	713	104	69.86	0.55322	1
GO:0045475	locomotor rhythm	92	9	9.01	0.55415	1
GO:0031401	positive regulation of protein modificat...	181	15	17.73	0.55506	1
GO:0048469	cell maturation	289	36	28.31	0.55625	1
GO:0007315	pole plasm assembly	100	16	9.8	0.55755	1
GO:0035218	leg disc development	68	12	6.66	0.55821	1
GO:0045927	positive regulation of growth	183	27	17.93	0.55847	1
GO:0035214	eye-antennal disc development	125	17	12.25	0.55861	1
GO:0010629	negative regulation of gene expression	581	62	56.92	0.55891	1
GO:0051129	negative regulation of cellular componen...	192	23	18.81	0.55899	1
GO:0030509	BMP signaling pathway	53	9	5.19	0.55934	1
GO:0048678	response to axon injury	38	7	3.72	0.55974	1
GO:0043648	dicarboxylic acid metabolic process	51	8	5	0.55993	1
GO:0019935	cyclic-nucleotide-mediated signaling	33	6	3.23	0.56011	1
GO:0090162	establishment of epithelial cell polarit...	28	5	2.74	0.56048	1
GO:0035070	salivary gland histolysis	50	7	4.9	0.56059	1
GO:0032456	endocytic recycling	40	4	3.92	0.56066	1
GO:0050775	positive regulation of dendrite morphoge...	40	4	3.92	0.56066	1
GO:0048284	organelle fusion	45	6	4.41	0.56097	1
GO:0045936	negative regulation of phosphate metabol...	97	11	9.5	0.56103	1
GO:0035222	wing disc pattern formation	124	19	12.15	0.56106	1
GO:0043484	regulation of RNA splicing	69	8	6.76	0.56122	1
GO:0007522	visceral muscle development	18	3	1.76	0.56123	1
GO:0010821	regulation of mitochondrion organization	18	3	1.76	0.56123	1
GO:0034968	histone lysine methylation	53	6	5.19	0.56154	1
GO:0001710	mesodermal cell fate commitment	28	3	2.74	0.56194	1
GO:0031062	positive regulation of histone methylati...	18	2	1.76	0.56195	1
GO:0007314	oocyte anterior/posterior axis specifica...	122	18	11.95	0.56195	1
GO:0042435	indole-containing compound biosynthetic ...	19	2	1.86	0.56202	1
GO:0046058	cAMP metabolic process	20	2	1.96	0.56209	1
GO:0035967	cellular response to topologically incor...	21	2	2.06	0.56216	1
GO:0042446	hormone biosynthetic process	22	2	2.16	0.56224	1
GO:0032392	DNA geometric change	24	2	2.35	0.56238	1
GO:0045861	negative regulation of proteolysis	36	3	3.53	0.56251	1
GO:0030838	positive regulation of actin filament po...	26	2	2.55	0.56252	1
GO:0034976	response to endoplasmic reticulum stress	73	6	7.15	0.5626	1
GO:0015807	L-amino acid transport	30	2	2.94	0.5628	1
GO:1903008	organelle disassembly	33	2	3.23	0.56302	1
GO:0046700	heterocycle catabolic process	92	6	9.01	0.56434	1
GO:0071826	ribonucleoprotein complex subunit organi...	85	3	8.33	0.56602	1
GO:0010035	response to inorganic substance	63	8	6.17	0.56665	1
GO:0042325	regulation of phosphorylation	272	20	26.65	0.56717	1
GO:0030163	protein catabolic process	222	14	21.75	0.56794	1
GO:0051960	regulation of nervous system development	579	80	56.73	0.56836	1
GO:0006491	N-glycan processing	19	2	1.86	0.56849	1
GO:0042147	retrograde transport, endosome to Golgi	19	2	1.86	0.56849	1
GO:0045880	positive regulation of smoothened signal...	19	2	1.86	0.56849	1
GO:0007032	endosome organization	19	2	1.86	0.56849	1
GO:0015893	drug transport	19	2	1.86	0.56849	1
GO:0035073	pupariation	19	2	1.86	0.56849	1
GO:0035076	ecdysone receptor-mediated signaling pat...	19	2	1.86	0.56849	1
GO:0072348	sulfur compound transport	19	2	1.86	0.56849	1
GO:0110020	regulation of actomyosin structure organ...	31	3	3.04	0.56868	1
GO:0043044	ATP-dependent chromatin remodeling	54	4	5.29	0.57004	1
GO:0042594	response to starvation	140	16	13.72	0.57135	1
GO:0010948	negative regulation of cell cycle proces...	71	4	6.96	0.57186	1
GO:0030718	germ-line stem cell population maintenan...	113	7	11.07	0.57601	1
GO:0035120	post-embryonic appendage morphogenesis	420	54	41.15	0.58191	1
GO:0046483	heterocycle metabolic process	1749	151	171.36	0.58359	1
GO:0006887	exocytosis	104	19	10.19	0.58543	1
GO:0060562	epithelial tube morphogenesis	596	81	58.39	0.58608	1
GO:0006629	lipid metabolic process	351	29	34.39	0.58971	1
GO:0010605	negative regulation of macromolecule met...	729	77	71.42	0.59017	1
GO:0031329	regulation of cellular catabolic process	203	26	19.89	0.59022	1
GO:0007266	Rho protein signal transduction	51	9	5	0.59272	1
GO:0014070	response to organic cyclic compound	171	31	16.75	0.59414	1
GO:1902692	regulation of neuroblast proliferation	81	10	7.94	0.59483	1
GO:0016242	negative regulation of macroautophagy	20	2	1.96	0.59705	1
GO:2000134	negative regulation of G1/S transition o...	20	2	1.96	0.59705	1
GO:0061320	pericardial nephrocyte differentiation	20	2	1.96	0.59705	1
GO:0040019	positive regulation of embryonic develop...	20	2	1.96	0.59705	1
GO:0007009	plasma membrane organization	20	2	1.96	0.59705	1
GO:0060914	heart formation	20	2	1.96	0.59705	1
GO:0030707	ovarian follicle cell development	278	37	27.24	0.59745	1
GO:0034067	protein localization to Golgi apparatus	31	3	3.04	0.59759	1
GO:0007464	R3/R4 cell fate commitment	31	3	3.04	0.59759	1
GO:0001754	eye photoreceptor cell differentiation	313	39	30.67	0.59853	1
GO:0021700	developmental maturation	333	40	32.63	0.59926	1
GO:0051965	positive regulation of synapse assembly	74	13	7.25	0.60075	1
GO:0007635	chemosensory behavior	99	14	9.7	0.60182	1
GO:0046165	alcohol biosynthetic process	25	5	2.45	0.60315	1
GO:0007346	regulation of mitotic cell cycle	225	16	22.04	0.60372	1
GO:0022407	regulation of cell-cell adhesion	47	6	4.6	0.604	1
GO:0050793	regulation of developmental process	996	139	97.58	0.60473	1
GO:0006006	glucose metabolic process	37	4	3.63	0.60476	1
GO:0050905	neuromuscular process	19	2	1.86	0.60493	1
GO:0045787	positive regulation of cell cycle	70	7	6.86	0.60493	1
GO:0045476	nurse cell apoptotic process	20	2	1.96	0.605	1
GO:0051346	negative regulation of hydrolase activit...	21	2	2.06	0.60508	1
GO:0018993	somatic sex determination	22	2	2.16	0.60515	1
GO:0006694	steroid biosynthetic process	23	2	2.25	0.60522	1
GO:0032103	positive regulation of response to exter...	76	7	7.45	0.60537	1
GO:0061982	meiosis I cell cycle process	55	4	5.39	0.60606	1
GO:0007017	microtubule-based process	426	34	41.74	0.60612	1
GO:0043067	regulation of programmed cell death	273	25	26.75	0.6064	1
GO:0061572	actin filament bundle organization	58	3	5.68	0.60702	1
GO:0007422	peripheral nervous system development	96	9	9.41	0.60713	1
GO:0009267	cellular response to starvation	74	7	7.25	0.60787	1
GO:0006464	cellular protein modification process	1043	87	102.19	0.60961	1
GO:0022412	cellular process involved in reproductio...	756	79	74.07	0.61061	1
GO:0051246	regulation of protein metabolic process	616	52	60.35	0.61193	1
GO:1901701	cellular response to oxygen-containing c...	173	27	16.95	0.61283	1
GO:0042461	photoreceptor cell development	201	29	19.69	0.61362	1
GO:0035011	melanotic encapsulation of foreign targe...	43	4	4.21	0.61943	1
GO:0051299	centrosome separation	32	3	3.14	0.61963	1
GO:0019915	lipid storage	85	12	8.33	0.62008	1
GO:0016325	oocyte microtubule cytoskeleton organiza...	48	7	4.7	0.6216	1
GO:0010604	positive regulation of macromolecule met...	731	83	71.62	0.62297	1
GO:0007605	sensory perception of sound	108	10	10.58	0.62377	1
GO:0006487	protein N-linked glycosylation	21	2	2.06	0.62416	1
GO:0006835	dicarboxylic acid transport	32	3	3.14	0.62425	1
GO:0006417	regulation of translation	142	21	13.91	0.62619	1
GO:0051179	localization	1860	224	182.23	0.62919	1
GO:0031328	positive regulation of cellular biosynth...	455	61	44.58	0.6302	1
GO:1904801	positive regulation of neuron remodeling	33	3	3.23	0.64085	1
GO:0048260	positive regulation of receptor-mediated...	26	6	2.55	0.64118	1
GO:0016050	vesicle organization	113	13	11.07	0.64229	1
GO:0042221	response to chemical	1191	166	116.69	0.64243	1
GO:0045665	negative regulation of neuron differenti...	54	7	5.29	0.64246	1
GO:0051650	establishment of vesicle localization	45	6	4.41	0.64255	1
GO:0008340	determination of adult lifespan	195	18	19.1	0.64333	1
GO:0046533	negative regulation of photoreceptor cel...	29	3	2.84	0.64361	1
GO:0046785	microtubule polymerization	20	2	1.96	0.6437	1
GO:0001964	startle response	10	1	0.98	0.64372	1
GO:0001954	positive regulation of cell-matrix adhes...	10	1	0.98	0.64372	1
GO:0045445	myoblast differentiation	10	1	0.98	0.64372	1
GO:0000022	mitotic spindle elongation	10	1	0.98	0.64372	1
GO:0008090	retrograde axonal transport	10	1	0.98	0.64372	1
GO:0010452	histone H3-K36 methylation	10	1	0.98	0.64372	1
GO:0051574	positive regulation of histone H3-K9 met...	10	1	0.98	0.64372	1
GO:0048728	proboscis development	10	1	0.98	0.64372	1
GO:0050792	regulation of viral process	10	1	0.98	0.64372	1
GO:0051012	microtubule sliding	10	1	0.98	0.64372	1
GO:0043507	positive regulation of JUN kinase activi...	10	1	0.98	0.64372	1
GO:0043094	cellular metabolic compound salvage	10	1	0.98	0.64372	1
GO:0070509	calcium ion import	10	1	0.98	0.64372	1
GO:0006182	cGMP biosynthetic process	10	1	0.98	0.64372	1
GO:0007561	imaginal disc eversion	10	1	0.98	0.64372	1
GO:0033692	cellular polysaccharide biosynthetic pro...	10	1	0.98	0.64372	1
GO:0018200	peptidyl-glutamic acid modification	10	1	0.98	0.64372	1
GO:0000460	maturation of 5.8S rRNA	10	1	0.98	0.64372	1
GO:0033014	tetrapyrrole biosynthetic process	10	1	0.98	0.64372	1
GO:0006284	base-excision repair	10	1	0.98	0.64372	1
GO:0006270	DNA replication initiation	10	1	0.98	0.64372	1
GO:0007020	microtubule nucleation	10	1	0.98	0.64372	1
GO:0007035	vacuolar acidification	10	1	0.98	0.64372	1
GO:0034198	cellular response to amino acid starvati...	10	1	0.98	0.64372	1
GO:0031936	negative regulation of chromatin silenci...	10	1	0.98	0.64372	1
GO:0090254	cell elongation involved in imaginal dis...	10	1	0.98	0.64372	1
GO:0001504	neurotransmitter uptake	10	1	0.98	0.64372	1
GO:0055093	response to hyperoxia	10	1	0.98	0.64372	1
GO:0042683	negative regulation of compound eye cone...	10	1	0.98	0.64372	1
GO:0000726	non-recombinational repair	10	1	0.98	0.64372	1
GO:0034720	histone H3-K4 demethylation	10	1	0.98	0.64372	1
GO:0061723	glycophagy	10	1	0.98	0.64372	1
GO:0006000	fructose metabolic process	10	1	0.98	0.64372	1
GO:0098586	cellular response to virus	10	1	0.98	0.64372	1
GO:0050931	pigment cell differentiation	10	1	0.98	0.64372	1
GO:0034332	adherens junction organization	60	11	5.88	0.64412	1
GO:0048871	multicellular organismal homeostasis	98	9	9.6	0.64418	1
GO:0007127	meiosis I	30	2	2.94	0.64442	1
GO:0048513	animal organ development	1361	168	133.34	0.6451	1
GO:0042048	olfactory behavior	90	13	8.82	0.64512	1
GO:0044267	cellular protein metabolic process	1482	118	145.2	0.64594	1
GO:0043066	negative regulation of apoptotic process	139	11	13.62	0.6467	1
GO:0045596	negative regulation of cell differentiat...	202	21	19.79	0.64835	1
GO:0032008	positive regulation of TOR signaling	51	6	5	0.6486	1
GO:0046488	phosphatidylinositol metabolic process	52	6	5.09	0.6487	1
GO:0006486	protein glycosylation	63	7	6.17	0.64879	1
GO:0008078	mesodermal cell migration	22	2	2.16	0.64984	1
GO:0008343	adult feeding behavior	22	2	2.16	0.64984	1
GO:0016063	rhodopsin biosynthetic process	22	2	2.16	0.64984	1
GO:0062012	regulation of small molecule metabolic p...	22	2	2.16	0.64984	1
GO:0060439	trachea morphogenesis	22	2	2.16	0.64984	1
GO:0051171	regulation of nitrogen compound metaboli...	1406	137	137.75	0.6509	1
GO:0001934	positive regulation of protein phosphory...	128	9	12.54	0.65354	1
GO:0048812	neuron projection morphogenesis	706	103	69.17	0.65422	1
GO:2000736	regulation of stem cell differentiation	52	4	5.09	0.66222	1
GO:1901360	organic cyclic compound metabolic proces...	1855	163	181.74	0.66433	1
GO:0007600	sensory perception	272	43	26.65	0.66589	1
GO:0065007	biological regulation	3341	375	327.33	0.66715	1
GO:0007043	cell-cell junction assembly	95	20	9.31	0.67062	1
GO:0022603	regulation of anatomical structure morph...	407	61	39.88	0.67224	1
GO:0051093	negative regulation of developmental pro...	320	39	31.35	0.67268	1
GO:0044260	cellular macromolecule metabolic process	2320	204	227.3	0.67288	1
GO:0010212	response to ionizing radiation	35	4	3.43	0.67324	1
GO:0035151	regulation of tube size, open tracheal s...	23	2	2.25	0.67411	1
GO:0009247	glycolipid biosynthetic process	23	2	2.25	0.67411	1
GO:0000187	activation of MAPK activity	23	2	2.25	0.67411	1
GO:0007520	myoblast fusion	85	11	8.33	0.67525	1
GO:0010720	positive regulation of cell development	222	24	21.75	0.67693	1
GO:0042675	compound eye cone cell differentiation	40	6	3.92	0.6771	1
GO:0032007	negative regulation of TOR signaling	30	4	2.94	0.67785	1
GO:0009642	response to light intensity	24	3	2.35	0.67816	1
GO:0002376	immune system process	415	41	40.66	0.67839	1
GO:0051452	intracellular pH reduction	21	2	2.06	0.67867	1
GO:0010951	negative regulation of endopeptidase act...	11	1	1.08	0.67869	1
GO:0045477	regulation of nurse cell apoptotic proce...	11	1	1.08	0.67869	1
GO:0097202	activation of cysteine-type endopeptidas...	11	1	1.08	0.67869	1
GO:0034059	response to anoxia	11	1	1.08	0.67869	1
GO:0000079	regulation of cyclin-dependent protein s...	11	1	1.08	0.67869	1
GO:0000038	very long-chain fatty acid metabolic pro...	11	1	1.08	0.67869	1
GO:0061099	negative regulation of protein tyrosine ...	11	1	1.08	0.67869	1
GO:1902414	protein localization to cell junction	11	1	1.08	0.67869	1
GO:0016204	determination of muscle attachment site	11	1	1.08	0.67869	1
GO:1903035	negative regulation of response to wound...	11	1	1.08	0.67869	1
GO:0034308	primary alcohol metabolic process	11	1	1.08	0.67869	1
GO:0040015	negative regulation of multicellular org...	11	1	1.08	0.67869	1
GO:0032233	positive regulation of actin filament bu...	11	1	1.08	0.67869	1
GO:0045842	positive regulation of mitotic metaphase...	11	1	1.08	0.67869	1
GO:0060071	Wnt signaling pathway, planar cell polar...	11	1	1.08	0.67869	1
GO:0000162	tryptophan biosynthetic process	11	1	1.08	0.67869	1
GO:0031440	regulation of mRNA 3'-end processing	11	1	1.08	0.67869	1
GO:0006890	retrograde vesicle-mediated transport, G...	11	1	1.08	0.67869	1
GO:0043462	regulation of ATPase activity	11	1	1.08	0.67869	1
GO:0009094	L-phenylalanine biosynthetic process	11	1	1.08	0.67869	1
GO:0042685	cardioblast cell fate specification	11	1	1.08	0.67869	1
GO:0051155	positive regulation of striated muscle c...	11	1	1.08	0.67869	1
GO:0015813	L-glutamate transmembrane transport	11	1	1.08	0.67869	1
GO:1902652	secondary alcohol metabolic process	11	1	1.08	0.67869	1
GO:0006571	tyrosine biosynthetic process	11	1	1.08	0.67869	1
GO:0007377	germ-band extension	11	1	1.08	0.67869	1
GO:0030968	endoplasmic reticulum unfolded protein r...	11	1	1.08	0.67869	1
GO:0007440	foregut morphogenesis	11	1	1.08	0.67869	1
GO:0098739	import across plasma membrane	24	2	2.35	0.67889	1
GO:0051098	regulation of binding	36	2	3.53	0.67975	1
GO:0032787	monocarboxylic acid metabolic process	139	12	13.62	0.67984	1
GO:0007267	cell-cell signaling	564	91	55.26	0.68022	1
GO:0010941	regulation of cell death	310	28	30.37	0.68047	1
GO:0009790	embryo development	692	81	67.8	0.68065	1
GO:0060322	head development	194	30	19.01	0.68464	1
GO:0016322	neuron remodeling	94	8	9.21	0.68529	1
GO:0045466	R7 cell differentiation	119	17	11.66	0.69093	1
GO:0007420	brain development	170	28	16.66	0.6927	1
GO:0045176	apical protein localization	24	2	2.35	0.697	1
GO:0051642	centrosome localization	24	2	2.35	0.697	1
GO:0000212	meiotic spindle organization	24	2	2.35	0.697	1
GO:0006568	tryptophan metabolic process	35	3	3.43	0.69708	1
GO:0051495	positive regulation of cytoskeleton orga...	61	5	5.98	0.69766	1
GO:0035293	chitin-based larval cuticle pattern form...	36	3	3.53	0.69941	1
GO:0006997	nucleus organization	56	4	5.49	0.70064	1
GO:0046530	photoreceptor cell differentiation	364	45	35.66	0.70287	1
GO:0009880	embryonic pattern specification	293	38	28.71	0.703	1
GO:0046907	intracellular transport	501	43	49.08	0.70356	1
GO:0030162	regulation of proteolysis	133	6	13.03	0.70404	1
GO:0035329	hippo signaling	69	8	6.76	0.70921	1
GO:0035209	pupal development	23	3	2.25	0.70957	1
GO:0048568	embryonic organ development	54	6	5.29	0.70959	1
GO:0007549	dosage compensation	24	3	2.35	0.70964	1
GO:1905039	carboxylic acid transmembrane transport	49	5	4.8	0.70996	1
GO:0008542	visual learning	12	1	1.18	0.71023	1
GO:0045478	fusome organization	12	1	1.18	0.71023	1
GO:0000027	ribosomal large subunit assembly	12	1	1.18	0.71023	1
GO:0045199	maintenance of epithelial cell apical/ba...	12	1	1.18	0.71023	1
GO:0032387	negative regulation of intracellular tra...	12	1	1.18	0.71023	1
GO:0006360	transcription by RNA polymerase I	12	1	1.18	0.71023	1
GO:0048741	skeletal muscle fiber development	12	1	1.18	0.71023	1
GO:0006900	vesicle budding from membrane	12	1	1.18	0.71023	1
GO:0031034	myosin filament assembly	12	1	1.18	0.71023	1
GO:0010171	body morphogenesis	12	1	1.18	0.71023	1
GO:0046672	positive regulation of compound eye reti...	12	1	1.18	0.71023	1
GO:0030730	sequestering of triglyceride	12	1	1.18	0.71023	1
GO:1903510	mucopolysaccharide metabolic process	12	1	1.18	0.71023	1
GO:0006171	cAMP biosynthetic process	12	1	1.18	0.71023	1
GO:0035204	negative regulation of lamellocyte diffe...	12	1	1.18	0.71023	1
GO:0016572	histone phosphorylation	12	1	1.18	0.71023	1
GO:0007026	negative regulation of microtubule depol...	12	1	1.18	0.71023	1
GO:0006769	nicotinamide metabolic process	12	1	1.18	0.71023	1
GO:0018874	benzoate metabolic process	12	1	1.18	0.71023	1
GO:0006730	one-carbon metabolic process	12	1	1.18	0.71023	1
GO:0051492	regulation of stress fiber assembly	12	1	1.18	0.71023	1
GO:0071260	cellular response to mechanical stimulus	12	1	1.18	0.71023	1
GO:0017157	regulation of exocytosis	12	1	1.18	0.71023	1
GO:0043974	histone H3-K27 acetylation	12	1	1.18	0.71023	1
GO:0006098	pentose-phosphate shunt	12	1	1.18	0.71023	1
GO:1900425	negative regulation of defense response ...	12	1	1.18	0.71023	1
GO:0007418	ventral midline development	12	1	1.18	0.71023	1
GO:0015012	heparan sulfate proteoglycan biosyntheti...	12	1	1.18	0.71023	1
GO:0042401	cellular biogenic amine biosynthetic pro...	23	2	2.25	0.71029	1
GO:0007051	spindle organization	97	9	9.5	0.71048	1
GO:0051604	protein maturation	68	6	6.66	0.71059	1
GO:0045860	positive regulation of protein kinase ac...	58	5	5.68	0.7106	1
GO:0009165	nucleotide biosynthetic process	79	5	7.74	0.71209	1
GO:0033365	protein localization to organelle	156	10	15.28	0.71399	1
GO:0006351	transcription, DNA-templated	867	88	84.94	0.7144	1
GO:0001932	regulation of protein phosphorylation	256	19	25.08	0.71466	1
GO:0016485	protein processing	56	5	5.49	0.71707	1
GO:0045676	regulation of R7 cell differentiation	37	3	3.63	0.71724	1
GO:0070328	triglyceride homeostasis	37	3	3.63	0.71724	1
GO:0045931	positive regulation of mitotic cell cycl...	57	6	5.58	0.71765	1
GO:0016197	endosomal transport	102	10	9.99	0.71808	1
GO:0070727	cellular macromolecule localization	486	37	47.62	0.71838	1
GO:0043524	negative regulation of neuron apoptotic ...	25	2	2.45	0.71854	1
GO:0032509	endosome transport via multivesicular bo...	25	2	2.45	0.71854	1
GO:0033043	regulation of organelle organization	398	38	38.99	0.71919	1
GO:0051607	defense response to virus	47	3	4.6	0.71972	1
GO:0080090	regulation of primary metabolic process	1419	137	139.02	0.72094	1
GO:0016358	dendrite development	278	46	27.24	0.72432	1
GO:0032879	regulation of localization	524	80	51.34	0.7248	1
GO:0032940	secretion by cell	247	42	24.2	0.72514	1
GO:0007291	sperm individualization	61	5	5.98	0.72701	1
GO:0006144	purine nucleobase metabolic process	61	5	5.98	0.72701	1
GO:0060627	regulation of vesicle-mediated transport	132	19	12.93	0.73199	1
GO:0022402	cell cycle process	548	36	53.69	0.73231	1
GO:0072553	terminal button organization	61	13	5.98	0.73348	1
GO:0051962	positive regulation of nervous system de...	249	30	24.4	0.73436	1
GO:0050773	regulation of dendrite development	79	12	7.74	0.73545	1
GO:0001708	cell fate specification	128	15	12.54	0.73572	1
GO:0044262	cellular carbohydrate metabolic process	64	10	6.27	0.73584	1
GO:0030516	regulation of axon extension	38	6	3.72	0.73594	1
GO:2000648	positive regulation of stem cell prolife...	33	5	3.23	0.73725	1
GO:0031349	positive regulation of defense response	23	3	2.25	0.73797	1
GO:0032984	protein-containing complex disassembly	84	8	8.23	0.73866	1
GO:0098659	inorganic cation import across plasma me...	13	1	1.27	0.73868	1
GO:0014866	skeletal myofibril assembly	13	1	1.27	0.73868	1
GO:0000045	autophagosome assembly	13	1	1.27	0.73868	1
GO:0007229	integrin-mediated signaling pathway	13	1	1.27	0.73868	1
GO:0042417	dopamine metabolic process	13	1	1.27	0.73868	1
GO:0035196	production of miRNAs involved in gene si...	13	1	1.27	0.73868	1
GO:0010114	response to red light	13	1	1.27	0.73868	1
GO:0009156	ribonucleoside monophosphate biosyntheti...	13	1	1.27	0.73868	1
GO:0046039	GTP metabolic process	13	1	1.27	0.73868	1
GO:0090307	mitotic spindle assembly	13	1	1.27	0.73868	1
GO:0043666	regulation of phosphoprotein phosphatase...	13	1	1.27	0.73868	1
GO:0006109	regulation of carbohydrate metabolic pro...	13	1	1.27	0.73868	1
GO:0007539	primary sex determination, soma	13	1	1.27	0.73868	1
GO:0008333	endosome to lysosome transport	13	1	1.27	0.73868	1
GO:0003156	regulation of animal organ formation	13	1	1.27	0.73868	1
GO:0090176	microtubule cytoskeleton organization in...	13	1	1.27	0.73868	1
GO:1900075	positive regulation of neuromuscular syn...	13	1	1.27	0.73868	1
GO:0006721	terpenoid metabolic process	13	1	1.27	0.73868	1
GO:0060964	regulation of gene silencing by miRNA	13	1	1.27	0.73868	1
GO:0016336	establishment or maintenance of polarity...	13	1	1.27	0.73868	1
GO:0006032	chitin catabolic process	13	1	1.27	0.73868	1
GO:0030422	production of siRNA involved in RNA inte...	13	1	1.27	0.73868	1
GO:2001235	positive regulation of apoptotic signali...	13	1	1.27	0.73868	1
GO:0015800	acidic amino acid transport	24	2	2.35	0.73874	1
GO:0043697	cell dedifferentiation	26	2	2.55	0.73877	1
GO:0007394	dorsal closure, elongation of leading ed...	26	2	2.55	0.73877	1
GO:0006096	glycolytic process	26	2	2.55	0.73877	1
GO:0042981	regulation of apoptotic process	222	15	21.75	0.74516	1
GO:0008283	cell population proliferation	455	54	44.58	0.74782	1
GO:0007265	Ras protein signal transduction	167	25	16.36	0.74838	1
GO:1902669	positive regulation of axon guidance	39	3	3.82	0.75043	1
GO:0006811	ion transport	392	59	38.41	0.75314	1
GO:0007052	mitotic spindle organization	47	4	4.6	0.75772	1
GO:0046330	positive regulation of JNK cascade	37	3	3.63	0.75774	1
GO:0034605	cellular response to heat	27	2	2.65	0.75776	1
GO:0046664	dorsal closure, amnioserosa morphology c...	27	2	2.65	0.75776	1
GO:0007527	adult somatic muscle development	27	2	2.65	0.75776	1
GO:0010592	positive regulation of lamellipodium ass...	27	2	2.65	0.75776	1
GO:0006893	Golgi to plasma membrane transport	27	2	2.65	0.75776	1
GO:0009152	purine ribonucleotide biosynthetic proce...	57	4	5.58	0.75868	1
GO:0009952	anterior/posterior pattern specification	240	31	23.51	0.75872	1
GO:0008152	metabolic process	3630	311	355.64	0.76197	1
GO:0009612	response to mechanical stimulus	51	7	5	0.76272	1
GO:0006821	chloride transport	31	4	3.04	0.76344	1
GO:0044550	secondary metabolite biosynthetic proces...	32	4	3.14	0.7635	1
GO:0019438	aromatic compound biosynthetic process	1063	104	104.15	0.76426	1
GO:0045456	ecdysteroid biosynthetic process	14	1	1.37	0.76435	1
GO:0060250	germ-line stem-cell niche homeostasis	14	1	1.37	0.76435	1
GO:1903828	negative regulation of cellular protein ...	14	1	1.37	0.76435	1
GO:1990834	response to odorant	14	1	1.37	0.76435	1
GO:0019896	axonal transport of mitochondrion	14	1	1.37	0.76435	1
GO:0015986	ATP synthesis coupled proton transport	14	1	1.37	0.76435	1
GO:0001764	neuron migration	14	1	1.37	0.76435	1
GO:0001746	Bolwig's organ morphogenesis	14	1	1.37	0.76435	1
GO:0000184	nuclear-transcribed mRNA catabolic proce...	14	1	1.37	0.76435	1
GO:0008156	negative regulation of DNA replication	14	1	1.37	0.76435	1
GO:0046497	nicotinate nucleotide metabolic process	14	1	1.37	0.76435	1
GO:0099509	regulation of presynaptic cytosolic calc...	14	1	1.37	0.76435	1
GO:2000059	negative regulation of ubiquitin-depende...	14	1	1.37	0.76435	1
GO:0000245	spliceosomal complex assembly	14	1	1.37	0.76435	1
GO:0043901	negative regulation of multi-organism pr...	14	1	1.37	0.76435	1
GO:0006505	GPI anchor metabolic process	14	1	1.37	0.76435	1
GO:0007468	regulation of rhodopsin gene expression	14	1	1.37	0.76435	1
GO:0007488	histoblast morphogenesis	14	1	1.37	0.76435	1
GO:0016579	protein deubiquitination	40	3	3.92	0.76582	1
GO:0006099	tricarboxylic acid cycle	40	3	3.92	0.76582	1
GO:0006338	chromatin remodeling	113	10	11.07	0.76601	1
GO:0061564	axon development	603	85	59.08	0.7672	1
GO:0008380	RNA splicing	203	13	19.89	0.76892	1
GO:0002684	positive regulation of immune system pro...	61	6	5.98	0.77481	1
GO:0010646	regulation of cell communication	1063	143	104.15	0.77505	1
GO:0007349	cellularization	114	9	11.17	0.77822	1
GO:0060560	developmental growth involved in morphog...	172	27	16.85	0.7802	1
GO:0006633	fatty acid biosynthetic process	41	3	4.02	0.78042	1
GO:0002168	instar larval development	117	10	11.46	0.78095	1
GO:0051051	negative regulation of transport	40	7	3.92	0.78514	1
GO:0045451	pole plasm oskar mRNA localization	75	14	7.35	0.78517	1
GO:0045597	positive regulation of cell differentiat...	242	26	23.71	0.78561	1
GO:0022008	neurogenesis	1233	168	120.8	0.78576	1
GO:0007442	hindgut morphogenesis	70	8	6.86	0.78643	1
GO:1902115	regulation of organelle assembly	27	3	2.65	0.78695	1
GO:0016125	sterol metabolic process	15	1	1.47	0.7875	1
GO:0007215	glutamate receptor signaling pathway	15	1	1.47	0.7875	1
GO:0070734	histone H3-K27 methylation	15	1	1.47	0.7875	1
GO:2000274	regulation of epithelial cell migration,...	15	1	1.47	0.7875	1
GO:0030709	border follicle cell delamination	15	1	1.47	0.7875	1
GO:0050830	defense response to Gram-positive bacter...	15	1	1.47	0.7875	1
GO:0007501	mesodermal cell fate specification	15	1	1.47	0.7875	1
GO:0060086	circadian temperature homeostasis	15	1	1.47	0.7875	1
GO:0001845	phagolysosome assembly	15	1	1.47	0.7875	1
GO:0070972	protein localization to endoplasmic reti...	15	1	1.47	0.7875	1
GO:0042074	cell migration involved in gastrulation	15	1	1.47	0.7875	1
GO:0015804	neutral amino acid transport	15	1	1.47	0.7875	1
GO:0006517	protein deglycosylation	15	1	1.47	0.7875	1
GO:0006541	glutamine metabolic process	15	1	1.47	0.7875	1
GO:0019482	beta-alanine metabolic process	15	1	1.47	0.7875	1
GO:0006607	NLS-bearing protein import into nucleus	15	1	1.47	0.7875	1
GO:0045924	regulation of female receptivity	15	1	1.47	0.7875	1
GO:2000377	regulation of reactive oxygen species me...	15	1	1.47	0.7875	1
GO:0045465	R8 cell differentiation	38	2	3.72	0.78833	1
GO:0006952	defense response	303	26	29.69	0.78975	1
GO:0044255	cellular lipid metabolic process	266	22	26.06	0.78998	1
GO:0045732	positive regulation of protein catabolic...	66	2	6.47	0.79014	1
GO:0010564	regulation of cell cycle process	182	13	17.83	0.79045	1
GO:0010038	response to metal ion	42	5	4.11	0.79058	1
GO:0000281	mitotic cytokinesis	94	7	9.21	0.7907	1
GO:0009411	response to UV	29	2	2.84	0.79216	1
GO:0035186	syncytial blastoderm mitotic cell cycle	29	2	2.84	0.79216	1
GO:0006400	tRNA modification	29	2	2.84	0.79216	1
GO:0060074	synapse maturation	29	2	2.84	0.79216	1
GO:0035050	embryonic heart tube development	29	2	2.84	0.79216	1
GO:0016360	sensory organ precursor cell fate determ...	29	2	2.84	0.79216	1
GO:0007413	axonal fasciculation	29	2	2.84	0.79216	1
GO:0007409	axonogenesis	572	83	56.04	0.79493	1
GO:0023051	regulation of signaling	1064	143	104.24	0.79512	1
GO:0070887	cellular response to chemical stimulus	408	54	39.97	0.7982	1
GO:0035220	wing disc development	544	69	53.3	0.79944	1
GO:0042742	defense response to bacterium	134	13	13.13	0.79973	1
GO:0051172	negative regulation of nitrogen compound...	583	68	57.12	0.80017	1
GO:0016192	vesicle-mediated transport	485	63	47.52	0.80017	1
GO:0048519	negative regulation of biological proces...	1423	156	139.42	0.80125	1
GO:0008298	intracellular mRNA localization	112	15	10.97	0.8054	1
GO:0006357	regulation of transcription by RNA polym...	509	58	49.87	0.80633	1
GO:0008544	epidermis development	96	11	9.41	0.80699	1
GO:0030833	regulation of actin filament polymerizat...	55	6	5.39	0.80762	1
GO:0007277	pole cell development	30	2	2.94	0.80769	1
GO:0045570	regulation of imaginal disc growth	30	2	2.94	0.80769	1
GO:0044272	sulfur compound biosynthetic process	30	2	2.94	0.80769	1
GO:0000724	double-strand break repair via homologou...	30	2	2.94	0.80769	1
GO:0045165	cell fate commitment	398	53	38.99	0.80805	1
GO:0018130	heterocycle biosynthetic process	1074	104	105.22	0.8082	1
GO:0007111	meiosis II cytokinesis	16	1	1.57	0.80837	1
GO:0034502	protein localization to chromosome	16	1	1.57	0.80837	1
GO:0000096	sulfur amino acid metabolic process	16	1	1.57	0.80837	1
GO:0048100	wing disc anterior/posterior pattern for...	16	1	1.57	0.80837	1
GO:0034030	ribonucleoside bisphosphate biosynthetic...	16	1	1.57	0.80837	1
GO:0034033	purine nucleoside bisphosphate biosynthe...	16	1	1.57	0.80837	1
GO:1902410	mitotic cytokinetic process	16	1	1.57	0.80837	1
GO:0000154	rRNA modification	16	1	1.57	0.80837	1
GO:0006778	porphyrin-containing compound metabolic ...	16	1	1.57	0.80837	1
GO:0043388	positive regulation of DNA binding	16	1	1.57	0.80837	1
GO:0033363	secretory granule organization	16	1	1.57	0.80837	1
GO:0043467	regulation of generation of precursor me...	16	1	1.57	0.80837	1
GO:0035015	elongation of arista core	16	1	1.57	0.80837	1
GO:0032507	maintenance of protein location in cell	16	1	1.57	0.80837	1
GO:0032508	DNA duplex unwinding	16	1	1.57	0.80837	1
GO:0030381	chorion-containing eggshell pattern form...	16	1	1.57	0.80837	1
GO:0030308	negative regulation of cell growth	16	1	1.57	0.80837	1
GO:0006612	protein targeting to membrane	16	1	1.57	0.80837	1
GO:0044036	cell wall macromolecule metabolic proces...	16	1	1.57	0.80837	1
GO:1901362	organic cyclic compound biosynthetic pro...	1098	106	107.58	0.8086	1
GO:0042060	wound healing	89	8	8.72	0.80864	1
GO:0048193	Golgi vesicle transport	84	5	8.23	0.81008	1
GO:0090407	organophosphate biosynthetic process	138	9	13.52	0.81093	1
GO:0048598	embryonic morphogenesis	370	46	36.25	0.81221	1
GO:0000209	protein polyubiquitination	56	4	5.49	0.81266	1
GO:0007350	blastoderm segmentation	270	33	26.45	0.81536	1
GO:0007431	salivary gland development	180	19	17.64	0.8201	1
GO:0006497	protein lipidation	31	2	3.04	0.82218	1
GO:0031644	regulation of nervous system process	31	2	3.04	0.82218	1
GO:0045747	positive regulation of Notch signaling p...	57	4	5.58	0.82349	1
GO:0072659	protein localization to plasma membrane	57	4	5.58	0.82349	1
GO:0046486	glycerolipid metabolic process	135	10	13.23	0.82409	1
GO:0007110	meiosis I cytokinesis	17	1	1.67	0.8272	1
GO:0060253	negative regulation of glial cell prolif...	17	1	1.67	0.8272	1
GO:0006471	protein ADP-ribosylation	17	1	1.67	0.8272	1
GO:0046627	negative regulation of insulin receptor ...	17	1	1.67	0.8272	1
GO:0035271	ring gland development	17	1	1.67	0.8272	1
GO:0048052	R1/R6 cell differentiation	17	1	1.67	0.8272	1
GO:0034404	nucleobase-containing small molecule bio...	17	1	1.67	0.8272	1
GO:0015846	polyamine transport	17	1	1.67	0.8272	1
GO:1901216	positive regulation of neuron death	17	1	1.67	0.8272	1
GO:0007366	periodic partitioning by pair rule gene	17	1	1.67	0.8272	1
GO:0006090	pyruvate metabolic process	43	3	4.21	0.82754	1
GO:0006955	immune response	247	23	24.2	0.82756	1
GO:1902905	positive regulation of supramolecular fi...	54	4	5.29	0.82759	1
GO:0031325	positive regulation of cellular metaboli...	721	78	70.64	0.82767	1
GO:0030727	germarium-derived female germ-line cyst ...	39	2	3.82	0.82791	1
GO:0008654	phospholipid biosynthetic process	45	3	4.41	0.83151	1
GO:0051276	chromosome organization	548	40	53.69	0.83357	1
GO:0007219	Notch signaling pathway	217	22	21.26	0.83412	1
GO:0009744	response to sucrose	32	2	3.14	0.83569	1
GO:0003006	developmental process involved in reprod...	797	88	78.08	0.83688	1
GO:0000122	negative regulation of transcription by ...	177	14	17.34	0.83848	1
GO:0002164	larval development	248	30	24.3	0.84025	1
GO:0007010	cytoskeleton organization	673	72	65.94	0.84175	1
GO:0045464	R8 cell fate specification	18	1	1.76	0.84419	1
GO:0045175	basal protein localization	18	1	1.76	0.84419	1
GO:1905207	regulation of cardiocyte differentiation	18	1	1.76	0.84419	1
GO:0035249	synaptic transmission, glutamatergic	18	1	1.76	0.84419	1
GO:0045742	positive regulation of epidermal growth ...	18	1	1.76	0.84419	1
GO:2000737	negative regulation of stem cell differe...	18	1	1.76	0.84419	1
GO:0045010	actin nucleation	18	1	1.76	0.84419	1
GO:0031122	cytoplasmic microtubule organization	18	1	1.76	0.84419	1
GO:0006637	acyl-CoA metabolic process	18	1	1.76	0.84419	1
GO:0060438	trachea development	40	3	3.92	0.84428	1
GO:0007093	mitotic cell cycle checkpoint	43	2	4.21	0.84503	1
GO:0016573	histone acetylation	107	7	10.48	0.84547	1
GO:0007398	ectoderm development	33	2	3.23	0.84826	1
GO:0051649	establishment of localization in cell	646	78	63.29	0.84953	1
GO:1903047	mitotic cell cycle process	317	20	31.06	0.85041	1
GO:0060429	epithelium development	1100	138	107.77	0.85101	1
GO:0006836	neurotransmitter transport	131	24	12.83	0.85259	1
GO:0006366	transcription by RNA polymerase II	532	59	52.12	0.85477	1
GO:0060968	regulation of gene silencing	79	8	7.74	0.85888	1
GO:0010458	exit from mitosis	19	1	1.86	0.8595	1
GO:0006308	DNA catabolic process	19	1	1.86	0.8595	1
GO:0016575	histone deacetylation	19	1	1.86	0.8595	1
GO:0050673	epithelial cell proliferation	19	1	1.86	0.8595	1
GO:0006805	xenobiotic metabolic process	19	1	1.86	0.8595	1
GO:0035041	sperm chromatin decondensation	19	1	1.86	0.8595	1
GO:0014019	neuroblast development	34	2	3.33	0.85995	1
GO:1901361	organic cyclic compound catabolic proces...	103	6	10.09	0.86131	1
GO:2000112	regulation of cellular macromolecule bio...	962	104	94.25	0.86646	1
GO:0015031	protein transport	333	21	32.63	0.86799	1
GO:0007224	smoothened signaling pathway	79	8	7.74	0.86959	1
GO:0043486	histone exchange	35	2	3.43	0.87081	1
GO:0035071	salivary gland cell autophagic cell deat...	42	6	4.11	0.87182	1
GO:0048856	anatomical structure development	2526	296	247.48	0.87267	1
GO:0016042	lipid catabolic process	83	8	8.13	0.87289	1
GO:0046148	pigment biosynthetic process	64	6	6.27	0.87296	1
GO:0007131	reciprocal meiotic recombination	20	1	1.96	0.87332	1
GO:0006378	mRNA polyadenylation	20	1	1.96	0.87332	1
GO:0006120	mitochondrial electron transport, NADH t...	20	1	1.96	0.87332	1
GO:0010501	RNA secondary structure unwinding	20	1	1.96	0.87332	1
GO:0060361	flight	20	1	1.96	0.87332	1
GO:0006550	isoleucine catabolic process	20	1	1.96	0.87332	1
GO:0006552	leucine catabolic process	20	1	1.96	0.87332	1
GO:0006574	valine catabolic process	20	1	1.96	0.87332	1
GO:0007432	salivary gland boundary specification	20	1	1.96	0.87332	1
GO:0016246	RNA interference	33	2	3.23	0.87346	1
GO:0050795	regulation of behavior	112	16	10.97	0.87626	1
GO:0031399	regulation of protein modification proce...	355	27	34.78	0.8771	1
GO:1901565	organonitrogen compound catabolic proces...	316	23	30.96	0.87717	1
GO:0044238	primary metabolic process	3199	274	313.42	0.87756	1
GO:0031324	negative regulation of cellular metaboli...	636	72	62.31	0.87968	1
GO:0022607	cellular component assembly	1092	134	106.99	0.87968	1
GO:0007367	segment polarity determination	50	3	4.9	0.88073	1
GO:0045454	cell redox homeostasis	36	2	3.53	0.88089	1
GO:0040008	regulation of growth	448	67	43.89	0.88093	1
GO:0043966	histone H3 acetylation	48	3	4.7	0.88101	1
GO:0042659	regulation of cell fate specification	58	5	5.68	0.88559	1
GO:0007288	sperm axoneme assembly	21	1	2.06	0.88578	1
GO:0044773	mitotic DNA damage checkpoint	21	1	2.06	0.88578	1
GO:0042023	DNA endoreduplication	21	1	2.06	0.88578	1
GO:0072347	response to anesthetic	21	1	2.06	0.88578	1
GO:0070925	organelle assembly	313	29	30.67	0.88612	1
GO:0070507	regulation of microtubule cytoskeleton o...	43	2	4.21	0.88635	1
GO:0003002	regionalization	611	75	59.86	0.88662	1
GO:0006915	apoptotic process	281	19	27.53	0.88963	1
GO:0006974	cellular response to DNA damage stimulus	211	12	20.67	0.88964	1
GO:1902532	negative regulation of intracellular sig...	135	17	13.23	0.89538	1
GO:0007254	JNK cascade	100	9	9.8	0.89685	1
GO:0048142	germarium-derived cystoblast division	22	1	2.16	0.89701	1
GO:0070059	intrinsic apoptotic signaling pathway in...	22	1	2.16	0.89701	1
GO:0050688	regulation of defense response to virus	22	1	2.16	0.89701	1
GO:0043281	regulation of cysteine-type endopeptidas...	22	1	2.16	0.89701	1
GO:0006790	sulfur compound metabolic process	96	8	9.41	0.89714	1
GO:0006030	chitin metabolic process	35	2	3.43	0.89714	1
GO:0015711	organic anion transport	114	10	11.17	0.89857	1
GO:0006897	endocytosis	191	32	18.71	0.89888	1
GO:0033227	dsRNA transport	38	2	3.72	0.89891	1
GO:0050821	protein stabilization	38	2	3.72	0.89891	1
GO:0071897	DNA biosynthetic process	38	2	3.72	0.89891	1
GO:0006807	nitrogen compound metabolic process	3050	261	298.82	0.90004	1
GO:0032268	regulation of cellular protein metabolic...	585	50	57.31	0.90024	1
GO:0007423	sensory organ development	600	76	58.78	0.90167	1
GO:0006355	regulation of transcription, DNA-templat...	811	84	79.46	0.90505	1
GO:0006206	pyrimidine nucleobase metabolic process	39	2	3.82	0.90694	1
GO:0045132	meiotic chromosome segregation	23	1	2.25	0.90714	1
GO:0006554	lysine catabolic process	23	1	2.25	0.90714	1
GO:0006302	double-strand break repair	53	3	5.19	0.90756	1
GO:0051301	cell division	353	42	34.58	0.90975	1
GO:0006281	DNA repair	155	10	15.19	0.91189	1
GO:1901566	organonitrogen compound biosynthetic pro...	651	53	63.78	0.91285	1
GO:0007112	male meiosis cytokinesis	40	2	3.92	0.91436	1
GO:0007379	segment specification	40	2	3.92	0.91436	1
GO:0030334	regulation of cell migration	55	6	5.39	0.91546	1
GO:0050896	response to stimulus	2536	296	248.46	0.91604	1
GO:0008088	axo-dendritic transport	84	7	8.23	0.91623	1
GO:0061057	peptidoglycan recognition protein signal...	24	1	2.35	0.91628	1
GO:0030713	ovarian follicle cell stalk formation	24	1	2.35	0.91628	1
GO:0042771	intrinsic apoptotic signaling pathway in...	24	1	2.35	0.91628	1
GO:0007630	jump response	24	1	2.35	0.91628	1
GO:0032543	mitochondrial translation	55	3	5.39	0.91673	1
GO:0007088	regulation of mitotic nuclear division	68	3	6.66	0.91724	1
GO:0006886	intracellular protein transport	219	11	21.46	0.92244	1
GO:0046425	regulation of receptor signaling pathway...	68	7	6.66	0.92382	1
GO:0009968	negative regulation of signal transducti...	387	42	37.92	0.92387	1
GO:0080135	regulation of cellular response to stres...	139	13	13.62	0.9242	1
GO:0000422	autophagy of mitochondrion	25	1	2.45	0.92452	1
GO:0009451	RNA modification	67	4	6.56	0.92496	1
GO:0009987	cellular process	5016	494	491.44	0.9256	1
GO:0009950	dorsal/ventral axis specification	88	9	8.62	0.92631	1
GO:0006457	protein folding	78	6	7.64	0.92757	1
GO:0005975	carbohydrate metabolic process	194	23	19.01	0.92768	1
GO:0045746	negative regulation of Notch signaling p...	71	4	6.96	0.9277	1
GO:0031400	negative regulation of protein modificat...	115	11	11.27	0.93148	1
GO:0000082	G1/S transition of mitotic cell cycle	58	5	5.68	0.93163	1
GO:0007494	midgut development	26	1	2.55	0.93195	1
GO:2001234	negative regulation of apoptotic signali...	26	1	2.55	0.93195	1
GO:0045448	mitotic cell cycle, embryonic	55	3	5.39	0.93226	1
GO:0006119	oxidative phosphorylation	66	2	6.47	0.93302	1
GO:0006364	rRNA processing	78	5	7.64	0.93365	1
GO:0009994	oocyte differentiation	228	26	22.34	0.93675	1
GO:0007179	transforming growth factor beta receptor...	27	1	2.65	0.93865	1
GO:0006767	water-soluble vitamin metabolic process	39	2	3.82	0.93871	1
GO:0006397	mRNA processing	234	14	22.93	0.9412	1
GO:0002181	cytoplasmic translation	88	5	8.62	0.94175	1
GO:0007049	cell cycle	735	59	72.01	0.94304	1
GO:0006334	nucleosome assembly	28	1	2.74	0.94469	1
GO:0034470	ncRNA processing	153	8	14.99	0.94639	1
GO:0110110	positive regulation of animal organ morp...	41	2	4.02	0.95019	1
GO:0036099	female germ-line stem cell population ma...	30	1	2.94	0.95505	1
GO:0042274	ribosomal small subunit biogenesis	30	1	2.94	0.95505	1
GO:0007143	female meiotic nuclear division	31	1	3.04	0.95948	1
GO:0032436	positive regulation of proteasomal ubiqu...	31	1	3.04	0.95948	1
GO:0035019	somatic stem cell population maintenance	31	1	3.04	0.95948	1
GO:0050794	regulation of cellular process	2890	337	283.14	0.96021	1
GO:0006928	movement of cell or subcellular componen...	851	114	83.38	0.96111	1
GO:0030198	extracellular matrix organization	66	8	6.47	0.96257	1
GO:0048518	positive regulation of biological proces...	1521	179	149.02	0.96321	1
GO:0010389	regulation of G2/M transition of mitotic...	33	1	3.23	0.96707	1
GO:0006418	tRNA aminoacylation for protein translat...	33	1	3.23	0.96707	1
GO:0000902	cell morphogenesis	839	112	82.2	0.9681	1
GO:0045893	positive regulation of transcription, DN...	393	49	38.5	0.96954	1
GO:0032880	regulation of protein localization	150	11	14.7	0.97061	1
GO:0016570	histone modification	201	14	19.69	0.97104	1
GO:0043604	amide biosynthetic process	380	31	37.23	0.9712	1
GO:0010468	regulation of gene expression	1149	119	112.57	0.97133	1
GO:0031323	regulation of cellular metabolic process	1484	148	145.39	0.972	1
GO:0030010	establishment of cell polarity	73	6	7.15	0.97563	1
GO:0009306	protein secretion	90	8	8.82	0.97796	1
GO:0036098	male germ-line stem cell population main...	37	1	3.63	0.97826	1
GO:0060271	cilium assembly	67	2	6.56	0.97858	1
GO:0007399	nervous system development	1477	198	144.71	0.97891	1
GO:0051252	regulation of RNA metabolic process	912	94	89.35	0.97906	1
GO:0006405	RNA export from nucleus	38	1	3.72	0.98041	1
GO:0006325	chromatin organization	376	34	36.84	0.98044	1
GO:0040011	locomotion	837	109	82	0.98136	1
GO:0045610	regulation of hemocyte differentiation	57	2	5.58	0.98245	1
GO:0048583	regulation of response to stimulus	1094	132	107.18	0.9826	1
GO:0051656	establishment of organelle localization	157	17	15.38	0.98346	1
GO:0006888	endoplasmic reticulum to Golgi vesicle-m...	40	1	3.92	0.98408	1
GO:0006996	organelle organization	1530	148	149.9	0.98439	1
GO:0007005	mitochondrion organization	133	10	13.03	0.9846	1
GO:0016567	protein ubiquitination	193	11	18.91	0.98541	1
GO:0008587	imaginal disc-derived wing margin morpho...	78	3	7.64	0.98606	1
GO:0009967	positive regulation of signal transducti...	418	39	40.95	0.98822	1
GO:0000226	microtubule cytoskeleton organization	335	24	32.82	0.98913	1
GO:0007140	male meiotic nuclear division	84	3	8.23	0.98968	1
GO:0034613	cellular protein localization	392	26	38.41	0.99136	1
GO:0090305	nucleic acid phosphodiester bond hydroly...	46	1	4.51	0.99147	1
GO:0043065	positive regulation of apoptotic process	62	2	6.07	0.99378	1
GO:0006839	mitochondrial transport	52	1	5.09	0.99543	1
GO:0000398	mRNA splicing, via spliceosome	179	11	17.54	0.99657	1
GO:0042254	ribosome biogenesis	228	10	22.34	0.99862	1
GO:0043161	proteasome-mediated ubiquitin-dependent ...	119	2	11.66	0.99985	1
GO:1905330	regulation of morphogenesis of an epithe...	44	7	4.31	1	1
GO:1901800	positive regulation of proteasomal prote...	40	1	3.92	1	1
GO:0043207	response to external biotic stimulus	384	37	37.62	1	1
GO:0098661	inorganic anion transmembrane transport	23	3	2.25	1	1
GO:0060142	regulation of syncytium formation by pla...	16	5	1.57	1	1
GO:0021782	glial cell development	42	7	4.11	1	1
GO:0060147	regulation of posttranscriptional gene s...	14	1	1.37	1	1
GO:0003008	system process	651	116	63.78	1	1
GO:0098656	anion transmembrane transport	75	8	7.35	1	1
GO:0098657	import into cell	35	2	3.43	1	1
GO:0008589	regulation of smoothened signaling pathw...	44	6	4.31	1	1
GO:0002790	peptide secretion	105	11	10.29	1	1
GO:0002791	regulation of peptide secretion	66	10	6.47	1	1
GO:1904029	regulation of cyclin-dependent protein k...	11	1	1.08	1	1
GO:0150063	visual system development	523	71	51.24	1	1
GO:0002793	positive regulation of peptide secretion	51	5	5	1	1
GO:0034504	protein localization to nucleus	49	4	4.8	1	1
GO:0071692	protein localization to extracellular re...	91	8	8.92	1	1
GO:0048134	germ-line cyst formation	53	2	5.19	1	1
GO:0048135	female germ-line cyst formation	47	2	4.6	1	1
GO:0097237	cellular response to toxic substance	10	2	0.98	1	1
GO:0071695	anatomical structure maturation	290	36	28.41	1	1
GO:0042386	hemocyte differentiation	64	2	6.27	1	1
GO:0030166	proteoglycan biosynthetic process	15	1	1.47	1	1
GO:0042387	plasmatocyte differentiation	17	1	1.67	1	1
GO:0035383	thioester metabolic process	18	1	1.76	1	1
GO:0035966	response to topologically incorrect prot...	28	2	2.74	1	1
GO:0010965	regulation of mitotic sister chromatid s...	38	1	3.72	1	1
GO:0002760	positive regulation of antimicrobial hum...	16	2	1.57	1	1
GO:0070201	regulation of establishment of protein l...	92	9	9.01	1	1
GO:0010950	positive regulation of endopeptidase act...	27	1	2.65	1	1
GO:0010952	positive regulation of peptidase activit...	30	1	2.94	1	1
GO:1901564	organonitrogen compound metabolic proces...	2041	165	199.96	1	1
GO:0042326	negative regulation of phosphorylation	89	10	8.72	1	1
GO:0042327	positive regulation of phosphorylation	137	9	13.42	1	1
GO:0048102	autophagic cell death	42	6	4.11	1	1
GO:0010324	membrane invagination	33	3	3.23	1	1
GO:0002780	antibacterial peptide biosynthetic proce...	11	2	1.08	1	1
GO:0002784	regulation of antimicrobial peptide prod...	34	2	3.33	1	1
GO:0018393	internal peptidyl-lysine acetylation	108	7	10.58	1	1
GO:0018394	peptidyl-lysine acetylation	108	7	10.58	1	1
GO:0002786	regulation of antibacterial peptide prod...	11	2	1.08	1	1
GO:0010970	transport along microtubule	120	12	11.76	1	1
GO:0035315	hair cell differentiation	79	10	7.74	1	1
GO:0060294	cilium movement involved in cell motilit...	28	1	2.74	1	1
GO:0035316	non-sensory hair organization	79	10	7.74	1	1
GO:0009991	response to extracellular stimulus	168	22	16.46	1	1
GO:0009996	negative regulation of cell fate specifi...	23	1	2.25	1	1
GO:0000086	G2/M transition of mitotic cell cycle	33	1	3.23	1	1
GO:0002775	antimicrobial peptide production	35	2	3.43	1	1
GO:0002777	antimicrobial peptide biosynthetic proce...	28	2	2.74	1	1
GO:0010921	regulation of phosphatase activity	15	1	1.47	1	1
GO:0002778	antibacterial peptide production	11	2	1.08	1	1
GO:0034660	ncRNA metabolic process	195	9	19.1	1	1
GO:0007293	germarium-derived egg chamber formation	58	2	5.68	1	1
GO:0010927	cellular component assembly involved in ...	177	24	17.34	1	1
GO:0000070	mitotic sister chromatid segregation	107	5	10.48	1	1
GO:0042330	taxis	538	85	52.71	1	1
GO:0000075	cell cycle checkpoint	64	2	6.27	1	1
GO:0046888	negative regulation of hormone secretion	11	3	1.08	1	1
GO:0000077	DNA damage checkpoint	36	1	3.53	1	1
GO:0042335	cuticle development	123	14	12.05	1	1
GO:1901576	organic substance biosynthetic process	1729	164	169.4	1	1
GO:0045446	endothelial cell differentiation	11	5	1.08	1	1
GO:0042337	cuticle development involved in chitin-b...	49	3	4.8	1	1
GO:0019222	regulation of metabolic process	1622	151	158.91	1	1
GO:0034654	nucleobase-containing compound biosynthe...	998	96	97.78	1	1
GO:0034655	nucleobase-containing compound catabolic...	84	5	8.23	1	1
GO:0061525	hindgut development	70	8	6.86	1	1
GO:0046879	hormone secretion	45	9	4.41	1	1
GO:0010942	positive regulation of cell death	118	8	11.56	1	1
GO:0019219	regulation of nucleobase-containing comp...	931	95	91.21	1	1
GO:0060251	regulation of glial cell proliferation	19	1	1.86	1	1
GO:0000041	transition metal ion transport	31	3	3.04	1	1
GO:0042303	molting cycle	75	6	7.35	1	1
GO:0060281	regulation of oocyte development	47	12	4.6	1	1
GO:0035303	regulation of dephosphorylation	17	1	1.67	1	1
GO:0035304	regulation of protein dephosphorylation	15	1	1.47	1	1
GO:0060285	cilium-dependent cell motility	29	1	2.84	1	1
GO:0034620	cellular response to unfolded protein	13	1	1.27	1	1
GO:0104004	cellular response to environmental stimu...	93	11	9.11	1	1
GO:0007259	receptor signaling pathway via JAK-STAT	70	7	6.86	1	1
GO:0034629	cellular protein-containing complex loca...	13	2	1.27	1	1
GO:0018958	phenol-containing compound metabolic pro...	76	8	7.45	1	1
GO:0007282	cystoblast division	22	1	2.16	1	1
GO:0008064	regulation of actin polymerization or de...	57	6	5.58	1	1
GO:0009311	oligosaccharide metabolic process	26	8	2.55	1	1
GO:0048259	regulation of receptor-mediated endocyto...	29	6	2.84	1	1
GO:0046834	lipid phosphorylation	17	3	1.67	1	1
GO:0007286	spermatid development	111	5	10.88	1	1
GO:0034032	purine nucleoside bisphosphate metabolic...	27	2	2.65	1	1
GO:0009314	response to radiation	246	38	24.1	1	1
GO:0008052	sensory organ boundary specification	33	2	3.23	1	1
GO:0048285	organelle fission	272	19	26.65	1	1
GO:0007272	ensheathment of neurons	17	5	1.67	1	1
GO:0034641	cellular nitrogen compound metabolic pro...	1990	168	194.97	1	1
GO:0008055	ocellus pigment biosynthetic process	18	3	1.76	1	1
GO:1990778	protein localization to cell periphery	85	7	8.33	1	1
GO:0034643	establishment of mitochondrion localizat...	18	3	1.76	1	1
GO:0002700	regulation of production of molecular me...	34	2	3.33	1	1
GO:0002702	positive regulation of production of mol...	16	2	1.57	1	1
GO:0048278	vesicle docking	21	4	2.06	1	1
GO:0060219	camera-type eye photoreceptor cell diffe...	13	3	1.27	1	1
GO:0009913	epidermal cell differentiation	80	10	7.84	1	1
GO:0010498	proteasomal protein catabolic process	132	2	12.93	1	1
GO:0009914	hormone transport	45	9	4.41	1	1
GO:0000003	reproduction	1165	141	114.14	1	1
GO:0038127	ERBB signaling pathway	111	14	10.88	1	1
GO:0032990	cell part morphogenesis	715	106	70.05	1	1
GO:0008652	cellular amino acid biosynthetic process	47	4	4.6	1	1
GO:0097722	sperm motility	28	1	2.74	1	1
GO:0060249	anatomical structure homeostasis	172	18	16.85	1	1
GO:0009948	anterior/posterior axis specification	179	25	17.54	1	1
GO:0061097	regulation of protein tyrosine kinase ac...	13	1	1.27	1	1
GO:0060232	delamination	19	1	1.86	1	1
GO:1990748	cellular detoxification	10	2	0.98	1	1
GO:0031570	DNA integrity checkpoint	48	1	4.7	1	1
GO:0120032	regulation of plasma membrane bounded ce...	85	13	8.33	1	1
GO:0120034	positive regulation of plasma membrane b...	54	8	5.29	1	1
GO:0120035	regulation of plasma membrane bounded ce...	263	40	25.77	1	1
GO:0008015	blood circulation	49	12	4.8	1	1
GO:0010466	negative regulation of peptidase activit...	12	1	1.18	1	1
GO:0010467	gene expression	1637	142	160.38	1	1
GO:0120039	plasma membrane bounded cell projection ...	707	103	69.27	1	1
GO:0009308	amine metabolic process	52	4	5.09	1	1
GO:0009309	amine biosynthetic process	23	2	2.25	1	1
GO:1901698	response to nitrogen compound	177	26	17.34	1	1
GO:0045168	cell-cell signaling involved in cell fat...	14	2	1.37	1	1
GO:0048232	male gamete generation	322	24	31.55	1	1
GO:1901699	cellular response to nitrogen compound	120	16	11.76	1	1
GO:0097734	extracellular exosome biogenesis	20	3	1.96	1	1
GO:0010453	regulation of cell fate commitment	62	5	6.07	1	1
GO:0010454	negative regulation of cell fate commitm...	25	1	2.45	1	1
GO:1902903	regulation of supramolecular fiber organ...	114	11	11.17	1	1
GO:0042480	negative regulation of eye photoreceptor...	15	2	1.47	1	1
GO:0030261	chromosome condensation	46	2	4.51	1	1
GO:0008033	tRNA processing	51	2	5	1	1
GO:0008037	cell recognition	159	28	15.58	1	1
GO:0006396	RNA processing	416	24	40.76	1	1
GO:0045185	maintenance of protein location	24	1	2.35	1	1
GO:0006399	tRNA metabolic process	88	3	8.62	1	1
GO:0030258	lipid modification	47	5	4.6	1	1
GO:0042478	regulation of eye photoreceptor cell dev...	22	2	2.16	1	1
GO:0008643	carbohydrate transport	15	2	1.47	1	1
GO:1903706	regulation of hemopoiesis	24	1	2.35	1	1
GO:1903707	negative regulation of hemopoiesis	13	1	1.27	1	1
GO:0019751	polyol metabolic process	29	7	2.84	1	1
GO:0019752	carboxylic acid metabolic process	481	48	47.13	1	1
GO:1901652	response to peptide	86	10	8.43	1	1
GO:1901653	cellular response to peptide	80	8	7.84	1	1
GO:1901654	response to ketone	88	13	8.62	1	1
GO:1901072	glucosamine-containing compound cataboli...	13	1	1.27	1	1
GO:1901655	cellular response to ketone	38	7	3.72	1	1
GO:1901657	glycosyl compound metabolic process	43	7	4.21	1	1
GO:0051588	regulation of neurotransmitter transport	28	9	2.74	1	1
GO:0060795	cell fate commitment involved in formati...	34	3	3.33	1	1
GO:0046552	photoreceptor cell fate commitment	128	19	12.54	1	1
GO:0051570	regulation of histone H3-K9 methylation	11	1	1.08	1	1
GO:0042441	eye pigment metabolic process	47	5	4.6	1	1
GO:0006368	transcription elongation from RNA polyme...	35	6	3.43	1	1
GO:0042430	indole-containing compound metabolic pro...	39	3	3.82	1	1
GO:0006354	DNA-templated transcription, elongation	37	6	3.63	1	1
GO:0031503	protein-containing complex localization	52	2	5.09	1	1
GO:0061041	regulation of wound healing	21	3	2.06	1	1
GO:0009453	energy taxis	21	3	2.06	1	1
GO:0045137	development of primary sexual characteri...	75	12	7.35	1	1
GO:0016241	regulation of macroautophagy	40	6	3.92	1	1
GO:0031098	stress-activated protein kinase signalin...	114	9	11.17	1	1
GO:0031099	regeneration	36	6	3.53	1	1
GO:1902475	L-alpha-amino acid transmembrane transpo...	22	1	2.16	1	1
GO:0046528	imaginal disc fusion	52	9	5.09	1	1
GO:0006959	humoral immune response	112	12	10.97	1	1
GO:1901617	organic hydroxy compound biosynthetic pr...	44	7	4.31	1	1
GO:0061640	cytoskeleton-dependent cytokinesis	144	10	14.11	1	1
GO:0016236	macroautophagy	94	11	9.21	1	1
GO:0110053	regulation of actin filament organizatio...	72	7	7.05	1	1
GO:0002831	regulation of response to biotic stimulu...	98	8	9.6	1	1
GO:0002832	negative regulation of response to bioti...	30	3	2.94	1	1
GO:0006986	response to unfolded protein	20	1	1.96	1	1
GO:0002833	positive regulation of response to bioti...	24	2	2.35	1	1
GO:0061647	histone H3-K9 modification	18	2	1.76	1	1
GO:0006970	response to osmotic stress	30	4	2.94	1	1
GO:0099172	presynapse organization	68	14	6.66	1	1
GO:0046545	development of primary female sexual cha...	28	6	2.74	1	1
GO:0099177	regulation of trans-synaptic signaling	153	35	14.99	1	1
GO:2000177	regulation of neural precursor cell prol...	82	11	8.03	1	1
GO:0031060	regulation of histone methylation	31	2	3.04	1	1
GO:2000178	negative regulation of neural precursor ...	42	5	4.11	1	1
GO:0048753	pigment granule organization	14	2	1.37	1	1
GO:0009410	response to xenobiotic stimulus	22	1	2.16	1	1
GO:0017038	protein import	62	3	6.07	1	1
GO:0030201	heparan sulfate proteoglycan metabolic p...	12	1	1.18	1	1
GO:0140352	export from cell	247	42	24.2	1	1
GO:1905114	cell surface receptor signaling pathway ...	167	23	16.36	1	1
GO:0031050	dsRNA processing	17	1	1.67	1	1
GO:0099111	microtubule-based transport	120	12	11.76	1	1
GO:0031056	regulation of histone modification	50	3	4.9	1	1
GO:2000113	negative regulation of cellular macromol...	425	51	41.64	1	1
GO:0002805	regulation of antimicrobial peptide bios...	28	2	2.74	1	1
GO:2000116	regulation of cysteine-type endopeptidas...	33	2	3.23	1	1
GO:0035194	post-transcriptional gene silencing by R...	58	2	5.68	1	1
GO:0035195	gene silencing by miRNA	36	1	3.53	1	1
GO:0070828	heterochromatin organization	46	6	4.51	1	1
GO:0031668	cellular response to extracellular stimu...	78	7	7.64	1	1
GO:0198738	cell-cell signaling by wnt	161	18	15.77	1	1
GO:0031669	cellular response to nutrient levels	77	7	7.54	1	1
GO:1903825	organic acid transmembrane transport	49	5	4.8	1	1
GO:1903827	regulation of cellular protein localizat...	62	3	6.07	1	1
GO:0006949	syncytium formation	85	11	8.33	1	1
GO:2000145	regulation of cell motility	57	6	5.58	1	1
GO:1901605	alpha-amino acid metabolic process	357	38	34.98	1	1
GO:2000147	positive regulation of cell motility	16	4	1.57	1	1
GO:1901607	alpha-amino acid biosynthetic process	46	4	4.51	1	1
GO:0051099	positive regulation of binding	17	1	1.67	1	1
GO:0048729	tissue morphogenesis	795	102	77.89	1	1
GO:0046503	glycerolipid catabolic process	17	2	1.67	1	1
GO:0006935	chemotaxis	463	72	45.36	1	1
GO:0032465	regulation of cytokinesis	20	2	1.96	1	1
GO:0070848	response to growth factor	96	10	9.41	1	1
GO:0031023	microtubule organizing center organizati...	84	6	8.23	1	1
GO:0010160	formation of animal organ boundary	52	3	5.09	1	1
GO:0035166	post-embryonic hemopoiesis	64	9	6.27	1	1
GO:0070838	divalent metal ion transport	74	15	7.25	1	1
GO:0035168	larval lymph gland hemocyte differentiat...	26	1	2.55	1	1
GO:0035150	regulation of tube size	27	2	2.65	1	1
GO:0035152	regulation of tube architecture, open tr...	62	6	6.07	1	1
GO:0042158	lipoprotein biosynthetic process	31	2	3.04	1	1
GO:0048736	appendage development	473	59	46.34	1	1
GO:0048737	imaginal disc-derived appendage developm...	458	59	44.87	1	1
GO:0031047	gene silencing by RNA	79	4	7.74	1	1
GO:0042180	cellular ketone metabolic process	45	2	4.41	1	1
GO:0042181	ketone biosynthetic process	30	1	2.94	1	1
GO:0051056	regulation of small GTPase mediated sign...	101	21	9.9	1	1
GO:0051057	positive regulation of small GTPase medi...	16	4	1.57	1	1
GO:0031032	actomyosin structure organization	138	17	13.52	1	1
GO:0015980	energy derivation by oxidation of organi...	114	6	11.17	1	1
GO:0031033	myosin filament organization	21	3	2.06	1	1
GO:0015985	energy coupled proton transport, down el...	14	1	1.37	1	1
GO:0031038	myosin II filament organization	14	2	1.37	1	1
GO:0062197	cellular response to chemical stress	33	7	3.23	1	1
GO:0051663	oocyte nucleus localization involved in ...	11	2	1.08	1	1
GO:0035171	lamellocyte differentiation	16	1	1.57	1	1
GO:0033865	nucleoside bisphosphate metabolic proces...	27	2	2.65	1	1
GO:0035172	hemocyte proliferation	49	9	4.8	1	1
GO:0033866	nucleoside bisphosphate biosynthetic pro...	16	1	1.57	1	1
GO:0042176	regulation of protein catabolic process	85	3	8.33	1	1
GO:0042177	negative regulation of protein catabolic...	16	1	1.57	1	1
GO:0051668	localization within membrane	13	4	1.27	1	1
GO:0038202	TORC1 signaling	59	6	5.78	1	1
GO:0031647	regulation of protein stability	71	2	6.96	1	1
GO:0009190	cyclic nucleotide biosynthetic process	14	1	1.37	1	1
GO:0051651	maintenance of location in cell	28	4	2.74	1	1
GO:0051654	establishment of mitochondrion localizat...	19	3	1.86	1	1
GO:0009199	ribonucleoside triphosphate metabolic pr...	33	2	3.23	1	1
GO:0035126	post-embryonic genitalia morphogenesis	32	7	3.14	1	1
GO:0048707	instar larval or pupal morphogenesis	629	82	61.63	1	1
GO:0031638	zymogen activation	11	1	1.08	1	1
GO:0046668	regulation of retinal cell programmed ce...	37	5	3.63	1	1
GO:0018193	peptidyl-amino acid modification	303	21	29.69	1	1
GO:0046669	regulation of compound eye retinal cell ...	37	5	3.63	1	1
GO:0035112	genitalia morphogenesis	40	11	3.92	1	1
GO:0045229	external encapsulating structure organiz...	85	11	8.33	1	1
GO:0032446	protein modification by small protein co...	201	11	19.69	1	1
GO:0051674	localization of cell	389	49	38.11	1	1
GO:0033875	ribonucleoside bisphosphate metabolic pr...	27	2	2.65	1	1
GO:0045216	cell-cell junction organization	128	24	12.54	1	1
GO:0045217	cell-cell junction maintenance	14	3	1.37	1	1
GO:0006469	negative regulation of protein kinase ac...	34	4	3.33	1	1
GO:0032434	regulation of proteasomal ubiquitin-depe...	35	1	3.43	1	1
GO:0051017	actin filament bundle assembly	49	2	4.8	1	1
GO:0014074	response to purine-containing compound	17	3	1.67	1	1
GO:0035148	tube formation	45	6	4.41	1	1
GO:0003381	epithelial cell morphogenesis involved i...	14	2	1.37	1	1
GO:0009161	ribonucleoside monophosphate metabolic p...	17	2	1.67	1	1
GO:0002520	immune system development	96	9	9.41	1	1
GO:0003383	apical constriction	23	2	2.25	1	1
GO:1905268	negative regulation of chromatin organiz...	26	1	2.55	1	1
GO:0051046	regulation of secretion	114	25	11.17	1	1
GO:0015931	nucleobase-containing compound transport	119	3	11.66	1	1
GO:0046670	positive regulation of retinal cell prog...	12	1	1.18	1	1
GO:0046671	negative regulation of retinal cell prog...	22	4	2.16	1	1
GO:0043523	regulation of neuron apoptotic process	39	2	3.82	1	1
GO:0006482	protein demethylation	14	2	1.37	1	1
GO:0050768	negative regulation of neurogenesis	114	12	11.17	1	1
GO:0050769	positive regulation of neurogenesis	186	20	18.22	1	1
GO:0014013	regulation of gliogenesis	19	1	1.86	1	1
GO:0014014	negative regulation of gliogenesis	17	1	1.67	1	1
GO:0014016	neuroblast differentiation	46	4	4.51	1	1
GO:1904397	negative regulation of neuromuscular jun...	66	10	6.47	1	1
GO:0051640	organelle localization	215	23	21.06	1	1
GO:1904398	positive regulation of neuromuscular jun...	65	12	6.37	1	1
GO:0051641	cellular localization	859	93	84.16	1	1
GO:0006473	protein acetylation	109	7	10.68	1	1
GO:0046626	regulation of insulin receptor signaling...	25	1	2.45	1	1
GO:0006475	internal protein amino acid acetylation	108	7	10.58	1	1
GO:0009185	ribonucleoside diphosphate metabolic pro...	28	3	2.74	1	1
GO:0006476	protein deacetylation	19	1	1.86	1	1
GO:0009187	cyclic nucleotide metabolic process	23	2	2.25	1	1
GO:0006479	protein methylation	71	6	6.96	1	1
GO:0051647	nucleus localization	84	9	8.23	1	1
GO:0014041	regulation of neuron maturation	36	3	3.53	1	1
GO:0051648	vesicle localization	52	7	5.09	1	1
GO:0014042	positive regulation of neuron maturation	33	3	3.23	1	1
GO:0032409	regulation of transporter activity	15	3	1.47	1	1
GO:0046031	ADP metabolic process	26	2	2.55	1	1
GO:0043543	protein acylation	117	7	11.46	1	1
GO:0055123	digestive system development	129	16	12.64	1	1
GO:0046034	ATP metabolic process	104	5	10.19	1	1
GO:0043549	regulation of kinase activity	117	11	11.46	1	1
GO:0022904	respiratory electron transport chain	49	1	4.8	1	1
GO:0048865	stem cell fate commitment	27	4	2.65	1	1
GO:0035107	appendage morphogenesis	457	58	44.77	1	1
GO:0050772	positive regulation of axonogenesis	53	3	5.19	1	1
GO:0048869	cellular developmental process	1806	226	176.94	1	1
GO:0050776	regulation of immune response	92	9	9.01	1	1
GO:0006412	translation	314	28	30.76	1	1
GO:0050777	negative regulation of immune response	29	3	2.84	1	1
GO:0006413	translational initiation	50	6	4.9	1	1
GO:0009123	nucleoside monophosphate metabolic proce...	19	2	1.86	1	1
GO:0009124	nucleoside monophosphate biosynthetic pr...	15	1	1.47	1	1
GO:0009126	purine nucleoside monophosphate metaboli...	12	2	1.18	1	1
GO:0048858	cell projection morphogenesis	707	103	69.27	1	1
GO:0009112	nucleobase metabolic process	82	6	8.03	1	1
GO:0070570	regulation of neuron projection regenera...	18	2	1.76	1	1
GO:0030703	eggshell formation	96	11	9.41	1	1
GO:0070572	positive regulation of neuron projection...	17	2	1.67	1	1
GO:0009116	nucleoside metabolic process	34	4	3.33	1	1
GO:0030705	cytoskeleton-dependent intracellular tra...	124	12	12.15	1	1
GO:0009117	nucleotide metabolic process	148	11	14.5	1	1
GO:0048880	sensory system development	523	71	51.24	1	1
GO:0097581	lamellipodium organization	45	5	4.41	1	1
GO:0009119	ribonucleoside metabolic process	26	4	2.55	1	1
GO:0050714	positive regulation of protein secretion	46	5	4.51	1	1
GO:0060828	regulation of canonical Wnt signaling pa...	96	10	9.41	1	1
GO:0009141	nucleoside triphosphate metabolic proces...	34	2	3.33	1	1
GO:0009142	nucleoside triphosphate biosynthetic pro...	23	1	2.25	1	1
GO:0009144	purine nucleoside triphosphate metabolic...	30	2	2.94	1	1
GO:0009145	purine nucleoside triphosphate biosynthe...	20	1	1.96	1	1
GO:0051606	detection of stimulus	124	20	12.15	1	1
GO:0048870	cell motility	382	49	37.43	1	1
GO:0060810	intracellular mRNA localization involved...	95	14	9.31	1	1
GO:0060811	intracellular mRNA localization involved...	85	14	8.33	1	1
GO:0048872	homeostasis of number of cells	46	5	4.51	1	1
GO:1903522	regulation of blood circulation	39	10	3.82	1	1
GO:0048878	chemical homeostasis	262	37	25.67	1	1
GO:0014009	glial cell proliferation	23	1	2.25	1	1
GO:0009132	nucleoside diphosphate metabolic process	31	3	3.04	1	1
GO:2000243	positive regulation of reproductive proc...	24	5	2.35	1	1
GO:0009135	purine nucleoside diphosphate metabolic ...	28	3	2.74	1	1
GO:1904950	negative regulation of establishment of ...	11	2	1.08	1	1
GO:1904951	positive regulation of establishment of ...	60	5	5.88	1	1
GO:0045799	positive regulation of chromatin assembl...	11	2	1.08	1	1
GO:0050730	regulation of peptidyl-tyrosine phosphor...	14	1	1.37	1	1
[truncated: 1,097 more rows]
