# Supplementary material for: Dynamic neurogenomic responses to social interactions and dominance outcomes in female paper wasps
Source: PLoS Genet. 2021 Sep 3;17(9):e1009474. doi: 10.1371/journal.pgen.1009474 (PMC8415593; doi:10.1371/journal.pgen.1009474)
Supplement: S5 Table — (XLSX) [file pgen.1009474.s007.xlsx]

## Sheet: Sheet1
gene	baseMean	log2FoldChange.winner	lfcSE.winner	stat.winner	pvalue.winner	log2FoldChange.loser	lfcSE.loser	stat.loser	pvalue.loser	annotation
PFUS00272	176.481	1.00044	0.803327	1.24537	0.212995	0.264467	0.849994	0.31114	0.755694	NPC2
PFUS01358	112.69	0.0739327	1.19861	0.0616821	0.950816	-2.83561	1.26949	-2.23366	0.0255056	apidaecin
PFUS02796	428.286	-0.0524354	0.648064	-0.0809107	0.935513	1.03335	0.685532	1.50737	0.131716	inositole monophosphatase
PFUS02893	1134.47	0.250963	0.890216	0.281913	0.77801	-2.18509	0.942476	-2.31846	0.0204243	apoliphorin
PFUS03216	169.835	0.713724	0.720587	0.990475	0.321942	-1.57443	0.762153	-2.06577	0.0388501	esterase
PFUS04128	1307.37	0.0323572	0.861534	0.0375577	0.97004	-1.99862	0.912165	-2.19108	0.0284462	vitellogenin
PFUS04299	113.199	-0.068576	0.282494	-0.242752	0.808198	0.931166	0.29844	3.12011	0.00180784	fpps
PFUS05555	193.97	1.06964	1.12646	0.949555	0.342338	-0.504344	1.19189	-0.423147	0.672188	takeout like 1
PFUS05556_PFUS05557	517.461	1.29366	0.99504	1.30011	0.193562	-0.849723	1.05292	-0.807013	0.419659	takeout like 2
PFUS08947_PFUS08948	775.727	-0.0588978	1.11961	-0.0526056	0.958046	1.81876	1.18494	1.5349	0.124808	myosin heavy chain
PFUS10607	523.792	-0.531536	0.599052	-0.887295	0.37492	0.523308	0.633806	0.825659	0.408998	arrestin
