# Supplementary material for: Dynamic neurogenomic responses to social interactions and dominance outcomes in female paper wasps
Source: PLoS Genet. 2021 Sep 3;17(9):e1009474. doi: 10.1371/journal.pgen.1009474 (PMC8415593; doi:10.1371/journal.pgen.1009474)
Supplement: S6 Table — (XLSX) [file pgen.1009474.s008.xlsx]

## Sheet: Sheet1
Wasp ID	Location	Date of Capture	Weight (g)	Experiment Type
Fuscatus_2018_14	Ithaca, NY	2018-05-24	0.141	Social
Fuscatus_2018_18	Ithaca, NY	2018-05-24	0.112	Social
Fuscatus_2018_38	Dryden, NY	2018-05-29	0.099	Social
Fuscatus_2018_39	Dryden, NY	2018-05-29	0.088	Social
Fuscatus_2018_42	Dryden, NY	2018-05-29	0.127	Social
Fuscatus_2018_53	Dryden, NY	2018-05-29	0.109	Social
Fuscatus_2018_56	Dryden, NY	2018-05-29	0.141	Social
Fuscatus_2018_68	Chenango Valley State Park	2018-05-30	0.099	Social
Fuscatus_2018_69	Chenango Valley State Park	2018-05-30	0.113	Social
Fuscatus_2018_73	Chenango Valley State Park	2018-05-30	0.117	Social
Fuscatus_2018_77	Chenango Valley State Park	2018-05-30	0.094	Social
Fuscatus_2018_80	Chenango Valley State Park	2018-05-30	0.118	Social
Fuscatus_2018_85	Chenango Valley State Park	2018-05-30	0.126	Social
Fuscatus_2018_88	Chenango Valley State Park	2018-05-30	0.156	Social
Fuscatus_2018_90	Chenango Valley State Park	2018-05-30	0.107	Social
Fuscatus_2018_95	Chenango Valley State Park	2018-05-30	0.107	Social
Fuscatus_2018_121	Brooktondale, NY	2018-05-21	0.069	Social
Fuscatus_2018_126	Brooktondale, NY	2018-05-21	0.071	Social
Fuscatus_2018_142	Ithaca, NY	2018-05-24	0.166	Social
Fuscatus_2018_156	Watkins-Glen Iroquois Lodge	2018-05-27	0.118	Social
Fuscatus_2018_165	Arnot (main area, cabins)	2018-05-26	0.152	Social
Fuscatus_2018_167	Arnot (main area, cabins)	2018-05-26	0.086	Social
Fuscatus_2018_181	Ithaca, NY	2018-05-22	0.109	Social
Fuscatus_2018_183	Ithaca, NY	2018-05-22	0.094	Social
Fuscatus_2018_184	Ithaca, NY	2018-05-22	0.122	Social
Fuscatus_2018_185	Arnot (main area, cabins)	2018-05-26	0.127	Social
Fuscatus_2018_186	Arnot (main area, cabins)	2018-05-26	0.119	Social
Fuscatus_2018_274	Ithaca, NY	2018-05-18	0.086	Social
Fuscatus_2018_275	Ithaca, NY	2018-05-18	0.155	Social
Fuscatus_2018_281	Ithaca, NY	2018-05-26	0.108	Social
Fuscatus_2018_283	Ithaca, NY	2018-05-22	0.122	Social
Fuscatus_2018_284	Ithaca, NY	2018-05-22	0.156	Social
Fuscatus_2018_287	Ithaca, NY	2018-05-28	0.119	Social
Fuscatus_2018_293	Ithaca, NY	2018-05-22	0.139	Social
Fuscatus_2018_294	Ithaca, NY	2018-05-22	0.16	Social
Fuscatus_2018_318	Locke, NY	2018-06-07	0.108	Social
Fuscatus_2018_319	Locke, NY	2018-06-07	0.139	Social
Fuscatus_2018_343	Lansing, NY	2018-06-08	0.118	Social
Fuscatus_2018_344	Lansing, NY	2018-06-08	0.156	Social
Fuscatus_2018_379	Brooktondale, NY	2018-06-13	0.114	Social
Fuscatus_2018_381	Brooktondale, NY	2018-06-13	0.08	Social
Fuscatus_2018_382	Brooktondale, NY	2018-06-13	0.099	Social
Fuscatus_2018_385	Brooktondale, NY	2018-06-13	0.096	Social
Fuscatus_2018_415	Dryden, NY	2018-06-21	0.152	Social
Fuscatus_2018_423	Ithaca, NY	2018-06-24	0.103	Social
Fuscatus_2018_429	Ithaca, NY	2018-06-24	0.103	Social
Fuscatus_2018_448	Arnot Park	2018-06-27	0.08	Social
Fuscatus_2018_451	Arnot Park	2018-06-27	0.114	Social
Fuscatus_2018_453	Arnot Park	2018-06-27	0.072	Social
Fuscatus_2018_457	Ithaca, NY	2018-06-28	0.165	Social
Fuscatus_2018_460	Ithaca, NY	2018-06-28	0.13	Social
Fuscatus_2018_484	Dryden, NY	2018-06-29	0.072	Social
Fuscatus_2018_485	Dryden, NY	2018-06-29	0.13	Social
Fuscatus_2018_490	Dryden, NY	2018-06-29	0.089	Social
Fuscatus_2018_493	Dryden, NY	2018-06-29	0.099	Social
Fuscatus_2018_494	Dryden, NY	2018-06-29	0.127	Social
Fuscatus_2018_501	Dryden, NY	2018-06-29	0.117	Social
Fuscatus_2018_515	Dryden, NY	2018-06-29	0.096	Social
Fuscatus_2018_530	Dryden, NY	2018-06-29	0.116	Social
Fuscatus_2018_532	Dryden, NY	2018-06-29	0.16	Social
Fuscatus_2018_40	Dryden, NY	2018-05-29	0.133	Nonsocial
Fuscatus_2018_41	Dryden, NY	2018-05-29	0.125	Nonsocial
Fuscatus_2018_61	Dryden, NY	2018-05-29	0.111	Nonsocial
Fuscatus_2018_63	Dryden, NY	2018-05-29	0.147	Nonsocial
Fuscatus_2018_66	Dryden, NY	2018-05-29	0.11	Nonsocial
Fuscatus_2018_70	Chenango Valley State Park	2018-05-30	0.08	Nonsocial
Fuscatus_2018_81	Chenango Valley State Park	2018-05-30	0.102	Nonsocial
Fuscatus_2018_87	Chenango Valley State Park	2018-05-30	0.167	Nonsocial
Fuscatus_2018_93	Chenango Valley State Park	2018-05-30	0.121	Nonsocial
Fuscatus_2018_101	Chenango Valley State Park	2018-05-30	0.147	Nonsocial
Fuscatus_2018_104	Chenango Valley State Park	2018-05-30	0.143	Nonsocial
Fuscatus_2018_106	Chenango Valley State Park	2018-05-30	0.111	Nonsocial
Fuscatus_2018_151	Arnot (main area, cabins)	2018-05-26	0.125	Nonsocial
Fuscatus_2018_152	Arnot (main area, cabins)	2018-05-26	0.092	Nonsocial
Fuscatus_2018_273	Ithaca, NY	2018-05-18	0.129	Nonsocial
Fuscatus_2018_298	Ithaca, NY	2018-05-28	0.078	Nonsocial
Fuscatus_2018_350	Ithaca, NY	2018-06-12	0.156	Nonsocial
Fuscatus_2018_400	Dryden, NY	2018-06-21	0.125	Nonsocial
Fuscatus_2018_481	Dryden, NY	2018-06-29	0.09	Nonsocial
Fuscatus_2018_487	Dryden, NY	2018-06-29	0.141	Nonsocial
Fuscatus_2018_488	Dryden, NY	2018-06-29	0.128	Nonsocial
Fuscatus_2018_496	Dryden, NY	2018-06-29	0.168	Nonsocial
Fuscatus_2018_499	Dryden, NY	2018-06-29	0.132	Nonsocial
Fuscatus_2018_531	Dryden, NY	2018-06-29	0.114	Nonsocial
