# Supplementary material for: Dynamic neurogenomic responses to social interactions and dominance outcomes in female paper wasps
Source: PLoS Genet. 2021 Sep 3;17(9):e1009474. doi: 10.1371/journal.pgen.1009474 (PMC8415593; doi:10.1371/journal.pgen.1009474)
Supplement: S7 Table — (XLSX) [file pgen.1009474.s009.xlsx]

## Sheet: Sheet1
Wasp	Trial	Time	Social	timeSocial	Tissue	tissueSocial	Outcome	timeOutcome	Unambiguous Counts of Genes
Fuscatus_2018_101A	75	Early	Nonsocial	EarlyNonsocial	Optic	OpticNonsocial	Nonsocial	EarlyNonsocial	5280578
Fuscatus_2018_101B	75	Early	Nonsocial	EarlyNonsocial	Brain	BrainNonsocial	Nonsocial	EarlyNonsocial	2738780
Fuscatus_2018_104A	64	Late	Nonsocial	LateNonsocial	Optic	OpticNonsocial	Nonsocial	LateNonsocial	7103006
Fuscatus_2018_104B	64	Late	Nonsocial	LateNonsocial	Brain	BrainNonsocial	Nonsocial	LateNonsocial	3606890
Fuscatus_2018_106A	59	Early	Nonsocial	EarlyNonsocial	Optic	OpticNonsocial	Nonsocial	EarlyNonsocial	2364946
Fuscatus_2018_106B	59	Early	Nonsocial	EarlyNonsocial	Brain	BrainNonsocial	Nonsocial	EarlyNonsocial	3540467
Fuscatus_2018_121A	9	Early	Social	EarlySocial	Optic	OpticSocial	Loser	EarlyLoser	4344918
Fuscatus_2018_121B	9	Early	Social	EarlySocial	Brain	BrainSocial	Loser	EarlyLoser	4552113
Fuscatus_2018_126A	9	Early	Social	EarlySocial	Optic	OpticSocial	Winner	EarlyWinner	4574347
Fuscatus_2018_126B	9	Early	Social	EarlySocial	Brain	BrainSocial	Winner	EarlyWinner	5603436
Fuscatus_2018_142A	14	Late	Social	LateSocial	Optic	OpticSocial	Loser	LateLoser	4311099
Fuscatus_2018_14A	94	Late	Social	LateSocial	Optic	OpticSocial	Loser	LateLoser	5278364
Fuscatus_2018_14B	94	Late	Social	LateSocial	Brain	BrainSocial	Loser	LateLoser	5839144
Fuscatus_2018_151A	80	Late	Nonsocial	LateNonsocial	Optic	OpticNonsocial	Nonsocial	LateNonsocial	5865655
Fuscatus_2018_151B	80	Late	Nonsocial	LateNonsocial	Brain	BrainNonsocial	Nonsocial	LateNonsocial	4432685
Fuscatus_2018_152A	28	Late	Nonsocial	LateNonsocial	Optic	OpticNonsocial	Nonsocial	LateNonsocial	4191333
Fuscatus_2018_152B	28	Late	Nonsocial	LateNonsocial	Brain	BrainNonsocial	Nonsocial	LateNonsocial	2897874
Fuscatus_2018_156A	117	Early	Social	EarlySocial	Brain	BrainSocial	Loser	EarlyLoser	6378977
Fuscatus_2018_156B	117	Early	Social	EarlySocial	Optic	OpticSocial	Loser	EarlyLoser	7508942
Fuscatus_2018_165A	93	Early	Social	EarlySocial	Optic	OpticSocial	Winner	EarlyWinner	6615619
Fuscatus_2018_167A	26	Late	Social	LateSocial	Optic	OpticSocial	Loser	LateLoser	6504306
Fuscatus_2018_167B	26	Late	Social	LateSocial	Brain	BrainSocial	Loser	LateLoser	5936427
Fuscatus_2018_181A	77	Early	Social	EarlySocial	Optic	OpticSocial	Loser	EarlyLoser	4527025
Fuscatus_2018_181B	77	Early	Social	EarlySocial	Brain	BrainSocial	Loser	EarlyLoser	4577560
Fuscatus_2018_183A	74	Late	Social	LateSocial	Optic	OpticSocial	Winner	LateWinner	8798872
Fuscatus_2018_183B	74	Late	Social	LateSocial	Brain	BrainSocial	Winner	LateWinner	4454285
Fuscatus_2018_185A	42	Late	Social	LateSocial	Optic	OpticSocial	Winner	LateWinner	4997432
Fuscatus_2018_185B	42	Late	Social	LateSocial	Brain	BrainSocial	Winner	LateWinner	2275757
Fuscatus_2018_186A	78	Late	Social	LateSocial	Optic	OpticSocial	NA_low aggression in trial	NA_low aggression in trial	6410919
Fuscatus_2018_186B	78	Late	Social	LateSocial	Brain	BrainSocial	NA_low aggression in trial	NA_low aggression in trial	5899077
Fuscatus_2018_18A	109	Early	Social	EarlySocial	Optic	OpticSocial	NA_low aggression in trial	NA_low aggression in trial	3928437
Fuscatus_2018_18B	109	Early	Social	EarlySocial	Brain	BrainSocial	NA_low aggression in trial	NA_low aggression in trial	5298738
Fuscatus_2018_273A	44	Late	Nonsocial	LateNonsocial	Optic	OpticNonsocial	Nonsocial	LateNonsocial	5973631
Fuscatus_2018_273B	44	Late	Nonsocial	LateNonsocial	Brain	BrainNonsocial	Nonsocial	LateNonsocial	2054190
Fuscatus_2018_274A	26	Late	Social	LateSocial	Optic	OpticSocial	Winner	LateWinner	4414126
Fuscatus_2018_274B	26	Late	Social	LateSocial	Brain	BrainSocial	Winner	LateWinner	3920857
Fuscatus_2018_275A	45	Early	Social	EarlySocial	Optic	OpticSocial	Winner	EarlyWinner	7765170
Fuscatus_2018_281A	118	Late	Social	LateSocial	Optic	OpticSocial	Winner	LateWinner	8377327
Fuscatus_2018_281B	118	Late	Social	LateSocial	Brain	BrainSocial	Winner	LateWinner	6650264
Fuscatus_2018_283A	110	Late	Social	LateSocial	Optic	OpticSocial	NA_low aggression in trial	NA_low aggression in trial	5580202
Fuscatus_2018_283B	110	Late	Social	LateSocial	Brain	BrainSocial	NA_low aggression in trial	NA_low aggression in trial	5330802
Fuscatus_2018_287A	78	Late	Social	LateSocial	Optic	OpticSocial	NA_low aggression in trial	NA_low aggression in trial	4344088
Fuscatus_2018_287B	78	Late	Social	LateSocial	Brain	BrainSocial	NA_low aggression in trial	NA_low aggression in trial	12146881
Fuscatus_2018_293A	73	Early	Social	EarlySocial	Optic	OpticSocial	Winner	EarlyWinner	4664752
Fuscatus_2018_293B	73	Early	Social	EarlySocial	Brain	BrainSocial	Winner	EarlyWinner	4263418
Fuscatus_2018_294A	13	Early	Social	EarlySocial	Optic	OpticSocial	Winner	EarlyWinner	4034741
Fuscatus_2018_298A	11	Early	Nonsocial	EarlyNonsocial	Optic	OpticNonsocial	Nonsocial	EarlyNonsocial	4584021
Fuscatus_2018_298B	11	Early	Nonsocial	EarlyNonsocial	Brain	BrainNonsocial	Nonsocial	EarlyNonsocial	5080373
Fuscatus_2018_318A	118	Late	Social	LateSocial	Optic	OpticSocial	Loser	LateLoser	5648198
Fuscatus_2018_319A	73	Early	Social	EarlySocial	Optic	OpticSocial	Loser	EarlyLoser	5048582
Fuscatus_2018_319B	73	Early	Social	EarlySocial	Brain	BrainSocial	Loser	EarlyLoser	4955401
Fuscatus_2018_343A	117	Early	Social	EarlySocial	Optic	OpticSocial	Winner	EarlyWinner	6255474
Fuscatus_2018_343B	117	Early	Social	EarlySocial	Brain	BrainSocial	Winner	EarlyWinner	5216375
Fuscatus_2018_350A	47	Early	Nonsocial	EarlyNonsocial	Optic	OpticNonsocial	Nonsocial	EarlyNonsocial	5319770
Fuscatus_2018_350B	47	Early	Nonsocial	EarlyNonsocial	Brain	BrainNonsocial	Nonsocial	EarlyNonsocial	3708204
Fuscatus_2018_379A	29	Early	Social	EarlySocial	Optic	OpticSocial	Winner	EarlyWinner	4136108
Fuscatus_2018_379B	29	Early	Social	EarlySocial	Brain	BrainSocial	Winner	EarlyWinner	4084916
Fuscatus_2018_381A	25	Early	Social	EarlySocial	Optic	OpticSocial	Loser	EarlyLoser	5442833
Fuscatus_2018_382A	106	Late	Social	LateSocial	Optic	OpticSocial	NA_low aggression in trial	NA_low aggression in trial	3584617
Fuscatus_2018_382B	106	Late	Social	LateSocial	Brain	BrainSocial	NA_low aggression in trial	NA_low aggression in trial	5831974
Fuscatus_2018_38A	57	Early	Social	EarlySocial	Optic	OpticSocial	NA_low aggression in trial	NA_low aggression in trial	5498562
Fuscatus_2018_38B	57	Early	Social	EarlySocial	Brain	BrainSocial	NA_low aggression in trial	NA_low aggression in trial	6712107
Fuscatus_2018_39A	105	Early	Social	EarlySocial	Optic	OpticSocial	Winner	EarlyWinner	8888570
Fuscatus_2018_39B	105	Early	Social	EarlySocial	Brain	BrainSocial	Winner	EarlyWinner	2622165
Fuscatus_2018_400A	120	Late	Nonsocial	LateNonsocial	Optic	OpticNonsocial	Nonsocial	LateNonsocial	5731695
Fuscatus_2018_400B	120	Late	Nonsocial	LateNonsocial	Brain	BrainNonsocial	Nonsocial	LateNonsocial	3547448
Fuscatus_2018_40A	96	Late	Nonsocial	LateNonsocial	Optic	OpticNonsocial	Nonsocial	LateNonsocial	6370897
Fuscatus_2018_40B	96	Late	Nonsocial	LateNonsocial	Brain	BrainNonsocial	Nonsocial	LateNonsocial	6628319
Fuscatus_2018_415A	93	Early	Social	EarlySocial	Optic	OpticSocial	Loser	EarlyLoser	6630046
Fuscatus_2018_415B	93	Early	Social	EarlySocial	Brain	BrainSocial	Loser	EarlyLoser	6952449
Fuscatus_2018_41A	79	Early	Nonsocial	EarlyNonsocial	Optic	OpticNonsocial	Nonsocial	EarlyNonsocial	5474886
Fuscatus_2018_41B	79	Early	Nonsocial	EarlyNonsocial	Brain	BrainNonsocial	Nonsocial	EarlyNonsocial	5736866
Fuscatus_2018_429A	90	Late	Social	LateSocial	Optic	OpticSocial	Winner	LateWinner	4362571
Fuscatus_2018_42A	41	Early	Social	EarlySocial	Optic	OpticSocial	NA_low aggression in trial	NA_low aggression in trial	3085552
Fuscatus_2018_42B	41	Early	Social	EarlySocial	Brain	BrainSocial	NA_low aggression in trial	NA_low aggression in trial	4666995
Fuscatus_2018_448B	25	Early	Social	EarlySocial	Brain	BrainSocial	Winner	EarlyWinner	8114115
Fuscatus_2018_451A	29	Early	Social	EarlySocial	Optic	OpticSocial	Loser	EarlyLoser	6795091
Fuscatus_2018_451B	29	Early	Social	EarlySocial	Brain	BrainSocial	Loser	EarlyLoser	6390624
Fuscatus_2018_453A	10	Late	Social	LateSocial	Optic	OpticSocial	Winner	LateWinner	5127231
Fuscatus_2018_453B	10	Late	Social	LateSocial	Brain	BrainSocial	Winner	LateWinner	5076070
Fuscatus_2018_457A	14	Late	Social	LateSocial	Optic	OpticSocial	Winner	LateWinner	6414076
Fuscatus_2018_457B	14	Late	Social	LateSocial	Brain	BrainSocial	Winner	LateWinner	6269728
Fuscatus_2018_460A	62	Late	Social	LateSocial	Optic	OpticSocial	NA_low aggression in trial	NA_low aggression in trial	5064611
Fuscatus_2018_460B	62	Late	Social	LateSocial	Brain	BrainSocial	NA_low aggression in trial	NA_low aggression in trial	5002466
Fuscatus_2018_481A	27	Early	Nonsocial	EarlyNonsocial	Brain	BrainNonsocial	Nonsocial	EarlyNonsocial	5238365
Fuscatus_2018_481B	27	Early	Nonsocial	EarlyNonsocial	Optic	OpticNonsocial	Nonsocial	EarlyNonsocial	7427134
Fuscatus_2018_484A	10	Late	Social	LateSocial	Brain	BrainSocial	Loser	LateLoser	2598848
Fuscatus_2018_484B	10	Late	Social	LateSocial	Optic	OpticSocial	Loser	LateLoser	4156235
Fuscatus_2018_485A	62	Late	Social	LateSocial	Optic	OpticSocial	NA_low aggression in trial	NA_low aggression in trial	5245121
Fuscatus_2018_487A	63	Early	Nonsocial	EarlyNonsocial	Optic	OpticNonsocial	Nonsocial	EarlyNonsocial	3397925
Fuscatus_2018_487B	63	Early	Nonsocial	EarlyNonsocial	Brain	BrainNonsocial	Nonsocial	EarlyNonsocial	2994692
Fuscatus_2018_488A	43	Early	Nonsocial	EarlyNonsocial	Optic	OpticNonsocial	Nonsocial	EarlyNonsocial	3492612
Fuscatus_2018_490A	105	Early	Social	EarlySocial	Optic	OpticSocial	Loser	EarlyLoser	5038856
Fuscatus_2018_490B	105	Early	Social	EarlySocial	Brain	BrainSocial	Loser	EarlyLoser	4530716
Fuscatus_2018_493A	106	Late	Social	LateSocial	Optic	OpticSocial	NA_low aggression in trial	NA_low aggression in trial	3497329
Fuscatus_2018_493B	106	Late	Social	LateSocial	Brain	BrainSocial	NA_low aggression in trial	NA_low aggression in trial	3643995
Fuscatus_2018_494A	42	Late	Social	LateSocial	Optic	OpticSocial	Loser	LateLoser	4708046
Fuscatus_2018_496A	16	Late	Nonsocial	LateNonsocial	Optic	OpticNonsocial	Nonsocial	LateNonsocial	8148044
Fuscatus_2018_496B	16	Late	Nonsocial	LateNonsocial	Brain	BrainNonsocial	Nonsocial	LateNonsocial	6801794
Fuscatus_2018_499A	95	Early	Nonsocial	EarlyNonsocial	Optic	OpticNonsocial	Nonsocial	EarlyNonsocial	4482612
Fuscatus_2018_499B	95	Early	Nonsocial	EarlyNonsocial	Brain	BrainNonsocial	Nonsocial	EarlyNonsocial	5702849
Fuscatus_2018_501B	30	Late	Social	LateSocial	Brain	BrainSocial	Winner	LateWinner	7417577
Fuscatus_2018_515A	89	Early	Social	EarlySocial	Brain	BrainSocial	Loser	EarlyLoser	2386525
Fuscatus_2018_515B	89	Early	Social	EarlySocial	Optic	OpticSocial	Loser	EarlyLoser	7530795
Fuscatus_2018_530A	61	Early	Social	EarlySocial	Optic	OpticSocial	NA_low aggression in trial	NA_low aggression in trial	5743440
Fuscatus_2018_530B	61	Early	Social	EarlySocial	Brain	BrainSocial	NA_low aggression in trial	NA_low aggression in trial	3089446
Fuscatus_2018_531A	91	Early	Nonsocial	EarlyNonsocial	Optic	OpticNonsocial	Nonsocial	EarlyNonsocial	3768278
Fuscatus_2018_531B	91	Early	Nonsocial	EarlyNonsocial	Brain	BrainNonsocial	Nonsocial	EarlyNonsocial	5944213
Fuscatus_2018_532B	13	Early	Social	EarlySocial	Brain	BrainSocial	Loser	EarlyLoser	3919356
Fuscatus_2018_53A	77	Early	Social	EarlySocial	Optic	OpticSocial	Winner	EarlyWinner	4680680
Fuscatus_2018_53B	77	Early	Social	EarlySocial	Brain	BrainSocial	Winner	EarlyWinner	5110080
Fuscatus_2018_56A	94	Late	Social	LateSocial	Optic	OpticSocial	Winner	LateWinner	5818043
Fuscatus_2018_56B	94	Late	Social	LateSocial	Brain	BrainSocial	Winner	LateWinner	7379130
Fuscatus_2018_61B	60	Late	Nonsocial	LateNonsocial	Brain	BrainNonsocial	Nonsocial	LateNonsocial	5336389
Fuscatus_2018_63A	76	Late	Nonsocial	LateNonsocial	Optic	OpticNonsocial	Nonsocial	LateNonsocial	5556741
Fuscatus_2018_63B	76	Late	Nonsocial	LateNonsocial	Brain	BrainNonsocial	Nonsocial	LateNonsocial	5717866
Fuscatus_2018_66A	107	Early	Nonsocial	EarlyNonsocial	Brain	BrainNonsocial	Nonsocial	EarlyNonsocial	4383935
Fuscatus_2018_66B	107	Early	Nonsocial	EarlyNonsocial	Optic	OpticNonsocial	Nonsocial	EarlyNonsocial	5875286
Fuscatus_2018_68A	57	Early	Social	EarlySocial	Optic	OpticSocial	NA_low aggression in trial	NA_low aggression in trial	2502864
Fuscatus_2018_68B	57	Early	Social	EarlySocial	Brain	BrainSocial	NA_low aggression in trial	NA_low aggression in trial	3391640
Fuscatus_2018_69A	109	Early	Social	EarlySocial	Optic	OpticSocial	NA_low aggression in trial	NA_low aggression in trial	5764656
Fuscatus_2018_70A	12	Late	Nonsocial	LateNonsocial	Optic	OpticNonsocial	Nonsocial	LateNonsocial	2832267
Fuscatus_2018_70B	12	Late	Nonsocial	LateNonsocial	Brain	BrainNonsocial	Nonsocial	LateNonsocial	3416810
Fuscatus_2018_73A	61	Early	Social	EarlySocial	Optic	OpticSocial	NA_low aggression in trial	NA_low aggression in trial	3508618
Fuscatus_2018_73B	61	Early	Social	EarlySocial	Brain	BrainSocial	NA_low aggression in trial	NA_low aggression in trial	6079034
Fuscatus_2018_77B	74	Late	Social	LateSocial	Brain	BrainSocial	Loser	LateLoser	4568311
Fuscatus_2018_80A	30	Late	Social	LateSocial	Optic	OpticSocial	Loser	LateLoser	5519797
Fuscatus_2018_80B	30	Late	Social	LateSocial	Brain	BrainSocial	Loser	LateLoser	5696110
Fuscatus_2018_81A	123	Early	Nonsocial	EarlyNonsocial	Optic	OpticNonsocial	Nonsocial	EarlyNonsocial	5014758
Fuscatus_2018_81B	123	Early	Nonsocial	EarlyNonsocial	Brain	BrainNonsocial	Nonsocial	EarlyNonsocial	3155963
Fuscatus_2018_85A	41	Early	Social	EarlySocial	Optic	OpticSocial	NA_low aggression in trial	NA_low aggression in trial	5901566
Fuscatus_2018_85B	41	Early	Social	EarlySocial	Brain	BrainSocial	NA_low aggression in trial	NA_low aggression in trial	5488583
Fuscatus_2018_87B	15	Early	Nonsocial	EarlyNonsocial	Brain	BrainNonsocial	Nonsocial	EarlyNonsocial	5899623
Fuscatus_2018_88A	45	Early	Social	EarlySocial	Optic	OpticSocial	Loser	EarlyLoser	9147177
Fuscatus_2018_88B	45	Early	Social	EarlySocial	Brain	BrainSocial	Loser	EarlyLoser	4059612
Fuscatus_2018_90A	58	Late	Social	LateSocial	Optic	OpticSocial	NA_low aggression in trial	NA_low aggression in trial	4375182
Fuscatus_2018_90B	58	Late	Social	LateSocial	Brain	BrainSocial	NA_low aggression in trial	NA_low aggression in trial	5571363
Fuscatus_2018_93B	31	Early	Nonsocial	EarlyNonsocial	Optic	OpticNonsocial	Nonsocial	EarlyNonsocial	4143598
Fuscatus_2018_95A	58	Late	Social	LateSocial	Optic	OpticSocial	NA_low aggression in trial	NA_low aggression in trial	3335938
