# Supplementary material for: Dynamic neurogenomic responses to social interactions and dominance outcomes in female paper wasps
Source: PLoS Genet. 2021 Sep 3;17(9):e1009474. doi: 10.1371/journal.pgen.1009474 (PMC8415593; doi:10.1371/journal.pgen.1009474)
Supplement: S1 Data — (CSV) [file pgen.1009474.s010.csv]

Subject	Behavior	Modifier 1	Status	Trial	Time_s
Grey: 2018_126	Dart		POINT	July6_CH9_Trial9	29.5
Grey: 2018_126	Dart		POINT	July6_CH9_Trial9	38.001
Pink: 2018_121	Kick		POINT	July6_CH9_Trial9	51.499
Grey: 2018_126	Dodge		POINT	July6_CH9_Trial9	59.997
Grey: 2018_126	Chasing	Chaser	START	July6_CH9_Trial9	66.001
Grey: 2018_126	Chasing	Chaser	START	July6_CH9_Trial9	181.003
Grey: 2018_126	Mount	Mounter	POINT	July6_CH9_Trial9	203.755
Pink: 2018_121	Kick		POINT	July6_CH9_Trial9	228.755
Grey: 2018_126	Mount	Mounter	POINT	July6_CH9_Trial9	233.499
Grey: 2018_126	Chasing	Chaser	START	July6_CH9_Trial9	399.254
Grey: 2018_126	Mount	Mounter	POINT	July6_CH9_Trial9	498.757
Grey: 2018_126	Push		POINT	July6_CH9_Trial9	1535.234
Grey: 2018_126	Mount	Mounter	POINT	July6_CH9_Trial9	1689.596
Grey: 2018_126	Mount	Mounter	POINT	July6_CH9_Trial9	1835.751
Grey: 2018_126	Mount	Mounter	POINT	July6_CH9_Trial9	1852.236
Grey: 2018_126	Mount	Mounter	POINT	July6_CH9_Trial9	1882.858
Grey: 2018_126	Mount	Mounter	POINT	July6_CH9_Trial9	1926.661
Grey: 2018_126	Mount	Mounter	POINT	July6_CH9_Trial9	1947.438
Grey: 2018_126	Mount	Mounter	POINT	July6_CH9_Trial9	1972.065
Grey: 2018_126	Mount	Mounter	POINT	July6_CH9_Trial9	1995.083
Grey: 2018_126	Mount	Mounter	POINT	July6_CH9_Trial9	2254.963
Grey: 2018_126	Mount	Mounter	POINT	July6_CH9_Trial9	2380.403
Pink: 2018_453	Lunge		POINT	Trail10_CH10_July62018	5.999
Grey: 2018_484	Dart		POINT	Trail10_CH10_July62018	29.248
Pink: 2018_453	Chasing	Chaser	START	Trail10_CH10_July62018	29.248
Pink: 2018_453	Dart		POINT	Trail10_CH10_July62018	29.248
Pink: 2018_453	Snap		POINT	Trail10_CH10_July62018	33.382
Pink: 2018_453	Lunge		POINT	Trail10_CH10_July62018	35.883
Grey: 2018_484	Grapple		POINT	Trail10_CH10_July62018	40.634
Pink: 2018_453	Grapple		POINT	Trail10_CH10_July62018	40.634
Pink: 2018_453	Snap		POINT	Trail10_CH10_July62018	40.634
Grey: 2018_484	Grapple		POINT	Trail10_CH10_July62018	44.381
Pink: 2018_453	Grapple		POINT	Trail10_CH10_July62018	44.381
Pink: 2018_453	Bite		POINT	Trail10_CH10_July62018	50.134
Pink: 2018_453	Chasing	Chaser	START	Trail10_CH10_July62018	51.131
Pink: 2018_453	Bite		POINT	Trail10_CH10_July62018	53.629
Grey: 2018_484	Grapple		POINT	Trail10_CH10_July62018	53.631
Pink: 2018_453	Grapple		POINT	Trail10_CH10_July62018	53.631
Pink: 2018_453	Lunge		POINT	Trail10_CH10_July62018	58.632
Grey: 2018_484	Grapple		POINT	Trail10_CH10_July62018	59.881
Pink: 2018_453	Grapple		POINT	Trail10_CH10_July62018	59.881
Grey: 2018_484	Grapple		POINT	Trail10_CH10_July62018	67.132
Pink: 2018_453	Grapple		POINT	Trail10_CH10_July62018	67.132
Pink: 2018_453	Chasing	Chaser	START	Trail10_CH10_July62018	67.879
Pink: 2018_453	Lunge		POINT	Trail10_CH10_July62018	68.131
Pink: 2018_453	Lunge		POINT	Trail10_CH10_July62018	69.381
Pink: 2018_453	Snap		POINT	Trail10_CH10_July62018	69.878
Grey: 2018_484	Grapple		POINT	Trail10_CH10_July62018	70.131
Pink: 2018_453	Lunge		POINT	Trail10_CH10_July62018	72.129
Pink: 2018_453	Grapple		POINT	Trail10_CH10_July62018	73.379
Grey: 2018_484	Grapple		POINT	Trail10_CH10_July62018	73.381
Pink: 2018_453	Lunge		POINT	Trail10_CH10_July62018	78.379
Pink: 2018_453	Grapple		POINT	Trail10_CH10_July62018	80.381
Grey: 2018_484	Grapple		POINT	Trail10_CH10_July62018	80.629
Grey: 2018_484	Dodge		POINT	Trail10_CH10_July62018	86.379
Pink: 2018_453	Bite		POINT	Trail10_CH10_July62018	86.631
Pink: 2018_453	Chasing	Chaser	START	Trail10_CH10_July62018	86.631
Grey: 2018_484	Grapple		POINT	Trail10_CH10_July62018	89.13
Pink: 2018_453	Grapple		POINT	Trail10_CH10_July62018	89.879
Grey: 2018_484	Grapple		POINT	Trail10_CH10_July62018	90.13
Pink: 2018_453	Bite		POINT	Trail10_CH10_July62018	101.379
Grey: 2018_484	Grapple		POINT	Trail10_CH10_July62018	101.882
Pink: 2018_453	Grapple		POINT	Trail10_CH10_July62018	102.631
Grey: 2018_484	Grapple		POINT	Trail10_CH10_July62018	105.132
Pink: 2018_453	Grapple		POINT	Trail10_CH10_July62018	107.628
Grey: 2018_484	Grapple		POINT	Trail10_CH10_July62018	107.878
Grey: 2018_484	Grapple		POINT	Trail10_CH10_July62018	109.631
Pink: 2018_453	Chasing	Chaser	START	Trail10_CH10_July62018	110.379
Pink: 2018_453	Grapple		POINT	Trail10_CH10_July62018	116.131
Grey: 2018_484	Grapple		POINT	Trail10_CH10_July62018	116.632
Pink: 2018_453	Lunge		POINT	Trail10_CH10_July62018	121.878
Grey: 2018_484	Grapple		POINT	Trail10_CH10_July62018	122.63
Pink: 2018_453	Grapple		POINT	Trail10_CH10_July62018	122.63
Pink: 2018_453	Chasing	Chaser	START	Trail10_CH10_July62018	125.131
Pink: 2018_453	Bite		POINT	Trail10_CH10_July62018	127.128
Pink: 2018_453	Grapple		POINT	Trail10_CH10_July62018	129.379
Grey: 2018_484	Grapple		POINT	Trail10_CH10_July62018	129.381
Grey: 2018_484	Grapple		POINT	Trail10_CH10_July62018	132.129
Pink: 2018_453	Grapple		POINT	Trail10_CH10_July62018	132.13
Pink: 2018_453	Grapple		POINT	Trail10_CH10_July62018	133.88
Pink: 2018_453	Bite		POINT	Trail10_CH10_July62018	139.13
Pink: 2018_453	Grapple		POINT	Trail10_CH10_July62018	139.879
Grey: 2018_484	Grapple		POINT	Trail10_CH10_July62018	139.881
Pink: 2018_453	Grapple		POINT	Trail10_CH10_July62018	141.38
Grey: 2018_484	Grapple		POINT	Trail10_CH10_July62018	141.381
Pink: 2018_453	Snap		POINT	Trail10_CH10_July62018	154.13
Pink: 2018_453	Grapple		POINT	Trail10_CH10_July62018	155.631
Grey: 2018_484	Kick		POINT	Trail10_CH10_July62018	156.132
Grey: 2018_484	Grapple		POINT	Trail10_CH10_July62018	157.38
Grey: 2018_484	Kick		POINT	Trail10_CH10_July62018	158.38
Grey: 2018_484	Grapple		POINT	Trail10_CH10_July62018	159.379
Pink: 2018_453	Grapple		POINT	Trail10_CH10_July62018	162.379
Grey: 2018_484	Grapple		POINT	Trail10_CH10_July62018	171.129
Pink: 2018_453	Grapple		POINT	Trail10_CH10_July62018	171.38
Grey: 2018_484	Dart		POINT	Trail10_CH10_July62018	173.631
Pink: 2018_453	Dart		POINT	Trail10_CH10_July62018	173.631
Pink: 2018_453	Grapple		POINT	Trail10_CH10_July62018	174.38
Grey: 2018_484	Grapple		POINT	Trail10_CH10_July62018	174.629
Pink: 2018_453	Grapple		POINT	Trail10_CH10_July62018	179.878
Grey: 2018_484	Grapple		POINT	Trail10_CH10_July62018	180.38
Grey: 2018_484	Grapple		POINT	Trail10_CH10_July62018	185.879
Pink: 2018_453	Grapple		POINT	Trail10_CH10_July62018	185.879
Pink: 2018_453	Chasing	Chaser	START	Trail10_CH10_July62018	187.629
Pink: 2018_453	Bite		POINT	Trail10_CH10_July62018	189.629
Pink: 2018_453	Bite		POINT	Trail10_CH10_July62018	197.63
Pink: 2018_453	Grapple		POINT	Trail10_CH10_July62018	198.131
Grey: 2018_484	Grapple		POINT	Trail10_CH10_July62018	198.38
Pink: 2018_453	Chasing	Chaser	START	Trail10_CH10_July62018	202.129
Pink: 2018_453	Lunge		POINT	Trail10_CH10_July62018	204.631
Pink: 2018_453	Lunge		POINT	Trail10_CH10_July62018	207.379
Pink: 2018_453	Snap		POINT	Trail10_CH10_July62018	208.379
Pink: 2018_453	Grapple		POINT	Trail10_CH10_July62018	208.879
Grey: 2018_484	Grapple		POINT	Trail10_CH10_July62018	209.381
Grey: 2018_484	Dodge		POINT	Trail10_CH10_July62018	220.629
Pink: 2018_453	Grapple		POINT	Trail10_CH10_July62018	221.13
Grey: 2018_484	Grapple		POINT	Trail10_CH10_July62018	221.881
Pink: 2018_453	Chasing	Chaser	START	Trail10_CH10_July62018	222.381
Pink: 2018_453	Lunge		POINT	Trail10_CH10_July62018	222.381
Pink: 2018_453	Grapple		POINT	Trail10_CH10_July62018	224.632
Grey: 2018_484	Grapple		POINT	Trail10_CH10_July62018	224.88
Pink: 2018_453	Chasing	Chaser	START	Trail10_CH10_July62018	240.879
Pink: 2018_453	Grapple		POINT	Trail10_CH10_July62018	245.879
Grey: 2018_484	Grapple		POINT	Trail10_CH10_July62018	246.38
Pink: 2018_453	Lunge		POINT	Trail10_CH10_July62018	251.632
Grey: 2018_484	Kick		POINT	Trail10_CH10_July62018	253.632
Pink: 2018_453	Grapple		POINT	Trail10_CH10_July62018	253.632
Grey: 2018_484	Grapple		POINT	Trail10_CH10_July62018	259.63
Pink: 2018_453	Grapple		POINT	Trail10_CH10_July62018	259.632
Pink: 2018_453	Grapple		POINT	Trail10_CH10_July62018	263.381
Grey: 2018_484	Grapple		POINT	Trail10_CH10_July62018	263.631
Grey: 2018_484	Kick		POINT	Trail10_CH10_July62018	268.879
Pink: 2018_453	Grapple		POINT	Trail10_CH10_July62018	269.881
Grey: 2018_484	Grapple		POINT	Trail10_CH10_July62018	270.381
Pink: 2018_453	Grapple		POINT	Trail10_CH10_July62018	276.38
Grey: 2018_484	Grapple		POINT	Trail10_CH10_July62018	277.38
Pink: 2018_453	Chasing	Chaser	START	Trail10_CH10_July62018	278.63
Pink: 2018_453	Grapple		POINT	Trail10_CH10_July62018	280.879
Grey: 2018_484	Grapple		POINT	Trail10_CH10_July62018	281.381
Pink: 2018_453	Bite		POINT	Trail10_CH10_July62018	285.379
Pink: 2018_453	Snap		POINT	Trail10_CH10_July62018	287.131
Pink: 2018_453	Grapple		POINT	Trail10_CH10_July62018	288.628
Grey: 2018_484	Kick		POINT	Trail10_CH10_July62018	289.13
Pink: 2018_453	Chasing	Chaser	START	Trail10_CH10_July62018	294.131
Pink: 2018_453	Lunge		POINT	Trail10_CH10_July62018	297.878
Pink: 2018_453	Bite		POINT	Trail10_CH10_July62018	301.13
Pink: 2018_453	Grapple		POINT	Trail10_CH10_July62018	301.13
Grey: 2018_484	Grapple		POINT	Trail10_CH10_July62018	301.632
Grey: 2018_484	Kick		POINT	Trail10_CH10_July62018	308.632
Grey: 2018_484	Grapple		POINT	Trail10_CH10_July62018	310.131
Pink: 2018_453	Grapple		POINT	Trail10_CH10_July62018	311.38
Pink: 2018_453	Chasing	Chaser	START	Trail10_CH10_July62018	320.132
Pink: 2018_453	Bite		POINT	Trail10_CH10_July62018	321.881
Pink: 2018_453	Snap		POINT	Trail10_CH10_July62018	327.132
Grey: 2018_484	Grapple		POINT	Trail10_CH10_July62018	328.379
Pink: 2018_453	Bite		POINT	Trail10_CH10_July62018	336.88
Grey: 2018_484	Kick		POINT	Trail10_CH10_July62018	339.131
Pink: 2018_453	Chasing	Chaser	START	Trail10_CH10_July62018	344.632
Pink: 2018_453	Bite		POINT	Trail10_CH10_July62018	347.629
Pink: 2018_453	Chasing	Chaser	START	Trail10_CH10_July62018	353.879
Pink: 2018_453	Lunge		POINT	Trail10_CH10_July62018	353.879
Grey: 2018_484	Dodge		POINT	Trail10_CH10_July62018	354.13
Pink: 2018_453	Grapple		POINT	Trail10_CH10_July62018	359.632
Grey: 2018_484	Kick		POINT	Trail10_CH10_July62018	376.629
Pink: 2018_453	Chasing	Chaser	START	Trail10_CH10_July62018	379.879
Pink: 2018_453	Snap		POINT	Trail10_CH10_July62018	382.381
Pink: 2018_453	Grapple		POINT	Trail10_CH10_July62018	406.63
Grey: 2018_484	Grapple		POINT	Trail10_CH10_July62018	406.632
Grey: 2018_484	Dodge		POINT	Trail10_CH10_July62018	421.378
Grey: 2018_484	Grapple		POINT	Trail10_CH10_July62018	422.132
Pink: 2018_453	Grapple		POINT	Trail10_CH10_July62018	422.132
Pink: 2018_453	Chasing	Chaser	START	Trail10_CH10_July62018	432.379
Pink: 2018_453	Chasing	Chaser	START	Trail10_CH10_July62018	442.13
Pink: 2018_453	Lunge		POINT	Trail10_CH10_July62018	442.88
Pink: 2018_453	Bite		POINT	Trail10_CH10_July62018	444.379
Pink: 2018_453	Bite		POINT	Trail10_CH10_July62018	450.881
Grey: 2018_484	Grapple		POINT	Trail10_CH10_July62018	451.379
Pink: 2018_453	Grapple		POINT	Trail10_CH10_July62018	451.379
Pink: 2018_453	Snap		POINT	Trail10_CH10_July62018	461.631
Pink: 2018_453	Chasing	Chaser	START	Trail10_CH10_July62018	480.378
Pink: 2018_453	Chasing	Chaser	START	Trail10_CH10_July62018	565.634
Pink: 2018_453	Chasing	Chaser	START	Trail10_CH10_July62018	699.135
Pink: 2018_453	Chasing	Chaser	START	Trail10_CH10_July62018	766.136
Pink: 2018_453	Push		POINT	Trail10_CH10_July62018	859.38
Grey: 2018_484	Grapple		POINT	Trail10_CH10_July62018	861.636
Pink: 2018_453	Grapple		POINT	Trail10_CH10_July62018	861.879
Pink: 2018_453	Snap		POINT	Trail10_CH10_July62018	885.245
Grey: 2018_484	Dodge		POINT	Trail10_CH10_July62018	912.512
Pink: 2018_453	Lunge		POINT	Trail10_CH10_July62018	979.671
Pink: 2018_453	Bite		POINT	Trail10_CH10_July62018	988.75
Pink: 2018_453	Lunge		POINT	Trail10_CH10_July62018	1026.148
Grey: 2018_484	Dodge		POINT	Trail10_CH10_July62018	1056.111
Pink: 2018_453	Bite		POINT	Trail10_CH10_July62018	1056.111
Pink: 2018_453	Snap		POINT	Trail10_CH10_July62018	1064.153
Pink: 2018_453	Bite		POINT	Trail10_CH10_July62018	1064.914
Grey: 2018_484	Grapple		POINT	Trail10_CH10_July62018	1095.062
Pink: 2018_453	Grapple		POINT	Trail10_CH10_July62018	1095.062
Pink: 2018_453	Snap		POINT	Trail10_CH10_July62018	1095.062
Pink: 2018_453	Chasing	Chaser	START	Trail10_CH10_July62018	1140.713
Grey: 2018_484	Dodge		POINT	Trail10_CH10_July62018	1245.513
Grey: 2018_484	Snap		POINT	Trail10_CH10_July62018	1297.717
Grey: 2018_484	Grapple		POINT	Trail10_CH10_July62018	1412.805
Pink: 2018_453	Grapple		POINT	Trail10_CH10_July62018	1412.805
Pink: 2018_453	Lunge		POINT	Trail10_CH10_July62018	1412.805
Pink: 2018_453	Snap		POINT	Trail10_CH10_July62018	1412.805
Grey: 2018_484	Dart		POINT	Trail10_CH10_July62018	1427.882
Pink: 2018_453	Dart		POINT	Trail10_CH10_July62018	2096.846
Pink: 2018_453	Push		POINT	Trail10_CH10_July62018	2103.291
Pink: 2018_453	Push		POINT	Trail10_CH10_July62018	2103.538
Pink: 2018_453	Lunge		POINT	Trail10_CH10_July62018	2111.399
Pink: 2018_453	Bite		POINT	Trail10_CH10_July62018	2112.695
Pink: 2018_453	Chasing	Chaser	START	Trail10_CH10_July62018	2121.311
Pink: 2018_453	Bite		POINT	Trail10_CH10_July62018	2125.3
Pink: 2018_453	Lunge		POINT	Trail10_CH10_July62018	2161.943
Pink: 2018_453	Snap		POINT	Trail10_CH10_July62018	2163.246
Pink: 2018_453	Chasing	Chaser	START	Trail10_CH10_July62018	2185.326
Pink: 2018_453	Snap		POINT	Trail10_CH10_July62018	2195.212
Grey: 2018_532	Dart		POINT	July6_Trial13	38.277
Grey: 2018_532	Dart		POINT	July6_Trial13	38.345
Pink: 2018_294	Dodge		POINT	July6_Trial13	41.308
Pink: 2018_294	Dart		POINT	July6_Trial13	476.326
Grey: 2018_532	Dart		POINT	July6_Trial13	1015.502
Pink: 2018_294	Dart		POINT	July6_Trial13	1015.502
Pink: 2018_294	Dart		POINT	July6_Trial13	1021.241
Pink: 2018_294	Dart		POINT	July6_Trial13	1023.708
Pink: 2018_294	Dart		POINT	July6_Trial13	1029.975
Grey: 2018_532	Dart		POINT	July6_Trial13	1358.703
Pink: 2018_294	Dart		POINT	July6_Trial13	1358.703
Grey: 2018_532	Dodge		POINT	July6_Trial13	1916.902
Grey: 2018_142	Dart		POINT	Trial14_CH14_July62018	73.003
Pink: 2018_457	Dart		POINT	Trial14_CH14_July62018	73.003
Grey: 2018_142	Dart		POINT	Trial14_CH14_July62018	99
Pink: 2018_457	Dart		POINT	Trial14_CH14_July62018	99
Grey: 2018_142	Dart		POINT	Trial14_CH14_July62018	103.747
Grey: 2018_142	Dodge		POINT	Trial14_CH14_July62018	129.502
Pink: 2018_457	Bite		POINT	Trial14_CH14_July62018	136.997
Grey: 2018_142	Dodge		POINT	Trial14_CH14_July62018	166.248
Grey: 2018_142	Dart		POINT	Trial14_CH14_July62018	168.003
Pink: 2018_457	Dart		POINT	Trial14_CH14_July62018	168.003
Grey: 2018_142	Dodge		POINT	Trial14_CH14_July62018	292.501
Grey: 2018_142	Dodge		POINT	Trial14_CH14_July62018	320.751
Pink: 2018_457	Snap		POINT	Trial14_CH14_July62018	443.498
Grey: 2018_142	Dodge		POINT	Trial14_CH14_July62018	447.997
Grey: 2018_142	Dodge		POINT	Trial14_CH14_July62018	448.245
Grey: 2018_142	Dodge		POINT	Trial14_CH14_July62018	449.747
Pink: 2018_457	Bite		POINT	Trial14_CH14_July62018	449.747
Pink: 2018_457	Snap		POINT	Trial14_CH14_July62018	513.246
Grey: 2018_142	Dodge		POINT	Trial14_CH14_July62018	568.252
Grey: 2018_142	Dart		POINT	Trial14_CH14_July62018	592.948
Grey: 2018_142	Dart		POINT	Trial14_CH14_July62018	627.205
Grey: 2018_142	Dodge		POINT	Trial14_CH14_July62018	653.949
Pink: 2018_457	Chasing	Chaser	START	Trial14_CH14_July62018	660.705
Grey: 2018_142	Dodge		POINT	Trial14_CH14_July62018	767.952
Pink: 2018_457	Chasing	Chaser	START	Trial14_CH14_July62018	887.949
Grey: 2018_142	Dodge		POINT	Trial14_CH14_July62018	955.953
Pink: 2018_457	Dart		POINT	Trial14_CH14_July62018	1002.079
Pink: 2018_457	Chasing	Chaser	START	Trial14_CH14_July62018	1333.716
Grey: 2018_142	Dodge		POINT	Trial14_CH14_July62018	1466.783
Pink: 2018_457	Chasing	Chaser	START	Trial14_CH14_July62018	1746.157
Pink: 2018_457	Chasing	Chaser	START	Trial14_CH14_July62018	1976.729
Grey: 2018_448	Chasing	Chaser	START	trial25	37.607
Grey: 2018_448	Dart		POINT	trial25	42.432
Grey: 2018_448	Dart		POINT	trial25	45.023
Grey: 2018_448	Chasing	Chaser	START	trial25	63.838
Grey: 2018_448	Lunge		POINT	trial25	105.457
Grey: 2018_448	Chasing	Chaser	START	trial25	112.837
Grey: 2018_448	Dodge		POINT	trial25	137.824
Pink: 2018_381	Lunge		POINT	trial25	137.824
Pink: 2018_381	Lunge		POINT	trial25	469.33
Grey: 2018_448	Chasing	Chaser	START	trial25	507.225
Pink: 2018_381	Dart		POINT	trial25	2512.123
Grey: 2018_448	Lunge		POINT	trial25	2513.191
Pink: 2018_381	Dodge		POINT	trial25	2534.423
Grey: 2018_167	Dart		POINT	Trial26_July62018	7.996
Pink: 2018_274	Dart		POINT	Trial26_July62018	7.996
Grey: 2018_167	Dart		POINT	Trial26_July62018	16.496
Grey: 2018_167	Dart		POINT	Trial26_July62018	32.245
Pink: 2018_274	Dart		POINT	Trial26_July62018	32.245
Pink: 2018_274	Lunge		POINT	Trial26_July62018	33.997
Grey: 2018_167	Push		POINT	Trial26_July62018	43.746
Grey: 2018_167	Dodge		POINT	Trial26_July62018	70.749
Pink: 2018_274	Snap		POINT	Trial26_July62018	118.995
Grey: 2018_167	Dodge		POINT	Trial26_July62018	123.497
Pink: 2018_274	Dart		POINT	Trial26_July62018	261.001
Grey: 2018_167	Push		POINT	Trial26_July62018	262.746
Grey: 2018_167	Kick		POINT	Trial26_July62018	281.505
Grey: 2018_167	Dart		POINT	Trial26_July62018	336.749
Pink: 2018_274	Dart		POINT	Trial26_July62018	336.749
Grey: 2018_167	Lunge		POINT	Trial26_July62018	373.998
Pink: 2018_274	Chasing	Chaser	START	Trial26_July62018	420.499
Pink: 2018_274	Dart		POINT	Trial26_July62018	425.745
Pink: 2018_274	Chasing	Chaser	START	Trial26_July62018	433.746
Grey: 2018_167	Dodge		POINT	Trial26_July62018	480.997
Pink: 2018_274	Dodge		POINT	Trial26_July62018	482.001
Pink: 2018_274	Chasing	Chaser	START	Trial26_July62018	495.003
Grey: 2018_167	Kick		POINT	Trial26_July62018	549.999
Pink: 2018_274	Dodge		POINT	Trial26_July62018	592.501
Grey: 2018_167	Dodge		POINT	Trial26_July62018	594.245
Pink: 2018_274	Dodge		POINT	Trial26_July62018	670.246
Grey: 2018_167	Dart		POINT	Trial26_July62018	1421.55
Pink: 2018_274	Bite		POINT	Trial26_July62018	2223.743
Grey: 2018_451	Dodge		POINT	trial29	11.999
Pink: 2018_379	Lunge		POINT	trial29	11.999
Grey: 2018_451	Dart		POINT	trial29	20.002
Pink: 2018_379	Dart		POINT	trial29	20.002
Grey: 2018_451	Push		POINT	trial29	24.002
Pink: 2018_379	Dart		POINT	trial29	33.996
Grey: 2018_451	Dart		POINT	trial29	35.25
Grey: 2018_451	Dart		POINT	trial29	48.499
Pink: 2018_379	Dart		POINT	trial29	48.499
Grey: 2018_451	Dart		POINT	trial29	50.25
Pink: 2018_379	Push		POINT	trial29	129.246
Grey: 2018_451	Dodge		POINT	trial29	253.498
Pink: 2018_379	Chasing	Chaser	START	trial29	302.245
Pink: 2018_379	Chasing	Chaser	START	trial29	337.753
Pink: 2018_379	Chasing	Chaser	START	trial29	412.496
Grey: 2018_451	Chasing	Chaser	START	trial29	722.248
Pink: 2018_379	Chasing	Chaser	START	trial29	827.19
Pink: 2018_379	Mount	Mounter	POINT	trial29	1513.556
Grey: 2018_80	Dart		POINT	trial30	15.118
Pink: 2018_501	Dart		POINT	trial30	15.118
Grey: 2018_80	Dart		POINT	trial30	17.632
Grey: 2018_80	Grapple		POINT	trial30	58.081
Pink: 2018_501	Grapple		POINT	trial30	58.081
Grey: 2018_80	Kick		POINT	trial30	213.691
Grey: 2018_80	Mount	Mounter	POINT	trial30	451.731
Pink: 2018_501	Push		POINT	trial30	570.532
Pink: 2018_501	Push		POINT	trial30	645.308
Pink: 2018_501	Dart		POINT	trial30	701.572
Grey: 2018_80	Dart		POINT	trial30	766.806
Pink: 2018_501	Mount	Mounter	POINT	trial30	772.12
Pink: 2018_501	Mount	Mounter	POINT	trial30	1106.542
Pink: 2018_501	Push		POINT	trial30	1364.375
Pink: 2018_501	Mount	Mounter	POINT	trial30	1461.081
Pink: 2018_501	Mount	Mounter	POINT	trial30	1489.769
Grey: 2018_80	Mount	Mounter	POINT	trial30	2125.516
Pink: 2018_501	Kick		POINT	trial30	2175.035
Pink: 2018_501	Kick		POINT	trial30	2360.681
Pink: 2018_501	Mount	Mounter	POINT	trial30	2396.417
Grey: 2018_80	Dodge		POINT	trial30	2403.751
Grey: 2018_80	Dodge		POINT	trial30	2458.299
Grey: 2018_42	Push		POINT	Trial41_July9	2601.99
Grey: 2018_494	Dodge		POINT	Trial42_July9	25.714
Pink: 2018_185	Chasing	Chaser	START	Trial42_July9	33.966
Grey: 2018_494	Dart		POINT	Trial42_July9	151.215
Pink: 2018_185	Dart		POINT	Trial42_July9	155.21
Grey: 2018_494	Dart		POINT	Trial42_July9	163.711
Pink: 2018_185	Dart		POINT	Trial42_July9	163.711
Pink: 2018_185	Snap		POINT	Trial42_July9	172.466
Grey: 2018_494	Push		POINT	Trial42_July9	182.962
Grey: 2018_494	Dart		POINT	Trial42_July9	359.464
Pink: 2018_494	Dart		POINT	Trial42_July9	2398.335
Pink: 2018_275	Chasing	Chaser	START	trial45	56.512
Pink: 2018_275	Chasing	Chaser	START	trial45	410.678
Grey: 2018_88	Mount	Mounter	POINT	trial45	1036.144
Grey: 2018_88	Mount	Mounter	POINT	trial45	1291.768
Grey: 2018_88	Dart		POINT	trial45	1327.581
Grey: 2018_88	Dart		POINT	trial45	1328.605
Grey: 2018_88	Dart		POINT	trial45	1332.109
Pink: 2018_275	Dart		POINT	trial45	1675.616
Pink: 2018_275	Chasing	Chaser	START	trial45	2017.698
Pink: 2018_275	Mount	Mounter	POINT	trial45	2040.738
Pink: 2018_275	Push		POINT	trial45	2069.691
Pink: 2018_275	Mount	Mounter	POINT	trial45	2144.303
Grey: 2018_88	Mount	Mounter	POINT	trial45	2237.549
Pink: 2018_275	Mount	Mounter	POINT	trial45	2259.357
Grey: 2018_88	Dodge		POINT	trial45	2347.266
Pink: 2018_275	Mount	Mounter	POINT	trial45	2634.714
Grey: 2018_344	Dart		POINT	trial46	3.999
Pink: 2018_284	Dart		POINT	trial46	4.503
Grey: 2018_344	Dart		POINT	trial46	228.255
Pink: 2018_284	Dart		POINT	trial46	228.255
Pink: 2018_284	Dart		POINT	trial46	1557.314
Pink: 2018_284	Dart		POINT	trial46	1557.847
Pink: 2018_284	Snap		POINT	trial46	1562.981
Grey: 2018_344	Dodge		POINT	trial46	1566.436
Pink: 2018_284	Bite		POINT	trial46	1566.53
Grey: 2018_344	Kick		POINT	trial46	1571.25
Pink: 2018_284	Snap		POINT	trial46	1578.714
Pink: 2018_68	Dart		POINT	Trial57_July9	179.997
Grey: 2018_38	Dart		POINT	Trial57_July9	189.998
Pink: 2018_68	Chasing	Chaser	START	Trial57_July9	281.996
Grey: 2018_38	Dart		POINT	Trial57_July9	355.25
Pink: 2018_68	Chasing	Chaser	START	Trial57_July9	869.32
Grey: 2018_38	Dodge		POINT	Trial57_July9	1083.034
Pink: 2018_68	Push		POINT	Trial57_July9	2097.536
Pink: 2018_68	Push		POINT	Trial57_July9	2112.424
Pink: 2018_68	Mount	Mounter	POINT	Trial57_July9	2467.318
Pink: 2018_90	Push		POINT	Trial58_July9	750.401
Grey: 2018_95	Bite		POINT	Trial58_July9	837.152
Pink: 2018_90	Bite		POINT	Trial58_July9	837.152
Pink: 2018_530	Dart		POINT	Trial61_July9	550.255
Pink: 2018_530	Dart		POINT	Trial61_July9	650.255
Grey: 2018_73	Chasing	Chaser	START	Trial61_July9	682.75
Grey: 2018_73	Chasing	Chaser	START	Trial61_July9	731.258
Grey: 2018_73	Dart		POINT	Trial61_July9	935.041
Grey: 2018_73	Dart		POINT	Trial61_July9	936.908
Pink: 2018_530	Dart		POINT	Trial61_July9	1125.473
Pink: 2018_530	Dart		POINT	Trial61_July9	1126.4
Grey: 2018_485	Dart		POINT	trial62	41.015
Grey: 2018_485	Mount	Mounter	POINT	trial62	172.963
Grey: 2018_485	Mount	Mounter	POINT	trial62	444.337
Pink: 2018_293	Chasing	Chaser	START	trial73	5.234
Pink: 2018_293	Dodge		POINT	trial73	108.2
Grey: 2018_319	Chasing	Chaser	START	trial73	112.997
Grey: 2018_319	Grapple		POINT	trial73	115.467
Pink: 2018_293	Grapple		POINT	trial73	115.467
Grey: 2018_319	Lunge		POINT	trial73	133.756
Grey: 2018_319	Grapple		POINT	trial73	373.392
Pink: 2018_293	Grapple		POINT	trial73	373.392
Grey: 2018_319	Chasing	Chaser	START	trial73	514.67
Grey: 2018_319	Push		POINT	trial73	595.847
Grey: 2018_319	Grapple		POINT	trial73	1009.079
Pink: 2018_293	Grapple		POINT	trial73	1009.079
Pink: 2018_293	Dart		POINT	trial73	1275.236
Pink: 2018_293	Dart		POINT	trial73	1275.452
Pink: 2018_293	Mount	Mounter	POINT	trial73	1469.289
Grey: 2018_183	Dart		POINT	TRIAL74	171.102
Grey: 2018_183	Lunge		POINT	TRIAL74	336.598
Pink: 2018_77	Dodge		POINT	TRIAL74	339.577
Grey: 2018_183	Lunge		POINT	TRIAL74	364.691
Grey: 2018_183	Bite		POINT	TRIAL74	365.791
Grey: 2018_183	Bite		POINT	TRIAL74	368.847
Grey: 2018_183	Lunge		POINT	TRIAL74	369.935
Pink: 2018_77	Dodge		POINT	TRIAL74	371.908
Grey: 2018_183	Bite		POINT	TRIAL74	373.232
Grey: 2018_183	Bite		POINT	TRIAL74	376.525
Grey: 2018_183	Lunge		POINT	TRIAL74	376.525
Pink: 2018_77	Dodge		POINT	TRIAL74	380.221
Grey: 2018_183	Lunge		POINT	TRIAL74	399.764
Grey: 2018_183	Snap		POINT	TRIAL74	399.764
Grey: 2018_183	Grapple		POINT	TRIAL74	400.536
Pink: 2018_77	Grapple		POINT	TRIAL74	400.536
Grey: 2018_183	Lunge		POINT	TRIAL74	405.236
Grey: 2018_183	Lunge		POINT	TRIAL74	407.121
Grey: 2018_183	Grapple		POINT	TRIAL74	410.292
Pink: 2018_77	Grapple		POINT	TRIAL74	410.292
Grey: 2018_183	Chasing	Chaser	START	TRIAL74	414.626
Grey: 2018_183	Grapple		POINT	TRIAL74	423.151
Pink: 2018_77	Grapple		POINT	TRIAL74	423.151
Grey: 2018_183	Bite		POINT	TRIAL74	427.822
Pink: 2018_77	Snap		POINT	TRIAL74	432.506
Grey: 2018_183	Grapple		POINT	TRIAL74	440.792
Pink: 2018_77	Grapple		POINT	TRIAL74	440.792
Grey: 2018_183	Grapple		POINT	TRIAL74	448.863
Pink: 2018_77	Grapple		POINT	TRIAL74	448.863
Grey: 2018_183	Grapple		POINT	TRIAL74	452.282
Pink: 2018_77	Grapple		POINT	TRIAL74	452.282
Grey: 2018_183	Snap		POINT	TRIAL74	469.599
Grey: 2018_183	Chasing	Chaser	START	TRIAL74	480.41
Pink: 2018_77	Dodge		POINT	TRIAL74	491.598
Grey: 2018_183	Snap		POINT	TRIAL74	499.413
Grey: 2018_183	Grapple		POINT	TRIAL74	508.851
Pink: 2018_77	Grapple		POINT	TRIAL74	508.851
Grey: 2018_183	Grapple		POINT	TRIAL74	512.78
Pink: 2018_77	Grapple		POINT	TRIAL74	512.78
Grey: 2018_183	Grapple		POINT	TRIAL74	517.938
Pink: 2018_77	Grapple		POINT	TRIAL74	517.938
Grey: 2018_183	Chasing	Chaser	START	TRIAL74	524.052
Grey: 2018_183	Snap		POINT	TRIAL74	525.502
Grey: 2018_183	Grapple		POINT	TRIAL74	540.064
Pink: 2018_77	Grapple		POINT	TRIAL74	540.064
Grey: 2018_183	Grapple		POINT	TRIAL74	546.614
Pink: 2018_77	Grapple		POINT	TRIAL74	546.614
Grey: 2018_183	Chasing	Chaser	START	TRIAL74	551.926
Grey: 2018_183	Bite		POINT	TRIAL74	558.787
Grey: 2018_183	Bite		POINT	TRIAL74	560.621
Grey: 2018_183	Bite		POINT	TRIAL74	565.487
Pink: 2018_77	Kick		POINT	TRIAL74	574.61
Pink: 2018_77	Kick		POINT	TRIAL74	578.943
Grey: 2018_183	Grapple		POINT	TRIAL74	583.779
Pink: 2018_77	Grapple		POINT	TRIAL74	583.779
Grey: 2018_183	Bite		POINT	TRIAL74	585.066
Grey: 2018_183	Mount	Mounter	POINT	TRIAL74	590.403
Grey: 2018_183	Bite		POINT	TRIAL74	592.024
Grey: 2018_183	Bite		POINT	TRIAL74	596.761
Grey: 2018_183	Snap		POINT	TRIAL74	607.284
Grey: 2018_183	Chasing	Chaser	START	TRIAL74	608.544
Grey: 2018_183	Snap		POINT	TRIAL74	617.062
Grey: 2018_183	Chasing	Chaser	START	TRIAL74	618.939
Grey: 2018_183	Grapple		POINT	TRIAL74	619.772
Pink: 2018_77	Grapple		POINT	TRIAL74	619.772
Pink: 2018_77	Kick		POINT	TRIAL74	620.727
Grey: 2018_183	Snap		POINT	TRIAL74	641.783
Grey: 2018_183	Lunge		POINT	TRIAL74	642.311
Grey: 2018_183	Snap		POINT	TRIAL74	665.149
Grey: 2018_183	Bite		POINT	TRIAL74	666.844
Grey: 2018_183	Chasing	Chaser	START	TRIAL74	668.521
Grey: 2018_183	Bite		POINT	TRIAL74	672.787
Grey: 2018_183	Snap		POINT	TRIAL74	688.889
Grey: 2018_183	Bite		POINT	TRIAL74	695.998
Grey: 2018_183	Chasing	Chaser	START	TRIAL74	698.621
Grey: 2018_183	Grapple		POINT	TRIAL74	700.626
Pink: 2018_77	Grapple		POINT	TRIAL74	700.626
Grey: 2018_183	Lunge		POINT	TRIAL74	702.292
Pink: 2018_77	Dodge		POINT	TRIAL74	711.424
Pink: 2018_77	Push		POINT	TRIAL74	711.424
Grey: 2018_183	Bite		POINT	TRIAL74	712.876
Grey: 2018_183	Chasing	Chaser	START	TRIAL74	713.427
Pink: 2018_77	Kick		POINT	TRIAL74	748.184
Grey: 2018_183	Grapple		POINT	TRIAL74	753.698
Grey: 2018_183	Lunge		POINT	TRIAL74	753.698
Pink: 2018_77	Grapple		POINT	TRIAL74	753.698
Grey: 2018_183	Grapple		POINT	TRIAL74	756.05
Pink: 2018_77	Grapple		POINT	TRIAL74	756.05
Grey: 2018_183	Bite		POINT	TRIAL74	765.817
Grey: 2018_183	Chasing	Chaser	START	TRIAL74	766.65
Pink: 2018_77	Kick		POINT	TRIAL74	774.868
Pink: 2018_77	Grapple		POINT	TRIAL74	776.108
Grey: 2018_183	Grapple		POINT	TRIAL74	776.316
Grey: 2018_183	Bite		POINT	TRIAL74	781.762
Grey: 2018_183	Chasing	Chaser	START	TRIAL74	783.124
Grey: 2018_183	Snap		POINT	TRIAL74	785.527
Grey: 2018_183	Grapple		POINT	TRIAL74	794.985
Pink: 2018_77	Grapple		POINT	TRIAL74	794.985
Grey: 2018_183	Bite		POINT	TRIAL74	798.125
Grey: 2018_183	Bite		POINT	TRIAL74	801.986
Grey: 2018_183	Grapple		POINT	TRIAL74	803.571
Pink: 2018_77	Grapple		POINT	TRIAL74	803.571
Pink: 2018_77	Kick		POINT	TRIAL74	807.027
Pink: 2018_77	Grapple		POINT	TRIAL74	813.814
Grey: 2018_183	Bite		POINT	TRIAL74	816.917
Pink: 2018_77	Grapple		POINT	TRIAL74	819.337
Grey: 2018_183	Grapple		POINT	TRIAL74	828.34
Pink: 2018_77	Grapple		POINT	TRIAL74	828.34
Pink: 2018_77	Grapple		POINT	TRIAL74	830.084
Grey: 2018_183	Grapple		POINT	TRIAL74	831.151
Grey: 2018_183	Bite		POINT	TRIAL74	834.258
Grey: 2018_183	Chasing	Chaser	START	TRIAL74	835.181
Grey: 2018_183	Bite		POINT	TRIAL74	837.093
Pink: 2018_77	Kick		POINT	TRIAL74	843.671
Pink: 2018_77	Kick		POINT	TRIAL74	843.839
Grey: 2018_183	Chasing	Chaser	START	TRIAL74	820.33
Grey: 2018_183	Lunge		POINT	TRIAL74	827.77
Grey: 2018_183	Bite		POINT	TRIAL74	828.75
Grey: 2018_183	Grapple		POINT	TRIAL74	830.022
Pink: 2018_77	Grapple		POINT	TRIAL74	830.318
Grey: 2018_183	Grapple		POINT	TRIAL74	832.173
Pink: 2018_77	Grapple		POINT	TRIAL74	832.173
Grey: 2018_183	Bite		POINT	TRIAL74	834.269
Grey: 2018_183	Bite		POINT	TRIAL74	835.185
Grey: 2018_183	Bite		POINT	TRIAL74	836.91
Grey: 2018_183	Bite		POINT	TRIAL74	839.051
Grey: 2018_183	Lunge		POINT	TRIAL74	842.252
Grey: 2018_183	Bite		POINT	TRIAL74	842.784
Pink: 2018_77	Kick		POINT	TRIAL74	844.917
Grey: 2018_183	Dart		POINT	TRIAL74	857.198
Grey: 2018_183	Dart		POINT	TRIAL74	857.488
Grey: 2018_183	Dart		POINT	TRIAL74	935.522
Pink: 2018_77	Dart		POINT	TRIAL74	935.522
Grey: 2018_183	Dart		POINT	TRIAL74	1192.45
Pink: 2018_77	Dart		POINT	TRIAL74	1201.984
Grey: 2018_183	Dart		POINT	TRIAL74	1214.509
Pink: 2018_77	Dodge		POINT	TRIAL74	1216.851
Grey: 2018_183	Lunge		POINT	TRIAL74	1242.376
Grey: 2018_183	Lunge		POINT	TRIAL74	1243.553
Grey: 2018_183	Chasing	Chaser	START	TRIAL74	1244.247
Grey: 2018_183	Snap		POINT	TRIAL74	1244.247
Grey: 2018_183	Bite		POINT	TRIAL74	1247.117
Grey: 2018_183	Grapple		POINT	TRIAL74	1247.117
Pink: 2018_77	Grapple		POINT	TRIAL74	1247.117
Grey: 2018_183	Bite		POINT	TRIAL74	1252.318
Grey: 2018_183	Dart		POINT	TRIAL74	1257.817
Grey: 2018_183	Grapple		POINT	TRIAL74	1259.04
Grey: 2018_183	Lunge		POINT	TRIAL74	1259.04
Pink: 2018_77	Grapple		POINT	TRIAL74	1259.04
Grey: 2018_183	Lunge		POINT	TRIAL74	1265.684
Grey: 2018_183	Bite		POINT	TRIAL74	1266.784
Grey: 2018_183	Bite		POINT	TRIAL74	1267.885
Grey: 2018_183	Snap		POINT	TRIAL74	1268.618
Grey: 2018_183	Lunge		POINT	TRIAL74	1272.284
Grey: 2018_183	Bite		POINT	TRIAL74	1273.017
Grey: 2018_183	Grapple		POINT	TRIAL74	1274.484
Pink: 2018_77	Grapple		POINT	TRIAL74	1275.746
Grey: 2018_183	Bite		POINT	TRIAL74	1282.351
Grey: 2018_183	Chasing	Chaser	START	TRIAL74	1294.862
Pink: 2018_77	Kick		POINT	TRIAL74	1294.862
Grey: 2018_183	Bite		POINT	TRIAL74	1294.95
Grey: 2018_183	Lunge		POINT	TRIAL74	1297.151
Grey: 2018_183	Bite		POINT	TRIAL74	1297.886
Grey: 2018_183	Bite		POINT	TRIAL74	1307.593
Pink: 2018_77	Kick		POINT	TRIAL74	1311.051
Grey: 2018_183	Snap		POINT	TRIAL74	1312.917
Grey: 2018_183	Bite		POINT	TRIAL74	1314.084
Grey: 2018_183	Snap		POINT	TRIAL74	1315.718
Grey: 2018_183	Lunge		POINT	TRIAL74	1316.885
Grey: 2018_183	Lunge		POINT	TRIAL74	1317.584
Grey: 2018_183	Snap		POINT	TRIAL74	1320.152
Grey: 2018_183	Grapple		POINT	TRIAL74	1322.96
Pink: 2018_77	Grapple		POINT	TRIAL74	1322.96
Grey: 2018_183	Bite		POINT	TRIAL74	1326.172
Grey: 2018_183	Lunge		POINT	TRIAL74	1326.172
Pink: 2018_77	Kick		POINT	TRIAL74	1326.172
Grey: 2018_183	Snap		POINT	TRIAL74	1328.684
Grey: 2018_183	Bite		POINT	TRIAL74	1329.153
Grey: 2018_183	Snap		POINT	TRIAL74	1331.251
Grey: 2018_183	Grapple		POINT	TRIAL74	1333.105
Pink: 2018_77	Grapple		POINT	TRIAL74	1333.105
Pink: 2018_77	Kick		POINT	TRIAL74	1333.105
Grey: 2018_183	Dart		POINT	TRIAL74	1383.764
Grey: 2018_183	Dart		POINT	TRIAL74	1384.252
Grey: 2018_183	Lunge		POINT	TRIAL74	1385.184
Grey: 2018_183	Lunge		POINT	TRIAL74	1385.885
Grey: 2018_183	Chasing	Chaser	START	TRIAL74	1388.817
Grey: 2018_183	Grapple		POINT	TRIAL74	1391.338
Pink: 2018_77	Grapple		POINT	TRIAL74	1391.338
Pink: 2018_77	Kick		POINT	TRIAL74	1393.917
Grey: 2018_183	Snap		POINT	TRIAL74	1396.485
Pink: 2018_77	Kick		POINT	TRIAL74	1399.52
Pink: 2018_77	Kick		POINT	TRIAL74	1401.618
Grey: 2018_183	Bite		POINT	TRIAL74	1403.997
Grey: 2018_183	Bite		POINT	TRIAL74	1404.318
Grey: 2018_183	Bite		POINT	TRIAL74	1410.05
Grey: 2018_183	Grapple		POINT	TRIAL74	1410.05
Pink: 2018_77	Grapple		POINT	TRIAL74	1410.05
Grey: 2018_183	Lunge		POINT	TRIAL74	1414.351
Grey: 2018_183	Chasing	Chaser	START	TRIAL74	1426.132
Grey: 2018_183	Bite		POINT	TRIAL74	1426.736
Grey: 2018_183	Bite		POINT	TRIAL74	1427.051
Grey: 2018_183	Grapple		POINT	TRIAL74	1427.284
Pink: 2018_77	Grapple		POINT	TRIAL74	1428.451
Pink: 2018_77	Kick		POINT	TRIAL74	1430.788
Pink: 2018_77	Kick		POINT	TRIAL74	1431.485
Grey: 2018_183	Bite		POINT	TRIAL74	1433.584
Grey: 2018_183	Bite		POINT	TRIAL74	1434.751
Grey: 2018_183	Lunge		POINT	TRIAL74	1436.617
Grey: 2018_183	Chasing	Chaser	START	TRIAL74	1456.573
Grey: 2018_183	Lunge		POINT	TRIAL74	1457.951
Pink: 2018_77	Kick		POINT	TRIAL74	1458.655
Grey: 2018_183	Dart		POINT	TRIAL74	1798.89
Grey: 2018_183	Dart		POINT	TRIAL74	1799.589
Pink: 2018_77	Dart		POINT	TRIAL74	1804.12
Grey: 2018_183	Bite		POINT	TRIAL74	1827.79
Grey: 2018_183	Lunge		POINT	TRIAL74	1829.085
Grey: 2018_183	Bite		POINT	TRIAL74	1831.485
Grey: 2018_183	Snap		POINT	TRIAL74	1833.351
Pink: 2018_77	Kick		POINT	TRIAL74	1834.685
Grey: 2018_183	Chasing	Chaser	START	TRIAL74	1843.726
Pink: 2018_77	Grapple		POINT	TRIAL74	1845.185
Grey: 2018_183	Grapple		POINT	TRIAL74	1846.538
Grey: 2018_183	Bite		POINT	TRIAL74	1847.585
Pink: 2018_77	Kick		POINT	TRIAL74	1849.185
Pink: 2018_77	Kick		POINT	TRIAL74	1850.784
Pink: 2018_77	Grapple		POINT	TRIAL74	1851.585
Grey: 2018_183	Grapple		POINT	TRIAL74	1852.654
Grey: 2018_183	Lunge		POINT	TRIAL74	1855.584
Grey: 2018_183	Bite		POINT	TRIAL74	1856.118
Grey: 2018_183	Snap		POINT	TRIAL74	1858.518
Grey: 2018_183	Bite		POINT	TRIAL74	1860.118
Pink: 2018_77	Kick		POINT	TRIAL74	1861.455
Grey: 2018_183	Bite		POINT	TRIAL74	1872.384
Grey: 2018_183	Chasing	Chaser	START	TRIAL74	1890.552
Grey: 2018_183	Lunge		POINT	TRIAL74	1891.119
Grey: 2018_183	Grapple		POINT	TRIAL74	1893.305
Pink: 2018_77	Grapple		POINT	TRIAL74	1893.305
Grey: 2018_183	Bite		POINT	TRIAL74	1895.751
Grey: 2018_183	Lunge		POINT	TRIAL74	1896.284
Pink: 2018_77	Kick		POINT	TRIAL74	1897.084
Grey: 2018_183	Bite		POINT	TRIAL74	1900.218
Grey: 2018_183	Dart		POINT	TRIAL74	1922.184
Grey: 2018_183	Snap		POINT	TRIAL74	1925.551
Grey: 2018_183	Bite		POINT	TRIAL74	1925.818
Grey: 2018_183	Chasing	Chaser	START	TRIAL74	1925.841
Grey: 2018_183	Bite		POINT	TRIAL74	1926.351
Grey: 2018_183	Lunge		POINT	TRIAL74	1927.154
Grey: 2018_183	Lunge		POINT	TRIAL74	1927.684
Grey: 2018_183	Lunge		POINT	TRIAL74	1940.684
Grey: 2018_183	Chasing	Chaser	START	TRIAL74	1941.253
Pink: 2018_77	Kick		POINT	TRIAL74	1943.618
Grey: 2018_183	Lunge		POINT	TRIAL74	1944.151
Grey: 2018_183	Grapple		POINT	TRIAL74	1946.018
Pink: 2018_77	Grapple		POINT	TRIAL74	1947.084
Pink: 2018_77	Kick		POINT	TRIAL74	1948.684
Grey: 2018_183	Lunge		POINT	TRIAL74	1951.453
Pink: 2018_77	Kick		POINT	TRIAL74	1952.917
Grey: 2018_183	Lunge		POINT	TRIAL74	1954.518
Pink: 2018_77	Kick		POINT	TRIAL74	1955.318
Grey: 2018_183	Grapple		POINT	TRIAL74	1962.655
Pink: 2018_77	Grapple		POINT	TRIAL74	1962.655
Grey: 2018_183	Lunge		POINT	TRIAL74	1963.218
Grey: 2018_183	Bite		POINT	TRIAL74	1967.751
Grey: 2018_183	Bite		POINT	TRIAL74	1968.554
Grey: 2018_183	Bite		POINT	TRIAL74	1974.22
Grey: 2018_183	Chasing	Chaser	START	TRIAL74	1974.22
Grey: 2018_183	Lunge		POINT	TRIAL74	1975.653
Grey: 2018_183	Bite		POINT	TRIAL74	1976.455
Grey: 2018_183	Bite		POINT	TRIAL74	1993.518
Grey: 2018_183	Chasing	Chaser	START	TRIAL74	2005.255
Grey: 2018_183	Lunge		POINT	TRIAL74	2005.255
Grey: 2018_183	Lunge		POINT	TRIAL74	2006.118
Grey: 2018_183	Snap		POINT	TRIAL74	2006.918
Grey: 2018_183	Bite		POINT	TRIAL74	2007.184
Grey: 2018_183	Bite		POINT	TRIAL74	2008.518
Pink: 2018_77	Kick		POINT	TRIAL74	2011.451
Pink: 2018_77	Grapple		POINT	TRIAL74	2015.485
Grey: 2018_183	Grapple		POINT	TRIAL74	2016.551
Grey: 2018_183	Snap		POINT	TRIAL74	2019.484
Grey: 2018_183	Grapple		POINT	TRIAL74	2020.284
Grey: 2018_183	Bite		POINT	TRIAL74	2022.152
Pink: 2018_77	Grapple		POINT	TRIAL74	2022.952
Grey: 2018_183	Snap		POINT	TRIAL74	2026.418
Grey: 2018_183	Snap		POINT	TRIAL74	2026.684
Grey: 2018_183	Snap		POINT	TRIAL74	2031.484
Grey: 2018_183	Lunge		POINT	TRIAL74	2031.751
Pink: 2018_77	Kick		POINT	TRIAL74	2032.551
Grey: 2018_183	Bite		POINT	TRIAL74	2034.952
Grey: 2018_183	Bite		POINT	TRIAL74	2036.817
Grey: 2018_183	Bite		POINT	TRIAL74	2039.751
Grey: 2018_183	Dart		POINT	TRIAL74	2055.888
Grey: 2018_183	Bite		POINT	TRIAL74	2056.151
Pink: 2018_77	Kick		POINT	TRIAL74	2058.017
Grey: 2018_183	Bite		POINT	TRIAL74	2060.684
Grey: 2018_183	Bite		POINT	TRIAL74	2062.551
Grey: 2018_183	Chasing	Chaser	START	TRIAL74	2070.074
Pink: 2018_77	Grapple		POINT	TRIAL74	2071.517
Grey: 2018_183	Grapple		POINT	TRIAL74	2072.318
Grey: 2018_183	Lunge		POINT	TRIAL74	2077.685
Grey: 2018_183	Snap		POINT	TRIAL74	2078.218
Grey: 2018_183	Lunge		POINT	TRIAL74	2079.284
Grey: 2018_183	Snap		POINT	TRIAL74	2080.884
Pink: 2018_77	Kick		POINT	TRIAL74	2084.351
Grey: 2018_183	Bite		POINT	TRIAL74	2086.484
Grey: 2018_183	Bite		POINT	TRIAL74	2089.684
Pink: 2018_77	Dodge		POINT	TRIAL74	2098.851
Grey: 2018_183	Dart		POINT	TRIAL74	2100.984
Grey: 2018_183	Dart		POINT	TRIAL74	2101.251
Grey: 2018_183	Snap		POINT	TRIAL74	2103.384
Grey: 2018_183	Snap		POINT	TRIAL74	2106.584
Grey: 2018_183	Snap		POINT	TRIAL74	2108.45
Grey: 2018_183	Chasing	Chaser	START	TRIAL74	2108.92
Grey: 2018_183	Snap		POINT	TRIAL74	2110.185
Grey: 2018_183	Lunge		POINT	TRIAL74	2111.784
Pink: 2018_77	Kick		POINT	TRIAL74	2123.285
Grey: 2018_183	Lunge		POINT	TRIAL74	2124.351
Grey: 2018_183	Bite		POINT	TRIAL74	2125.685
Grey: 2018_183	Bite		POINT	TRIAL74	2127.551
Grey: 2018_183	Lunge		POINT	TRIAL74	2132.885
Grey: 2018_183	Lunge		POINT	TRIAL74	2133.951
Pink: 2018_77	Kick		POINT	TRIAL74	2136.351
Pink: 2018_77	Grapple		POINT	TRIAL74	2138.218
Grey: 2018_183	Grapple		POINT	TRIAL74	2139.555
Grey: 2018_183	Chasing	Chaser	START	TRIAL74	2155.403
Grey: 2018_183	Lunge		POINT	TRIAL74	2156.717
Pink: 2018_77	Kick		POINT	TRIAL74	2159.118
Grey: 2018_183	Bite		POINT	TRIAL74	2162.584
Grey: 2018_183	Bite		POINT	TRIAL74	2163.117
Grey: 2018_183	Lunge		POINT	TRIAL74	2167.65
Grey: 2018_183	Bite		POINT	TRIAL74	2168.718
Grey: 2018_183	Grapple		POINT	TRIAL74	2170.851
Pink: 2018_77	Grapple		POINT	TRIAL74	2172.718
Grey: 2018_183	Bite		POINT	TRIAL74	2175.651
Grey: 2018_183	Grapple		POINT	TRIAL74	2180.756
Grey: 2018_183	Lunge		POINT	TRIAL74	2180.756
Pink: 2018_77	Grapple		POINT	TRIAL74	2180.756
Grey: 2018_183	Bite		POINT	TRIAL74	2184.384
Pink: 2018_77	Dodge		POINT	TRIAL74	2208.499
Grey: 2018_183	Snap		POINT	TRIAL74	2209.685
Grey: 2018_183	Snap		POINT	TRIAL74	2210.751
Grey: 2018_183	Chasing	Chaser	START	TRIAL74	2211.374
Grey: 2018_183	Snap		POINT	TRIAL74	2252.485
Pink: 2018_77	Dart		POINT	TRIAL74	2387.518
Grey: 2018_183	Snap		POINT	TRIAL74	2393.218
Pink: 2018_181	Dodge		POINT	trial77	93.088
Grey: 2018_53	Grapple		POINT	trial77	228.347
Pink: 2018_181	Grapple		POINT	trial77	228.347
Grey: 2018_53	Push		POINT	trial77	257.077
Pink: 2018_181	Dart		POINT	trial77	323.861
Grey: 2018_53	Push		POINT	trial77	511.002
Grey: 2018_53	Lunge		POINT	trial77	536.917
Pink: 2018_181	Dodge		POINT	trial77	539.319
Grey: 2018_53	Chasing	Chaser	START	trial77	590.133
Pink: 2018_181	Kick		POINT	trial77	602.655
Grey: 2018_53	Chasing	Chaser	START	trial77	661.543
Pink: 2018_181	Snap		POINT	trial77	726.797
Pink: 2018_181	Dodge		POINT	trial77	2550.137
Pink: 2018_186	Dart		POINT	trial78	179.265
Grey: 2018_287	Dodge		POINT	trial78	638.817
Grey: 2018_287	Dodge		POINT	trial78	674.235
Pink: 2018_186	Grapple		POINT	trial78	786.086
Pink: 2018_186	Bite		POINT	trial78	816.245
Pink: 2018_186	Lunge		POINT	trial78	821.215
Pink: 2018_385	Mount	Mounter	POINT	trial89	101.951
Pink: 2018_385	Mount	Mounter	POINT	trial89	150.135
Pink: 2018_385	Mount	Mounter	POINT	trial89	279.218
Pink: 2018_385	Mount	Mounter	POINT	trial89	355.074
Pink: 2018_385	Mount	Mounter	POINT	trial89	625.651
Pink: 2018_385	Mount	Mounter	POINT	trial89	656.648
Grey: 2018_515	Mount	Mounter	POINT	trial89	727.061
Pink: 2018_385	Mount	Mounter	POINT	trial89	1871.712
Pink: 2018_385	Mount	Mounter	POINT	trial89	1958.024
Pink: 2018_385	Mount	Mounter	POINT	trial89	1987.102
Pink: 2018_385	Mount	Mounter	POINT	trial89	2043.233
Pink: 2018_385	Mount	Mounter	POINT	trial89	2058.338
Pink: 2018_385	Mount	Mounter	POINT	trial89	2307.993
Pink: 2018_429	Chasing	Chaser	START	trial90	84.601
Pink: 2018_429	Dart		POINT	trial90	84.601
Pink: 2018_429	Dart		POINT	trial90	293.159
Pink: 2018_429	Chasing	Chaser	START	trial90	341.855
Pink: 2018_429	Push		POINT	trial90	365.901
Pink: 2018_429	Chasing	Chaser	START	trial90	441.1
Grey: 2018_423	Dart		POINT	trial90	495.883
Pink: 2018_429	Chasing	Chaser	START	trial90	781.468
Pink: 2018_429	Chasing	Chaser	START	trial90	1383.029
Pink: 2018_429	Mount	Mounter	POINT	trial90	1926.787
Pink: 2018_429	Mount	Mounter	POINT	trial90	2213.897
Pink: 2018_429	Push		POINT	trial90	2249.297
Grey: 2018_415	Snap		POINT	trial93	184.618
Grey: 2018_415	Dart		POINT	trial93	278.376
Grey: 2018_415	Dart		POINT	trial93	279.89
Pink: 2018_165	Dart		POINT	trial93	308.96
Pink: 2018_165	Chasing	Chaser	START	trial93	311.012
Grey: 2018_415	Push		POINT	trial93	473.336
Pink: 2018_165	Mount	Mounter	POINT	trial93	786.622
Grey: 2018_415	Bite		POINT	trial93	828.403
Pink: 2018_165	Dodge		POINT	trial93	834.547
Pink: 2018_165	Mount	Mounter	POINT	trial93	1000.511
Pink: 2018_165	Mount	Mounter	POINT	trial93	1456.664
Grey: 2018_415	Dart		POINT	trial93	1788.691
Pink: 2018_165	Dodge		POINT	trial93	1793.625
Pink: 2018_165	Dart		POINT	trial93	2187.526
Pink: 2018_56	Dart		POINT	trial94	19.366
Pink: 2018_56	Lunge		POINT	trial94	21.587
Pink: 2018_56	Bite		POINT	trial94	22.899
Grey: 2018_14	Dodge		POINT	trial94	23.47
Pink: 2018_56	Chasing	Chaser	START	trial94	23.561
Pink: 2018_56	Snap		POINT	trial94	26.025
Pink: 2018_56	Dart		POINT	trial94	29.31
Pink: 2018_56	Bite		POINT	trial94	29.99
Pink: 2018_56	Lunge		POINT	trial94	29.99
Pink: 2018_56	Snap		POINT	trial94	39.248
Pink: 2018_56	Bite		POINT	trial94	41.206
Pink: 2018_56	Chasing	Chaser	START	trial94	41.206
Pink: 2018_56	Snap		POINT	trial94	46.676
Pink: 2018_56	Bite		POINT	trial94	52.903
Pink: 2018_56	Bite		POINT	trial94	55.91
Grey: 2018_14	Grapple		POINT	trial94	65.164
Pink: 2018_56	Grapple		POINT	trial94	65.164
Pink: 2018_56	Lunge		POINT	trial94	70.677
Pink: 2018_56	Lunge		POINT	trial94	72.547
Pink: 2018_56	Snap		POINT	trial94	72.811
Grey: 2018_14	Grapple		POINT	trial94	75.477
Pink: 2018_56	Grapple		POINT	trial94	76.011
Pink: 2018_56	Lunge		POINT	trial94	81.976
Pink: 2018_56	Snap		POINT	trial94	82.707
Grey: 2018_14	Kick		POINT	trial94	86.745
Grey: 2018_14	Push		POINT	trial94	86.745
Pink: 2018_56	Chasing	Chaser	START	trial94	92.877
Grey: 2018_14	Lunge		POINT	trial94	94.043
Pink: 2018_56	Lunge		POINT	trial94	108.373
Pink: 2018_56	Dart		POINT	trial94	133.01
Grey: 2018_14	Lunge		POINT	trial94	134.281
Pink: 2018_56	Dodge		POINT	trial94	134.947
Pink: 2018_56	Dart		POINT	trial94	152.333
Pink: 2018_56	Dart		POINT	trial94	208.431
Pink: 2018_56	Chasing	Chaser	START	trial94	209.733
Pink: 2018_56	Dart		POINT	trial94	263.544
Pink: 2018_56	Dart		POINT	trial94	264.343
Pink: 2018_56	Lunge		POINT	trial94	265.046
Pink: 2018_56	Chasing	Chaser	START	trial94	265.913
Grey: 2018_14	Kick		POINT	trial94	267.556
Pink: 2018_56	Bite		POINT	trial94	268.434
Pink: 2018_56	Chasing	Chaser	START	trial94	277.903
Pink: 2018_56	Lunge		POINT	trial94	280.141
Pink: 2018_56	Dart		POINT	trial94	294.244
Pink: 2018_56	Lunge		POINT	trial94	296.377
Pink: 2018_56	Lunge		POINT	trial94	296.91
Pink: 2018_56	Chasing	Chaser	START	trial94	297.66
Pink: 2018_56	Bite		POINT	trial94	299.202
Pink: 2018_56	Lunge		POINT	trial94	300.879
Grey: 2018_14	Kick		POINT	trial94	301.344
Pink: 2018_56	Dart		POINT	trial94	338.649
Pink: 2018_56	Dart		POINT	trial94	339.569
Pink: 2018_56	Dart		POINT	trial94	539.718
Pink: 2018_56	Chasing	Chaser	START	trial94	544.521
Pink: 2018_56	Dodge		POINT	trial94	573.521
Pink: 2018_56	Dart		POINT	trial94	1160.047
Grey: 2018_14	Dart		POINT	trial94	1918.749
Grey: 2018_14	Dart		POINT	trial94	1950.321
Grey: 2018_14	Dart		POINT	trial94	1953.388
Pink: 2018_39	Mount	Mounter	POINT	trial105	63.585
Grey: 2018_490	Dodge		POINT	trial105	88.635
Pink: 2018_39	Mount	Mounter	POINT	trial105	114.78
Grey: 2018_490	Dart		POINT	trial105	213.6
Pink: 2018_39	Kick		POINT	trial105	288.672
Pink: 2018_39	Push		POINT	trial105	298.693
Pink: 2018_39	Mount	Mounter	POINT	trial105	371.667
Grey: 2018_490	Push		POINT	trial105	588.112
Grey: 2018_490	Grapple		POINT	trial105	690.163
Pink: 2018_39	Grapple		POINT	trial105	690.163
Pink: 2018_39	Push		POINT	trial105	844.389
Pink: 2018_39	Mount	Mounter	POINT	trial105	1636.548
Pink: 2018_39	Push		POINT	trial105	1656.371
Pink: 2018_39	Mount	Mounter	POINT	trial105	1901.979
Pink: 2018_39	Push		POINT	trial105	2039.725
Grey: 2018_490	Dodge		POINT	trial105	2056.277
Pink: 2018_39	Mount	Mounter	POINT	trial105	2122.81
Grey: 2018_493	Mount	Mounter	POINT	trial106	1919.66
Pink: 2018_69	Dart		POINT	trial109	25.796
Pink: 2018_69	Dart		POINT	trial109	46.486
Grey: 2018_18	Mount	Mounter	POINT	trial109	107.444
Pink: 2018_69	Push		POINT	trial109	125.131
Grey: 2018_184	Dart		POINT	trial110	40.537
Grey: 2018_184	Dart		POINT	trial110	45.234
Pink: 2018_283	Dart		POINT	trial110	50.8
Grey: 2018_156	Dart		POINT	trial117	105.868
Pink: 2018_343	Dart		POINT	trial117	105.868
Pink: 2018_343	Dart		POINT	trial117	107.852
Grey: 2018_156	Dart		POINT	trial117	109.386
Pink: 2018_343	Dart		POINT	trial117	144.034
Pink: 2018_343	Dart		POINT	trial117	144.786
Pink: 2018_343	Dart		POINT	trial117	151.019
Grey: 2018_156	Dart		POINT	trial117	154.153
Pink: 2018_343	Dart		POINT	trial117	161.422
Pink: 2018_343	Dart		POINT	trial117	163.487
Grey: 2018_156	Dart		POINT	trial117	166.089
Pink: 2018_343	Dart		POINT	trial117	168.186
Pink: 2018_343	Dart		POINT	trial117	174.92
Pink: 2018_343	Dart		POINT	trial117	177.489
Grey: 2018_156	Dart		POINT	trial117	182.622
Pink: 2018_343	Dart		POINT	trial117	186.286
Pink: 2018_343	Dart		POINT	trial117	225.283
Pink: 2018_343	Dart		POINT	trial117	229.787
Pink: 2018_343	Dart		POINT	trial117	284.821
Pink: 2018_343	Dart		POINT	trial117	286.355
Grey: 2018_156	Dart		POINT	trial117	406.487
Pink: 2018_343	Dart		POINT	trial117	555.492
Grey: 2018_156	Dart		POINT	trial117	601.193
Grey: 2018_156	Push		POINT	trial117	624.394
Grey: 2018_156	Push		POINT	trial117	637.992
Pink: 2018_343	Dart		POINT	trial117	651.483
Grey: 2018_156	Dart		POINT	trial117	663.56
Grey: 2018_156	Dart		POINT	trial117	665.953
Grey: 2018_156	Push		POINT	trial117	742.692
Pink: 2018_343	Dodge		POINT	trial117	751.656
Grey: 2018_156	Dart		POINT	trial117	863.623
Pink: 2018_343	Dart		POINT	trial117	866.025
Grey: 2018_156	Dart		POINT	trial117	1098.126
Pink: 2018_343	Dart		POINT	trial117	1100.259
Pink: 2018_343	Dodge		POINT	trial117	1200.394
Pink: 2018_343	Dart		POINT	trial117	1362.992
Grey: 2018_156	Dart		POINT	trial117	1420.488
Grey: 2018_156	Dart		POINT	trial117	1422.16
Pink: 2018_343	Dart		POINT	trial117	1772.491
Pink: 2018_343	Dart		POINT	trial117	1773.622
Grey: 2018_156	Dart		POINT	trial117	1780.295
Grey: 2018_156	Grapple		POINT	trial117	1975.296
Pink: 2018_343	Grapple		POINT	trial117	1975.296
Pink: 2018_343	Dodge		POINT	trial117	2032.295
Grey: 2018_156	Dodge		POINT	trial117	2034.793
Pink: 2018_343	Dodge		POINT	trial117	2244.129
Pink: 2018_281	Dart		POINT	trial118	52.01
Grey: 2018_318	Dart		POINT	trial118	53.277
Grey: 2018_318	Dart		POINT	trial118	115.249
Pink: 2018_281	Dart		POINT	trial118	115.249
Pink: 2018_281	Kick		POINT	trial118	281.539
Pink: 2018_281	Snap		POINT	trial118	281.539
Pink: 2018_281	Dart		POINT	trial118	285.245
Grey: 2018_318	Dart		POINT	trial118	287.243
Pink: 2018_281	Dart		POINT	trial118	361.549
Grey: 2018_318	Dart		POINT	trial118	373.911
Grey: 2018_318	Dart		POINT	trial118	398.671
Grey: 2018_318	Dart		POINT	trial118	408.61
Pink: 2018_281	Dodge		POINT	trial118	410.579
Pink: 2018_281	Dodge		POINT	trial118	650.684
Pink: 2018_281	Kick		POINT	trial118	1093.218
Grey: 2018_318	Grapple		POINT	trial118	1156.578
Pink: 2018_281	Grapple		POINT	trial118	1156.578
Pink: 2018_281	Kick		POINT	trial118	1174.277
Pink: 2018_281	Dodge		POINT	trial118	2507.942
Pink: 2018_281	Dodge		POINT	trial118	2512.613
