# Supplementary material for: Dynamic neurogenomic responses to social interactions and dominance outcomes in female paper wasps
Source: PLoS Genet. 2021 Sep 3;17(9):e1009474. doi: 10.1371/journal.pgen.1009474 (PMC8415593; doi:10.1371/journal.pgen.1009474)
Supplement: S2 Data — (CSV) [file pgen.1009474.s011.csv]

trial	loser.n	winner.n	difference.n	total.n	loser.s	winner.s	difference.s	total.s	loser.i	winner.i	difference.i	total.i
July6_CH9_Trial9	2	20	18	22	6	80	74	86	3	4	1	3.909090909
July6_Trial13	5	7	2	12	5	7	2	12	1	1	0	1
Trail10_CH10_July62018	64	130	66	194	216	433	217	649	3.330769231	3.375	0.044230769	3.345360825
trial105	5	12	7	17	10	49	39	59	2	4.083333333	2.083333333	3.470588235
trial106	0	1	1	1	0	5	5	5	0	5	5	5
trial109	1	3	2	4	5	5	0	10	1.666666667	5	3.333333333	2.5
trial110	1	2	1	3	1	2	1	3	1	1	0	1
trial117	19	27	8	46	28	30	2	58	1.111111111	1.473684211	0.3625731	1.260869565
trial118	7	13	6	20	10	23	13	33	1.428571429	1.769230769	0.34065934	1.65
Trial14_CH14_July62018	13	18	5	31	18	31	13	49	1	2.384615385	1.384615385	1.580645161
trial25	4	9	5	13	8	21	13	29	2	2.333333333	0.333333333	2.230769231
Trial26_July62018	14	14	0	28	24	26	2	50	1.714285714	1.857142857	0.142857143	1.785714286
trial29	8	10	2	18	12	26	14	38	1.5	2.6	1.1	2.111111111
trial30	9	13	4	22	22	46	24	68	2.444444444	3.538461538	1.094017094	3.090909091
Trial41_July9	0	1	1	1	0	3	3	3	0	3	3	3
Trial42_July9	5	5	0	10	7	8	1	15	1.4	1.6	0.2	1.5
trial45	7	9	2	16	19	33	14	52	2.714285714	3.666666667	0.952380953	3.25
trial46	4	7	3	11	6	12	6	18	1.5	1.714285714	0.214285714	1.636363636
Trial57_July9	3	6	3	9	3	18	15	21	1	3	2	2.333333333
Trial58_July9	1	2	1	3	4	7	3	11	3.5	4	0.5	3.666666667
Trial61_July9	4	4	0	8	4	8	4	12	1	2	1	1.5
trial62	0	3	3	3	0	11	11	11	0	3.666666667	3.666666667	3.666666667
trial73	7	8	1	15	23	24	1	47	2.875	3.428571429	0.553571429	3.133333333
TRIAL74	93	252	159	345	298	814	516	1112	3.204301075	3.23015873	0.025857655	3.223188406
trial77	6	7	1	13	13	19	6	32	1.857142857	3.166666667	1.30952381	2.461538462
trial78	2	4	2	6	2	12	10	14	1	3	2	2.333333333
trial89	1	12	11	13	5	60	55	65	5	5	0	5
trial90	1	11	10	12	1	33	32	34	1	3	2	2.833333333
trial93	6	8	2	14	12	22	10	34	2	2.75	0.75	2.428571429
trial94	12	47	35	59	30	117	87	147	2.489361702	2.5	0.010638298	2.491525424
