# Supplementary material for: Dynamic neurogenomic responses to social interactions and dominance outcomes in female paper wasps
Source: PLoS Genet. 2021 Sep 3;17(9):e1009474. doi: 10.1371/journal.pgen.1009474 (PMC8415593; doi:10.1371/journal.pgen.1009474)
Supplement: S3 Data — (CSV) [file pgen.1009474.s012.csv]

color	wasp	Trial	Time	Brain	Optic	Outcome	timeOutcome	Number	logNumber	Sum	logSum	Index	recNum	recLogNum	recSum	recLogSum	recIndex
Pink	2018_382	trial106	late	yes	yes			0	0	0	0	0	1	0.301029996	5	0.77815125	5	1
Pink	2018_85	Trial41_July9	early	yes	yes			0	0	0	0	0	1	0.301029996	3	0.602059991	3	1
Grey	2018_493	trial106	late	yes	yes			1	0.301029996	5	0.77815125	5	0	0	0	0	0	1
Grey	2018_42	Trial41_July9	early	yes	yes			1	0.301029996	3	0.602059991	3	0	0	0	0	0	1
Pink	2018_283	trial110	late	yes	yes			1	0.301029996	1	0.301029996	1	2	0.477121255	2	0.477121255	1	3
Grey	2018_95	Trial58_July9	late	no	yes			1	0.301029996	4	0.698970004	4	2	0.477121255	7	0.903089987	3.5	3
Pink	2018_460	trial62	late	yes	yes			0	0	0	0	0	3	0.602059991	11	1.079181246	3.666666667	3
Grey	2018_184	trial110	late	no	no			2	0.477121255	2	0.477121255	1	1	0.301029996	1	0.301029996	1	3
Pink	2018_90	Trial58_July9	late	yes	yes			2	0.477121255	7	0.903089987	3.5	1	0.301029996	4	0.698970004	4	3
Grey	2018_485	trial62	late	no	yes			3	0.602059991	11	1.079181246	3.666666667	0	0	0	0	0	3
Pink	2018_69	trial109	early	no	yes			3	0.602059991	5	0.77815125	1.666666667	1	0.301029996	5	0.77815125	5	4
Grey	2018_18	trial109	early	yes	yes			1	0.301029996	5	0.77815125	5	3	0.602059991	5	0.77815125	1.666666667	4
Grey	2018_287	trial78	late	yes	yes			2	0.477121255	2	0.477121255	1	4	0.698970004	12	1.113943352	3	6
Pink	2018_186	trial78	late	yes	yes			4	0.698970004	12	1.113943352	3	2	0.477121255	2	0.477121255	1	6
Pink	2018_530	Trial61_July9	early	yes	yes			4	0.698970004	4	0.698970004	1	4	0.698970004	8	0.954242509	2	8
Grey	2018_73	Trial61_July9	early	yes	yes			4	0.698970004	8	0.954242509	2	4	0.698970004	4	0.698970004	1	8
Grey	2018_38	Trial57_July9	early	yes	yes			3	0.602059991	3	0.602059991	1	6	0.84509804	18	1.278753601	3	9
Pink	2018_68	Trial57_July9	early	yes	yes			6	0.84509804	18	1.278753601	3	3	0.602059991	3	0.602059991	1	9
Grey	2018_494	Trial42_July9	late	no	yes	loser	lateloser	6	0.84509804	8	0.954242509	1.333333333	4	0.698970004	7	0.903089987	1.75	10
Pink	2018_185	Trial42_July9	late	yes	yes	winner	latewinner	4	0.698970004	7	0.903089987	1.75	6	0.84509804	8	0.954242509	1.333333333	10
Grey	2018_344	trial46	late	no	no	loser	lateloser	4	0.698970004	6	0.84509804	1.5	7	0.903089987	12	1.113943352	1.714285714	11
Pink	2018_284	trial46	late	no	no	winner	latewinner	7	0.903089987	12	1.113943352	1.714285714	4	0.698970004	6	0.84509804	1.5	11
Grey	2018_532	July6_Trial13	early	yes	no	loser	earlyloser	5	0.77815125	5	0.77815125	1	7	0.903089987	7	0.903089987	1	12
Grey	2018_423	trial90	late	no	no	loser	lateloser	1	0.301029996	1	0.301029996	1	11	1.079181246	33	1.531478917	3	12
Pink	2018_294	July6_Trial13	early	no	yes	winner	earlywinner	7	0.903089987	7	0.903089987	1	5	0.77815125	5	0.77815125	1	12
Pink	2018_429	trial90	late	no	yes	winner	latewinner	11	1.079181246	33	1.531478917	3	1	0.301029996	1	0.301029996	1	12
Pink	2018_381	trial25	early	no	yes	loser	earlyloser	4	0.698970004	8	0.954242509	2	9	1	21	1.342422681	2.333333333	13
Pink	2018_181	trial77	early	yes	yes	loser	earlyloser	7	0.903089987	13	1.146128036	1.857142857	6	0.84509804	19	1.301029996	3.166666667	13
Grey	2018_515	trial89	late	yes	yes	loser	lateloser	1	0.301029996	5	0.77815125	5	12	1.113943352	60	1.785329835	5	13
Grey	2018_448	trial25	early	yes	no	winner	earlywinner	9	1	21	1.342422681	2.333333333	4	0.698970004	8	0.954242509	2	13
Grey	2018_53	trial77	early	yes	yes	winner	earlywinner	6	0.84509804	19	1.301029996	3.166666667	7	0.903089987	13	1.146128036	1.857142857	13
Pink	2018_385	trial89	late	no	no	winner	latewinner	12	1.113943352	60	1.785329835	5	1	0.301029996	5	0.77815125	5	13
Grey	2018_415	trial93	early	yes	yes	loser	earlyloser	6	0.84509804	12	1.113943352	2	8	0.954242509	22	1.361727836	2.75	14
Pink	2018_165	trial93	early	no	yes	winner	earlywinner	8	0.954242509	22	1.361727836	2.75	6	0.84509804	12	1.113943352	2	14
Grey	2018_319	trial73	early	yes	yes	loser	earlyloser	7	0.903089987	24	1.397940009	3.428571429	8	0.954242509	23	1.380211242	2.875	15
Pink	2018_293	trial73	early	yes	yes	winner	earlywinner	8	0.954242509	23	1.380211242	2.875	7	0.903089987	24	1.397940009	3.428571429	15
Grey	2018_88	trial45	early	yes	yes	loser	earlyloser	7	0.903089987	19	1.301029996	2.714285714	9	1	33	1.531478917	3.666666667	16
Pink	2018_275	trial45	early	no	yes	winner	earlywinner	9	1	33	1.531478917	3.666666667	7	0.903089987	19	1.301029996	2.714285714	16
Grey	2018_490	trial105	early	yes	yes	loser	earlyloser	5	0.77815125	10	1.041392685	2	12	1.113943352	49	1.698970004	4.083333333	17
Pink	2018_39	trial105	early	yes	yes	winner	earlywinner	12	1.113943352	49	1.698970004	4.083333333	5	0.77815125	10	1.041392685	2	17
Grey	2018_451	trial29	early	yes	yes	loser	earlyloser	8	0.954242509	12	1.113943352	1.5	10	1.041392685	26	1.431363764	2.6	18
Pink	2018_379	trial29	early	yes	yes	winner	earlywinner	10	1.041392685	26	1.431363764	2.6	8	0.954242509	12	1.113943352	1.5	18
Grey	2018_318	trial118	late	no	yes	loser	lateloser	7	0.903089987	10	1.041392685	1.428571429	13	1.146128036	23	1.380211242	1.769230769	20
Pink	2018_281	trial118	late	yes	yes	winner	latewinner	13	1.146128036	23	1.380211242	1.769230769	7	0.903089987	10	1.041392685	1.428571429	20
Pink	2018_121	July6_CH9_Trial9	early	yes	yes	loser	earlyloser	2	0.477121255	6	0.84509804	3	20	1.322219295	80	1.908485019	4	22
Grey	2018_80	trial30	late	yes	yes	loser	lateloser	9	1	22	1.361727836	2.444444444	13	1.146128036	46	1.672097858	3.538461538	22
Grey	2018_126	July6_CH9_Trial9	early	yes	yes	winner	earlywinner	20	1.322219295	80	1.908485019	4	2	0.477121255	6	0.84509804	3	22
Pink	2018_501	trial30	late	yes	no	winner	latewinner	13	1.146128036	46	1.672097858	3.538461538	9	1	22	1.361727836	2.444444444	22
Grey	2018_167	Trial26_July62018	late	yes	yes	loser	lateloser	14	1.176091259	24	1.397940009	1.714285714	14	1.176091259	26	1.431363764	1.857142857	28
Pink	2018_274	Trial26_July62018	late	yes	yes	winner	latewinner	14	1.176091259	26	1.431363764	1.857142857	14	1.176091259	24	1.397940009	1.714285714	28
Grey	2018_142	Trial14_CH14_July62018	late	no	yes	loser	lateloser	18	1.278753601	18	1.278753601	1	13	1.146128036	31	1.505149978	2.384615385	31
Pink	2018_457	Trial14_CH14_July62018	late	yes	yes	winner	latewinner	13	1.146128036	31	1.505149978	2.384615385	18	1.278753601	18	1.278753601	1	31
Grey	2018_156	trial117	early	yes	yes	loser	earlyloser	19	1.301029996	28	1.462397998	1.473684211	27	1.447158031	30	1.491361694	1.111111111	46
Pink	2018_343	trial117	early	yes	yes	winner	earlywinner	27	1.447158031	30	1.491361694	1.111111111	19	1.301029996	28	1.462397998	1.473684211	46
Grey	2018_14	trial94	late	yes	yes	loser	lateloser	12	1.113943352	30	1.491361694	2.5	47	1.681241237	117	2.071882007	2.489361702	59
Pink	2018_56	trial94	late	yes	yes	winner	latewinner	47	1.681241237	117	2.071882007	2.489361702	12	1.113943352	30	1.491361694	2.5	59
Grey	2018_484	Trail10_CH10_July62018	late	yes	yes	loser	lateloser	64	1.812913357	216	2.336459734	3.375	130	2.117271296	433	2.63748973	3.330769231	194
Pink	2018_453	Trail10_CH10_July62018	late	yes	yes	winner	latewinner	130	2.117271296	433	2.63748973	3.330769231	64	1.812913357	216	2.336459734	3.375	194
Pink	2018_77	TRIAL74	late	yes	no	loser	lateloser	93	1.973127854	298	2.475671188	3.204301075	252	2.403120521	814	2.911157609	3.23015873	345
Grey	2018_183	TRIAL74	late	yes	yes	winner	latewinner	252	2.403120521	814	2.911157609	3.23015873	93	1.973127854	298	2.475671188	3.204301075	345
