# Supplementary material for: Dynamic neurogenomic responses to social interactions and dominance outcomes in female paper wasps
Source: PLoS Genet. 2021 Sep 3;17(9):e1009474. doi: 10.1371/journal.pgen.1009474 (PMC8415593; doi:10.1371/journal.pgen.1009474)
Supplement: S4 Data — (TXT) [file pgen.1009474.s013.txt]

Scaffold1	.	exon	21,236	22,457	.	-	.	gene_id=PFUS00001;Name=PFUS00001
Scaffold1	maker	exon	22,786	24887	.	-	.	gene_id=PFUS00002;Name=PFUS00002;Alias=maker-Scaffold1-augustus-gene-0.9
Scaffold1	maker	exon	24,960	25484	.	-	.	gene_id=PFUS00003;Name=PFUS00003;Alias=maker-Scaffold1-augustus-gene-0.10
Scaffold1	maker	exon	25,528	58797	.	-	.	gene_id=PFUS00004;Name=PFUS00004;Alias=augustus-Scaffold1-processed-gene-0.6
Scaffold1	maker	exon	185,234	185960	.	+	.	gene_id=PFUS00005;Name=PFUS00005;Alias=maker-Scaffold1-augustus-gene-1.0
Scaffold1	maker	exon	197,241	200051	.	+	.	gene_id=PFUS00006;Name=PFUS00006;Alias=maker-Scaffold1-augustus-gene-2.10
Scaffold1	maker	exon	200,411	213623	.	+	.	gene_id=PFUS00007;Name=PFUS00007;Alias=augustus-Scaffold1-processed-gene-2.3
Scaffold1	maker	exon	256,853	260820	.	-	.	gene_id=PFUS00008;Name=PFUS00008;Alias=augustus-Scaffold1-processed-gene-2.9
Scaffold1	maker	exon	274,856	275803	.	+	.	gene_id=PFUS00009;Name=PFUS00009;Alias=augustus-Scaffold1-processed-gene-2.6
Scaffold1	maker	exon	305,280	306253	.	+	.	gene_id=PFUS00010;Name=PFUS00010;Alias=maker-Scaffold1-augustus-gene-3.7
Scaffold1	maker	exon	347,685	348632	.	+	.	gene_id=PFUS00011;Name=PFUS00011;Alias=augustus-Scaffold1-processed-gene-3.2
Scaffold1	maker	exon	354,053	355571	.	+	.	gene_id=PFUS00012;Name=PFUS00012;Alias=augustus-Scaffold1-processed-gene-3.3
Scaffold1	maker	exon	377,240	378700	.	+	.	gene_id=PFUS00013;Name=PFUS00013;Alias=augustus-Scaffold1-processed-gene-3.5
Scaffold1	maker	exon	511,880	512448	.	+	.	gene_id=PFUS00014;Name=PFUS00014;Alias=maker-Scaffold1-augustus-gene-5.16
Scaffold1	maker	exon	519,302	519616	.	-	.	gene_id=PFUS00015;Name=PFUS00015;Alias=augustus-Scaffold1-processed-gene-5.8
Scaffold1	maker	exon	526,817	527134	.	+	.	gene_id=PFUS00016;Name=PFUS00016;Alias=augustus-Scaffold1-processed-gene-5.1
Scaffold1	maker	exon	534,075	534614	.	-	.	gene_id=PFUS00017;Name=PFUS00017;Alias=augustus-Scaffold1-processed-gene-5.9
Scaffold1	maker	exon	540,225	543372	.	-	.	gene_id=PFUS00018;Name=PFUS00018;Alias=maker-Scaffold1-augustus-gene-5.18
Scaffold1	maker	exon	543,470	545602	.	-	.	gene_id=PFUS00019;Name=PFUS00019;Alias=maker-Scaffold1-augustus-gene-5.19
Scaffold1	maker	exon	548,826	549895	.	-	.	gene_id=PFUS00020;Name=PFUS00020;Alias=maker-Scaffold1-augustus-gene-5.20
Scaffold1	maker	exon	571,869	572150	.	+	.	gene_id=PFUS00021;Name=PFUS00021;Alias=augustus-Scaffold1-processed-gene-5.4
Scaffold1	maker	exon	602,442	608313	.	-	.	gene_id=PFUS00022;Name=PFUS00022;Alias=augustus-Scaffold1-processed-gene-6.6
Scaffold1	maker	exon	609,597	610655	.	+	.	gene_id=PFUS00023;Name=PFUS00023;Alias=augustus-Scaffold1-processed-gene-6.2
Scaffold1	.	exon	610,772	611491	.	+	.	gene_id=PFUS00024;Name=PFUS00024
Scaffold1	maker	exon	611,694	612380	.	+	.	gene_id=PFUS00025;Name=PFUS00025;Alias=augustus-Scaffold1-processed-gene-6.4
Scaffold1	maker	exon	706,163	716373	.	-	.	gene_id=PFUS00028;Name=PFUS00028;Alias=maker-Scaffold1-augustus-gene-7.19
Scaffold1	maker	exon	743,627	744367	.	-	.	gene_id=PFUS00029;Name=PFUS00029;Alias=augustus-Scaffold1-processed-gene-7.10
Scaffold1	maker	exon	744,602	745150	.	-	.	gene_id=PFUS00030;Name=PFUS00030;Alias=augustus-Scaffold1-processed-gene-7.11
Scaffold1	maker	exon	762,100	762861	.	+	.	gene_id=PFUS00031;Name=PFUS00031;Alias=augustus-Scaffold1-processed-gene-7.3
Scaffold1	maker	exon	765,881	770939	.	-	.	gene_id=PFUS00032;Name=PFUS00032;Alias=maker-Scaffold1-augustus-gene-7.20
Scaffold1	maker	exon	765,977	766501	.	+	.	gene_id=PFUS00033;Name=PFUS00033;Alias=augustus-Scaffold1-processed-gene-7.4
Scaffold1	maker	exon	771,253	773942	.	-	.	gene_id=PFUS00034;Name=PFUS00034;Alias=maker-Scaffold1-augustus-gene-7.21
Scaffold1	maker	exon	775,036	778732	.	+	.	gene_id=PFUS00035;Name=PFUS00035;Alias=maker-Scaffold1-augustus-gene-7.17
Scaffold1	maker	exon	777,896	779791	.	-	.	gene_id=PFUS00036;Name=PFUS00036;Alias=maker-Scaffold1-augustus-gene-7.22
Scaffold1	maker	exon	780,402	784230	.	+	.	gene_id=PFUS00037;Name=PFUS00037;Alias=maker-Scaffold1-augustus-gene-7.18
Scaffold1	maker	exon	784,290	788087	.	-	.	gene_id=PFUS00038;Name=PFUS00038;Alias=maker-Scaffold1-augustus-gene-8.3
Scaffold1	.	exon	788,675	791929	.	-	.	gene_id=PFUS00039;Name=PFUS00039
Scaffold1	maker	exon	791,427	793311	.	+	.	gene_id=PFUS00040;Name=PFUS00040;Alias=maker-Scaffold1-augustus-gene-8.0
Scaffold1	maker	exon	794,879	796891	.	-	.	gene_id=PFUS00041;Name=PFUS00041;Alias=maker-Scaffold1-augustus-gene-8.5
Scaffold1	maker	exon	796,914	800517	.	-	.	gene_id=PFUS00042;Name=PFUS00042;Alias=augustus-Scaffold1-processed-gene-8.14
Scaffold1	maker	exon	800,661	802160	.	-	.	gene_id=PFUS00043;Name=PFUS00043;Alias=augustus-Scaffold1-processed-gene-8.17
Scaffold1	.	exon	802,412	813944	.	+	.	gene_id=PFUS00044;Name=PFUS00044
Scaffold1	maker	exon	804,770	807399	.	-	.	gene_id=PFUS00045;Name=PFUS00045;Alias=augustus-Scaffold1-processed-gene-8.18
Scaffold1	maker	exon	807,980	810461	.	-	.	gene_id=PFUS00046;Name=PFUS00046;Alias=maker-Scaffold1-augustus-gene-8.7
Scaffold1	maker	exon	814,158	815816	.	-	.	gene_id=PFUS00047;Name=PFUS00047;Alias=augustus-Scaffold1-processed-gene-8.20
Scaffold1	maker	exon	816,393	820429	.	-	.	gene_id=PFUS00048;Name=PFUS00048;Alias=augustus-Scaffold1-processed-gene-8.21
Scaffold1	.	exon	820,493	822540	.	+	.	gene_id=PFUS00049;Name=PFUS00049
Scaffold1	.	exon	826,554	866200	.	-	.	gene_id=PFUS00050;Name=PFUS00050
Scaffold1	.	exon	904,472	936652	.	+	.	gene_id=PFUS00052;Name=PFUS00052
Scaffold1	.	exon	939,994	997051	.	+	.	gene_id=PFUS00053_PFUS00055;
Scaffold1	.	exon	957,787	975774	.	-	.	gene_id=PFUS00054;Name=PFUS00054
Scaffold1	.	exon	999,685	1007271	.	-	.	gene_id=PFUS00056;Name=PFUS00056
Scaffold1	.	exon	1,030,470	1039353	.	-	.	gene_id=PFUS00057;Name=PFUS00057
Scaffold1	.	exon	1,042,491	1053129	.	+	.	gene_id=PFUS00058;Name=PFUS00058
Scaffold1	.	exon	1,048,930	1071109	.	-	.	gene_id=PFUS00059;Name=PFUS00059
Scaffold1	maker	exon	1,072,893	1084531	.	-	.	gene_id=PFUS00060;Name=PFUS00060;Alias=maker-Scaffold1-augustus-gene-11.5
Scaffold1	maker	exon	1,106,117	1117794	.	+	.	gene_id=PFUS00061;Name=PFUS00061;Alias=maker-Scaffold1-augustus-gene-11.0
Scaffold1	.	exon	1,119,777	1127369	.	+	.	gene_id=PFUS00062;Name=PFUS00062
Scaffold1	.	exon	1,129,242	1140957	.	+	.	gene_id=PFUS00063;Name=PFUS00063
Scaffold1	.	exon	1,154,829	1174964	.	+	.	gene_id=PFUS00064;Name=PFUS00064
Scaffold1	maker	exon	1,175,130	1180416	.	-	.	gene_id=PFUS00065;Name=PFUS00065;Alias=augustus-Scaffold1-processed-gene-11.13
Scaffold1	maker	exon	1,181,306	1182745	.	-	.	gene_id=PFUS00066;Name=PFUS00066;Alias=augustus-Scaffold1-processed-gene-11.14
Scaffold1	maker	exon	1,182,916	1186399	.	-	.	gene_id=PFUS00067;Name=PFUS00067;Alias=augustus-Scaffold1-processed-gene-11.15
Scaffold1	.	exon	1,188,357	1198281	.	+	.	gene_id=PFUS00068;Name=PFUS00068
Scaffold1	maker	exon	1,204,858	1206400	.	+	.	gene_id=PFUS00069;Name=PFUS00069;Alias=maker-Scaffold1-augustus-gene-12.1
Scaffold1	maker	exon	1,207,979	1210061	.	+	.	gene_id=PFUS00070;Name=PFUS00070;Alias=maker-Scaffold1-augustus-gene-12.2
Scaffold1	.	exon	1,212,558	1215917	.	-	.	gene_id=PFUS00071;Name=PFUS00071
Scaffold1	.	exon	1,216,206	1218183	.	+	.	gene_id=PFUS00072;Name=PFUS00072
Scaffold1	.	exon	1,216,206	1220311	.	-	.	gene_id=PFUS00073;Name=PFUS00073
Scaffold1	.	exon	1,220,212	1224283	.	+	.	gene_id=PFUS00074;Name=PFUS00074
Scaffold1	.	exon	1,222,293	1225138	.	-	.	gene_id=PFUS00075;Name=PFUS00075
Scaffold1	.	exon	1,223,676	1241358	.	+	.	gene_id=PFUS00076;Name=PFUS00076
Scaffold1	.	exon	1,241,411	1248267	.	-	.	gene_id=PFUS00077;Name=PFUS00077
Scaffold1	maker	exon	1,248,524	1252898	.	+	.	gene_id=PFUS00078;Name=PFUS00078;Alias=maker-Scaffold1-augustus-gene-12.6
Scaffold1	.	exon	1,253,780	1263638	.	-	.	gene_id=PFUS00079;Name=PFUS00079
Scaffold1	.	exon	1,294,961	1313019	.	-	.	gene_id=PFUS00080;Name=PFUS00080
Scaffold1	.	exon	1,386,778	1393631	.	+	.	gene_id=PFUS00081;Name=PFUS00081
Scaffold1	.	exon	1,411,509	1414358	.	+	.	gene_id=PFUS00082;Name=PFUS00082
Scaffold1	maker	exon	1,414,302	1416588	.	-	.	gene_id=PFUS00083;Name=PFUS00083;Alias=maker-Scaffold1-augustus-gene-14.5
Scaffold1	.	exon	1,420,576	1424779	.	+	.	gene_id=PFUS00084;Name=PFUS00084
Scaffold1	maker	exon	1,424,238	1430730	.	-	.	gene_id=PFUS00085;Name=PFUS00085;Alias=augustus-Scaffold1-processed-gene-14.18
Scaffold1	.	exon	1,442,743	1446613	.	+	.	gene_id=PFUS00086;Name=PFUS00086
Scaffold1	maker	exon	1,446,609	1448680	.	-	.	gene_id=PFUS00087;Name=PFUS00087;Alias=maker-Scaffold1-augustus-gene-14.6
Scaffold1	.	exon	1,449,201	1454378	.	-	.	gene_id=PFUS00088;Name=PFUS00088
Scaffold1	maker	exon	1,456,082	1458590	.	-	.	gene_id=PFUS00089;Name=PFUS00089;Alias=maker-Scaffold1-augustus-gene-14.8
Scaffold1	maker	exon	1,459,645	1462143	.	-	.	gene_id=PFUS00090;Name=PFUS00090;Alias=maker-Scaffold1-augustus-gene-14.9
Scaffold1	.	exon	1,466,730	1470596	.	+	.	gene_id=PFUS00091;Name=PFUS00091
Scaffold1	.	exon	1,470,602	1472928	.	-	.	gene_id=PFUS00092;Name=PFUS00092
Scaffold1	.	exon	1,480,698	1482415	.	+	.	gene_id=PFUS00093;Name=PFUS00093
Scaffold1	maker	exon	1,489,008	1495580	.	+	.	gene_id=PFUS00094;Name=PFUS00094;Alias=maker-Scaffold1-augustus-gene-15.0
Scaffold1	maker	exon	1,499,470	1500205	.	-	.	gene_id=PFUS00095;Name=PFUS00095;Alias=maker-Scaffold1-augustus-gene-15.2
Scaffold1	.	exon	1,502,920	1509730	.	-	.	gene_id=PFUS00096;Name=PFUS00096
Scaffold1	maker	exon	1,519,322	1520787	.	+	.	gene_id=PFUS00097;Name=PFUS00097;Alias=augustus-Scaffold1-processed-gene-15.7
Scaffold1	maker	exon	1,521,364	1525000	.	+	.	gene_id=PFUS00098;Name=PFUS00098;Alias=augustus-Scaffold1-processed-gene-15.8
Scaffold1	maker	exon	1,526,745	1541618	.	-	.	gene_id=PFUS00099;Name=PFUS00099;Alias=maker-Scaffold1-augustus-gene-15.4
Scaffold1	maker	exon	1,612,273	1613544	.	+	.	gene_id=PFUS00100;Name=PFUS00100;Alias=augustus-Scaffold1-processed-gene-16.0
Scaffold1	maker	exon	1,699,946	1703791	.	+	.	gene_id=PFUS00101;Name=PFUS00101;Alias=augustus-Scaffold1-processed-gene-17.0
Scaffold1	.	exon	1,730,328	1738397	.	+	.	gene_id=PFUS00102;Name=PFUS00102
Scaffold1	.	exon	1,740,064	1744576	.	+	.	gene_id=PFUS00103;Name=PFUS00103
Scaffold1	maker	exon	1,745,288	1749716	.	-	.	gene_id=PFUS00104;Name=PFUS00104;Alias=maker-Scaffold1-augustus-gene-17.15
Scaffold1	.	exon	1,750,223	1756172	.	+	.	gene_id=PFUS00105;Name=PFUS00105
Scaffold1	maker	exon	1,758,443	1759024	.	+	.	gene_id=PFUS00106;Name=PFUS00106;Alias=augustus-Scaffold1-processed-gene-17.4
Scaffold1	maker	exon	1,760,405	1760737	.	+	.	gene_id=PFUS00107;Name=PFUS00107;Alias=augustus-Scaffold1-processed-gene-17.5
Scaffold1	maker	exon	1,761,452	1762048	.	+	.	gene_id=PFUS00108;Name=PFUS00108;Alias=augustus-Scaffold1-processed-gene-17.6
Scaffold1	maker	exon	1,764,038	1764619	.	+	.	gene_id=PFUS00109;Name=PFUS00109;Alias=augustus-Scaffold1-processed-gene-17.7
Scaffold1	maker	exon	1,766,000	1766332	.	+	.	gene_id=PFUS00110;Name=PFUS00110;Alias=augustus-Scaffold1-processed-gene-17.8
Scaffold1	maker	exon	1,794,290	1800972	.	-	.	gene_id=PFUS00111;Name=PFUS00111;Alias=maker-Scaffold1-augustus-gene-18.1
Scaffold1	.	exon	1,807,607	1817097	.	+	.	gene_id=PFUS00112;Name=PFUS00112
Scaffold1	.	exon	2,035,077	2303411	.	+	.	gene_id=PFUS00113;Name=PFUS00113
Scaffold1	.	exon	2,309,193	2318864	.	-	.	gene_id=PFUS00114;Name=PFUS00114
Scaffold1	maker	exon	2,319,249	2334516	.	-	.	gene_id=PFUS00115;Name=PFUS00115;Alias=maker-Scaffold1-augustus-gene-23.10
Scaffold1	maker	exon	2,336,253	2341043	.	+	.	gene_id=PFUS00116;Name=PFUS00116;Alias=maker-Scaffold1-augustus-gene-23.7
Scaffold1	maker	exon	2,346,593	2347599	.	+	.	gene_id=PFUS00117;Name=PFUS00117;Alias=augustus-Scaffold1-processed-gene-23.1
Scaffold1	.	exon	2,348,562	2374875	.	+	.	gene_id=PFUS00118;Name=PFUS00118
Scaffold1	maker	exon	2,382,146	2394920	.	-	.	gene_id=PFUS00119;Name=PFUS00119;Alias=maker-Scaffold1-augustus-gene-23.11
Scaffold1	maker	exon	2,395,704	2407825	.	+	.	gene_id=PFUS00120;Name=PFUS00120;Alias=augustus-Scaffold1-processed-gene-24.1
Scaffold1	maker	exon	2,416,823	2462426	.	+	.	gene_id=PFUS00122;Name=PFUS00122;Alias=maker-Scaffold1-augustus-gene-24.0
Scaffold1	.	exon	2,463,805	2494870	.	-	.	gene_id=PFUS00123;Name=PFUS00123
Scaffold1	.	exon	2,497,981	2506116	.	+	.	gene_id=PFUS00124;Name=PFUS00124
Scaffold1	.	exon	2,505,972	2516001	.	-	.	gene_id=PFUS00125;Name=PFUS00125
Scaffold1	.	exon	2,517,253	2521861	.	+	.	gene_id=PFUS00126;Name=PFUS00126
Scaffold1	.	exon	2,523,836	2530002	.	-	.	gene_id=PFUS00127;Name=PFUS00127
Scaffold1	.	exon	2,537,130	2541742	.	+	.	gene_id=PFUS00128;Name=PFUS00128
Scaffold1	maker	exon	2,543,294	2548181	.	+	.	gene_id=PFUS00129;Name=PFUS00129;Alias=maker-Scaffold1-augustus-gene-25.3
Scaffold1	.	exon	2,554,061	2560668	.	+	.	gene_id=PFUS00130;Name=PFUS00130
Scaffold1	.	exon	2,560,914	2615225	.	-	.	gene_id=PFUS00131;Name=PFUS00131
Scaffold1	.	exon	2,663,743	2681248	.	+	.	gene_id=PFUS00132;Name=PFUS00132
Scaffold1	maker	exon	2,681,759	2683580	.	-	.	gene_id=PFUS00133;Name=PFUS00133;Alias=augustus-Scaffold1-processed-gene-27.11
Scaffold1	maker	exon	2,683,999	2685256	.	+	.	gene_id=PFUS00134;Name=PFUS00134;Alias=maker-Scaffold1-augustus-gene-26.6
Scaffold1	maker	exon	2,686,015	2688717	.	+	.	gene_id=PFUS00135;Name=PFUS00135;Alias=maker-Scaffold1-augustus-gene-26.7
Scaffold1	maker	exon	2,689,176	2691509	.	-	.	gene_id=PFUS00136;Name=PFUS00136;Alias=maker-Scaffold1-augustus-gene-27.6
Scaffold1	maker	exon	2,692,064	2694193	.	+	.	gene_id=PFUS00137;Name=PFUS00137;Alias=maker-Scaffold1-augustus-gene-27.0
Scaffold1	maker	exon	2,698,225	2699305	.	+	.	gene_id=PFUS00138;Name=PFUS00138;Alias=maker-Scaffold1-augustus-gene-27.1
Scaffold1	maker	exon	2,699,946	2700425	.	+	.	gene_id=PFUS00139;Name=PFUS00139;Alias=maker-Scaffold1-augustus-gene-27.2
Scaffold1	maker	exon	2,701,381	2703827	.	+	.	gene_id=PFUS00140;Name=PFUS00140;Alias=maker-Scaffold1-augustus-gene-27.3
Scaffold1	.	exon	2,704,561	2761134	.	-	.	gene_id=PFUS00141;Name=PFUS00141
Scaffold1	maker	exon	2,776,035	2786368	.	-	.	gene_id=PFUS00142;Name=PFUS00142;Alias=maker-Scaffold1-augustus-gene-27.8
Scaffold1	maker	exon	2,785,256	2785982	.	+	.	gene_id=PFUS00143;Name=PFUS00143;Alias=maker-Scaffold1-augustus-gene-27.4
Scaffold1	.	exon	2,786,580	2868375	.	-	.	gene_id=PFUS00144;Name=PFUS00144
Scaffold1	maker	exon	2,940,333	2941879	.	+	.	gene_id=PFUS00146;Name=PFUS00146;Alias=maker-Scaffold1-augustus-gene-29.2
Scaffold1	.	exon	2,998,259	3004534	.	+	.	gene_id=PFUS00147;Name=PFUS00147
Scaffold1	.	exon	3,004,687	3017676	.	+	.	gene_id=PFUS00148_PFUS00149
Scaffold1	.	exon	3,018,144	3025099	.	+	.	gene_id=PFUS00150;Name=PFUS00150
Scaffold1	maker	exon	3,026,795	3030949	.	+	.	gene_id=PFUS00151;Name=PFUS00151;Alias=maker-Scaffold1-augustus-gene-30.17
Scaffold1	maker	exon	3,030,984	3040299	.	+	.	gene_id=PFUS00152;Name=PFUS00152;Alias=maker-Scaffold1-augustus-gene-30.18
Scaffold1	maker	exon	3,037,059	3038351	.	-	.	gene_id=PFUS00153;Name=PFUS00153;Alias=augustus-Scaffold1-processed-gene-30.8
Scaffold1	maker	exon	3,038,811	3040933	.	-	.	gene_id=PFUS00154;Name=PFUS00154;Alias=maker-Scaffold1-augustus-gene-30.21
Scaffold1	maker	exon	3,041,335	3042141	.	-	.	gene_id=PFUS00155;Name=PFUS00155;Alias=maker-Scaffold1-augustus-gene-30.22
Scaffold1	.	exon	3,042,379	3045016	.	+	.	gene_id=PFUS00156;Name=PFUS00156
Scaffold1	maker	exon	3,045,273	3049948	.	-	.	gene_id=PFUS00157;Name=PFUS00157;Alias=maker-Scaffold1-augustus-gene-30.23
Scaffold1	.	exon	3,050,512	3187848	.	-	.	gene_id=PFUS00158_PFUS00159;
Scaffold1	.	exon	3,123,531	3187848	.	-	.	gene_id=PFUS00159;Name=PFUS00159
Scaffold1	.	exon	3,179,598	3236068	.	-	.	gene_id=PFUS00160_PFUS00161;
Scaffold1	maker	exon	3,240,178	3260661	.	-	.	gene_id=PFUS00162;Name=PFUS00162;Alias=maker-Scaffold1-augustus-gene-32.2
Scaffold1	.	exon	3,358,757	3366898	.	+	.	gene_id=PFUS00163;Name=PFUS00163
Scaffold1	maker	exon	3,366,851	3368248	.	-	.	gene_id=PFUS00164;Name=PFUS00164;Alias=maker-Scaffold1-augustus-gene-33.3
Scaffold1	maker	exon	3,369,260	3372463	.	-	.	gene_id=PFUS00165;Name=PFUS00165;Alias=augustus-Scaffold1-processed-gene-33.10
Scaffold1	maker	exon	3,372,706	3374642	.	+	.	gene_id=PFUS00166;Name=PFUS00166;Alias=maker-Scaffold1-augustus-gene-33.1
Scaffold1	.	exon	3,374,672	3378118	.	-	.	gene_id=PFUS00167;Name=PFUS00167
Scaffold1	.	exon	3,378,146	3387217	.	+	.	gene_id=PFUS00168;Name=PFUS00168
Scaffold1	.	exon	3,384,045	3387197	.	-	.	gene_id=PFUS00169;Name=PFUS00169
Scaffold1	maker	exon	3,387,707	3391013	.	+	.	gene_id=PFUS00170;Name=PFUS00170;Alias=maker-Scaffold1-augustus-gene-34.6
Scaffold1	maker	exon	3,389,590	3390433	.	-	.	gene_id=PFUS00171;Name=PFUS00171;Alias=maker-Scaffold1-augustus-gene-34.9
Scaffold1	maker	exon	3,390,711	3412123	.	-	.	gene_id=PFUS00172;Name=PFUS00172;Alias=augustus-Scaffold1-processed-gene-34.3
Scaffold1	maker	exon	3,421,969	3423593	.	+	.	gene_id=PFUS00173;Name=PFUS00173;Alias=maker-Scaffold1-augustus-gene-34.7
Scaffold1	.	exon	3,423,786	3436426	.	-	.	gene_id=PFUS00174;Name=PFUS00174
Scaffold1	maker	exon	3,538,488	3545923	.	-	.	gene_id=PFUS00175;Name=PFUS00175;Alias=augustus-Scaffold1-processed-gene-35.0
Scaffold1	.	exon	3,660,812	3746599	.	+	.	gene_id=PFUS00176;Name=PFUS00176
Scaffold1	.	exon	3,875,983	3894678	.	+	.	gene_id=PFUS00177;Name=PFUS00177
Scaffold1	maker	exon	3,902,343	3907159	.	-	.	gene_id=PFUS00178;Name=PFUS00178;Alias=maker-Scaffold1-augustus-gene-39.4
Scaffold1	maker	exon	3,907,227	3909050	.	-	.	gene_id=PFUS00179;Name=PFUS00179;Alias=maker-Scaffold1-augustus-gene-39.5
Scaffold1	maker	exon	3,913,234	3920109	.	-	.	gene_id=PFUS00180;Name=PFUS00180;Alias=maker-Scaffold1-augustus-gene-39.6
Scaffold1	maker	exon	3,921,086	3943320	.	-	.	gene_id=PFUS00181;Name=PFUS00181;Alias=augustus-Scaffold1-processed-gene-39.19
Scaffold1	maker	exon	3,955,431	3962684	.	+	.	gene_id=PFUS00182;Name=PFUS00182;Alias=maker-Scaffold1-augustus-gene-39.0
Scaffold1	maker	exon	3,962,922	3965864	.	+	.	gene_id=PFUS00183;Name=PFUS00183;Alias=maker-Scaffold1-augustus-gene-39.1
Scaffold1	maker	exon	3,966,613	3968067	.	+	.	gene_id=PFUS00184;Name=PFUS00184;Alias=augustus-Scaffold1-processed-gene-39.13
Scaffold1	.	exon	3,968,169	3972522	.	+	.	gene_id=PFUS00185;Name=PFUS00185
Scaffold1	.	exon	3,974,090	3984591	.	+	.	gene_id=PFUS00186;Name=PFUS00186
Scaffold1	.	exon	3,984,803	3993425	.	-	.	gene_id=PFUS00187;Name=PFUS00187
Scaffold1	maker	exon	3,996,064	3998511	.	+	.	gene_id=PFUS00188;Name=PFUS00188;Alias=augustus-Scaffold1-processed-gene-40.10
Scaffold1	maker	exon	4,006,828	4009396	.	-	.	gene_id=PFUS00189;Name=PFUS00189;Alias=augustus-Scaffold1-processed-gene-40.16
Scaffold1	.	exon	4,011,850	4063046	.	+	.	gene_id=PFUS00191;Name=PFUS00191
Scaffold1	.	exon	4,020,454	4024119	.	-	.	gene_id=PFUS00190;Name=PFUS00190
Scaffold1	.	exon	4,063,171	4071636	.	-	.	gene_id=PFUS00193;Name=PFUS00193
Scaffold1	.	exon	4,063,873	4066060	.	+	.	gene_id=PFUS00192;Name=PFUS00192
Scaffold1	maker	exon	4,073,912	4075295	.	+	.	gene_id=PFUS00194;Name=PFUS00194;Alias=maker-Scaffold1-augustus-gene-40.3
Scaffold1	maker	exon	4,077,215	4078632	.	+	.	gene_id=PFUS00195;Name=PFUS00195;Alias=maker-Scaffold1-augustus-gene-40.4
Scaffold1	maker	exon	4,079,834	4081296	.	+	.	gene_id=PFUS00196;Name=PFUS00196;Alias=maker-Scaffold1-augustus-gene-40.5
Scaffold1	maker	exon	4,086,345	4088293	.	+	.	gene_id=PFUS00197;Name=PFUS00197;Alias=maker-Scaffold1-augustus-gene-40.6
Scaffold1	maker	exon	4,088,757	4093570	.	-	.	gene_id=PFUS00198;Name=PFUS00198;Alias=maker-Scaffold1-augustus-gene-41.6
Scaffold1	maker	exon	4,099,568	4100319	.	-	.	gene_id=PFUS00199;Name=PFUS00199;Alias=maker-Scaffold1-augustus-gene-41.7
Scaffold1	maker	exon	4,100,651	4101715	.	+	.	gene_id=PFUS00200;Name=PFUS00200;Alias=augustus-Scaffold1-processed-gene-41.2
Scaffold1	.	exon	4,101,875	4186131	.	-	.	gene_id=PFUS00201;Name=PFUS00201
Scaffold1	.	exon	4,188,298	4207383	.	-	.	gene_id=PFUS00202;Name=PFUS00202
Scaffold1	.	exon	4,204,517	4227517	.	+	.	gene_id=PFUS00203;Name=PFUS00203
Scaffold1	.	exon	4,242,672	4246960	.	-	.	gene_id=PFUS00204;Name=PFUS00204
Scaffold1	.	exon	4,440,263	4456603	.	+	.	gene_id=PFUS00205;Name=PFUS00205
Scaffold1	maker	exon	4,459,735	4477963	.	-	.	gene_id=PFUS00207;Name=PFUS00207;Alias=maker-Scaffold1-augustus-gene-44.2
Scaffold1	maker	exon	4,473,004	4474469	.	+	.	gene_id=PFUS00206;Name=PFUS00206;Alias=augustus-Scaffold1-processed-gene-44.5
Scaffold1	maker	exon	4,479,320	4489044	.	-	.	gene_id=PFUS00208;Name=PFUS00208;Alias=augustus-Scaffold1-processed-gene-45.10
Scaffold1	.	exon	4,489,256	4499213	.	-	.	gene_id=PFUS00209;Name=PFUS00209
Scaffold1	.	exon	4,495,549	4499284	.	+	.	gene_id=PFUS00210;Name=PFUS00210
Scaffold1	maker	exon	4,500,305	4503045	.	-	.	gene_id=PFUS00211;Name=PFUS00211;Alias=maker-Scaffold1-augustus-gene-45.4
Scaffold1	.	exon	4,504,669	4511388	.	+	.	gene_id=PFUS00212;Name=PFUS00212
Scaffold1	.	exon	4,509,023	4518508	.	-	.	gene_id=PFUS00213;Name=PFUS00213
Scaffold1	maker	exon	4,515,550	4516035	.	+	.	gene_id=PFUS00214;Name=PFUS00214;Alias=augustus-Scaffold1-processed-gene-45.13
Scaffold1	.	exon	4,519,473	4566979	.	-	.	gene_id=PFUS00215;Name=PFUS00215
Scaffold1	maker	exon	4,600,729	4605128	.	-	.	gene_id=PFUS00218;Name=PFUS00218;Alias=maker-Scaffold1-augustus-gene-46.5
Scaffold1	maker	exon	4,610,278	4611965	.	-	.	gene_id=PFUS00219;Name=PFUS00219;Alias=maker-Scaffold1-augustus-gene-46.6
Scaffold1	maker	exon	4,613,594	4614547	.	+	.	gene_id=PFUS00220;Name=PFUS00220;Alias=maker-Scaffold1-augustus-gene-46.4
Scaffold1	.	exon	4,624,487	4710413	.	-	.	gene_id=PFUS00221;Name=PFUS00221
Scaffold1	.	exon	4,715,610	4717494	.	-	.	gene_id=PFUS00222;Name=PFUS00222
Scaffold1	maker	exon	4,718,013	4719521	.	-	.	gene_id=PFUS00223;Name=PFUS00223;Alias=maker-Scaffold1-augustus-gene-47.8
Scaffold1	maker	exon	4,721,098	4722300	.	-	.	gene_id=PFUS00224;Name=PFUS00224;Alias=maker-Scaffold1-augustus-gene-47.9
Scaffold1	maker	exon	4,722,693	4723467	.	+	.	gene_id=PFUS00225;Name=PFUS00225;Alias=maker-Scaffold1-augustus-gene-47.5
Scaffold1	maker	exon	4,723,929	4726033	.	+	.	gene_id=PFUS00226;Name=PFUS00226;Alias=maker-Scaffold1-augustus-gene-47.6
Scaffold1	maker	exon	4,725,971	4769613	.	-	.	gene_id=PFUS00227;Name=PFUS00227;Alias=maker-Scaffold1-augustus-gene-47.10
Scaffold1	maker	exon	4,784,311	4787206	.	-	.	gene_id=PFUS00228;Name=PFUS00228;Alias=maker-Scaffold1-augustus-gene-47.11
Scaffold1	.	exon	4,793,350	4795884	.	+	.	gene_id=PFUS00229;Name=PFUS00229
Scaffold1	.	exon	4,798,048	4802111	.	-	.	gene_id=PFUS00230;Name=PFUS00230
Scaffold1	.	exon	4,808,963	4814040	.	+	.	gene_id=PFUS00231;Name=PFUS00231
Scaffold1	maker	exon	4,814,743	4817126	.	+	.	gene_id=PFUS00232;Name=PFUS00232;Alias=augustus-Scaffold1-processed-gene-48.16
Scaffold1	.	exon	4,817,763	4824520	.	-	.	gene_id=PFUS00233;Name=PFUS00233
Scaffold1	maker	exon	4,822,258	4830350	.	+	.	gene_id=PFUS00234;Name=PFUS00234;Alias=augustus-Scaffold1-processed-gene-48.17
Scaffold1	.	exon	4,831,173	4834923	.	+	.	gene_id=PFUS00235;Name=PFUS00235
Scaffold1	maker	exon	4,839,880	4852776	.	+	.	gene_id=PFUS00236;Name=PFUS00236;Alias=maker-Scaffold1-augustus-gene-48.5
Scaffold1	maker	exon	4,852,878	4856709	.	-	.	gene_id=PFUS00237;Name=PFUS00237;Alias=maker-Scaffold1-augustus-gene-48.10
Scaffold1	.	exon	4,857,028	4864407	.	-	.	gene_id=PFUS00238;Name=PFUS00238
Scaffold1	maker	exon	4,864,702	4868091	.	+	.	gene_id=PFUS00239;Name=PFUS00239;Alias=maker-Scaffold1-augustus-gene-48.6
Scaffold1	maker	exon	4,869,327	4875901	.	-	.	gene_id=PFUS00240;Name=PFUS00240;Alias=augustus-Scaffold1-processed-gene-48.26
Scaffold1	.	exon	4,879,895	4892406	.	+	.	gene_id=PFUS00241;Name=PFUS00241
Scaffold1	.	exon	4,894,309	4898107	.	+	.	gene_id=PFUS00242;Name=PFUS00242
Scaffold1	.	exon	4,894,309	4904389	.	-	.	gene_id=PFUS00243;Name=PFUS00243
Scaffold1	.	exon	4,904,644	4912018	.	-	.	gene_id=PFUS00244;Name=PFUS00244
Scaffold1	maker	exon	4,914,046	4924851	.	-	.	gene_id=PFUS00245;Name=PFUS00245;Alias=augustus-Scaffold1-processed-gene-49.8
Scaffold1	maker	exon	4,924,888	4937018	.	-	.	gene_id=PFUS00246;Name=PFUS00246;Alias=augustus-Scaffold1-processed-gene-49.9
Scaffold1	.	exon	5,024,927	5032529	.	+	.	gene_id=PFUS00247;Name=PFUS00247
Scaffold1	.	exon	5,025,131	5028590	.	-	.	gene_id=PFUS00248;Name=PFUS00248
Scaffold1	.	exon	5,034,256	5035686	.	+	.	gene_id=PFUS00249;Name=PFUS00249
Scaffold1	maker	exon	5,035,696	5036685	.	-	.	gene_id=PFUS00250;Name=PFUS00250;Alias=augustus-Scaffold1-processed-gene-50.7
Scaffold1	maker	exon	5,036,759	5043146	.	+	.	gene_id=PFUS00251;Name=PFUS00251;Alias=maker-Scaffold1-augustus-gene-50.10
Scaffold1	.	exon	5,043,569	5046467	.	-	.	gene_id=PFUS00252;Name=PFUS00252
Scaffold1	.	exon	5,044,757	5051895	.	+	.	gene_id=PFUS00253;Name=PFUS00253
Scaffold1	maker	exon	5,340,055	5340909	.	-	.	gene_id=PFUS00255;Name=PFUS00255;Alias=augustus-Scaffold1-processed-gene-53.2
Scaffold1	.	exon	5,365,854	5372065	.	-	.	gene_id=PFUS00256;Name=PFUS00256
Scaffold1	maker	exon	5,623,855	5624919	.	+	.	gene_id=PFUS00257;Name=PFUS00257;Alias=augustus-Scaffold1-processed-gene-56.1
Scaffold1	.	exon	5,722,595	5768927	.	+	.	gene_id=PFUS00258;Name=PFUS00258
Scaffold1	.	exon	5,773,012	5781311	.	+	.	gene_id=PFUS00259;Name=PFUS00259
Scaffold1	.	exon	5,788,105	5791251	.	-	.	gene_id=PFUS00260;Name=PFUS00260
Scaffold1	maker	exon	5,791,236	5792948	.	+	.	gene_id=PFUS00261;Name=PFUS00261;Alias=maker-Scaffold1-augustus-gene-58.0
Scaffold1	.	exon	5,795,265	5797673	.	-	.	gene_id=PFUS00262;Name=PFUS00262
Scaffold1	maker	exon	5,798,532	5801262	.	-	.	gene_id=PFUS00263;Name=PFUS00263;Alias=augustus-Scaffold1-processed-gene-58.16
Scaffold1	maker	exon	5,801,866	5804333	.	+	.	gene_id=PFUS00264;Name=PFUS00264;Alias=maker-Scaffold1-augustus-gene-58.1
Scaffold1	maker	exon	5,806,138	5809008	.	+	.	gene_id=PFUS00265;Name=PFUS00265;Alias=maker-Scaffold1-augustus-gene-58.3
Scaffold1	maker	exon	5,809,461	5820782	.	+	.	gene_id=PFUS00266;Name=PFUS00266;Alias=maker-Scaffold1-augustus-gene-58.4
Scaffold1	.	exon	5,820,814	5850931	.	+	.	gene_id=PFUS00267;Name=PFUS00267
Scaffold1	.	exon	5,850,988	5855234	.	+	.	gene_id=PFUS00268;Name=PFUS00268
Scaffold1	maker	exon	5,884,265	5892867	.	+	.	gene_id=PFUS00269;Name=PFUS00269;Alias=maker-Scaffold1-augustus-gene-58.8
Scaffold1	maker	exon	6,104,580	6122216	.	+	.	gene_id=PFUS00270;Name=PFUS00270;Alias=augustus-Scaffold1-processed-gene-61.3
Scaffold1	maker	exon	6,123,308	6126357	.	+	.	gene_id=PFUS00271;Name=PFUS00271;Alias=maker-Scaffold1-augustus-gene-61.1
Scaffold1	.	exon	6,191,689	6196809	.	-	.	gene_id=PFUS00272;Name=PFUS00272
Scaffold1	.	exon	6,211,589	6229709	.	+	.	gene_id=PFUS00273;Name=PFUS00273
Scaffold1	.	exon	6,331,195	6462503	.	+	.	gene_id=PFUS00274;Name=PFUS00274
Scaffold1	.	exon	6,472,616	6475352	.	-	.	gene_id=PFUS00275;Name=PFUS00275
Scaffold1	maker	exon	6,475,523	6481208	.	-	.	gene_id=PFUS00276;Name=PFUS00276;Alias=maker-Scaffold1-augustus-gene-64.3
Scaffold1	maker	exon	6,481,895	6485072	.	-	.	gene_id=PFUS00277;Name=PFUS00277;Alias=maker-Scaffold1-augustus-gene-64.4
Scaffold1	maker	exon	6,485,373	6489511	.	+	.	gene_id=PFUS00278;Name=PFUS00278;Alias=maker-Scaffold1-augustus-gene-65.21
Scaffold1	.	exon	6,489,903	6494632	.	+	.	gene_id=PFUS00280;Name=PFUS00280
Scaffold1	maker	exon	6,494,800	6496103	.	+	.	gene_id=PFUS00281;Name=PFUS00281;Alias=augustus-Scaffold1-processed-gene-65.2
Scaffold1	maker	exon	6,497,001	6498548	.	+	.	gene_id=PFUS00282;Name=PFUS00282;Alias=augustus-Scaffold1-processed-gene-65.3
Scaffold1	.	exon	6,499,185	6509308	.	+	.	gene_id=PFUS00283;Name=PFUS00283
Scaffold1	.	exon	6,508,326	6514335	.	-	.	gene_id=PFUS00284;Name=PFUS00284
Scaffold1	maker	exon	6,515,259	6517894	.	+	.	gene_id=PFUS00285;Name=PFUS00285;Alias=maker-Scaffold1-augustus-gene-65.25
Scaffold1	.	exon	6,518,555	6522709	.	-	.	gene_id=PFUS00286;Name=PFUS00286
Scaffold1	maker	exon	6,522,440	6525392	.	+	.	gene_id=PFUS00287;Name=PFUS00287;Alias=augustus-Scaffold1-processed-gene-65.6
Scaffold1	maker	exon	6,526,211	6532842	.	+	.	gene_id=PFUS00288;Name=PFUS00288;Alias=augustus-Scaffold1-processed-gene-65.7
Scaffold1	.	exon	6,533,905	6538624	.	+	.	gene_id=PFUS00289;Name=PFUS00289
Scaffold1	maker	exon	6,540,005	6545064	.	+	.	gene_id=PFUS00290;Name=PFUS00290;Alias=maker-Scaffold1-augustus-gene-65.31
Scaffold1	maker	exon	6,545,386	6550145	.	-	.	gene_id=PFUS00291;Name=PFUS00291;Alias=augustus-Scaffold1-processed-gene-65.17
Scaffold1	maker	exon	6,551,365	6553561	.	+	.	gene_id=PFUS00292;Name=PFUS00292;Alias=maker-Scaffold1-augustus-gene-65.32
Scaffold1	maker	exon	6,555,546	6558834	.	+	.	gene_id=PFUS00293;Name=PFUS00293;Alias=augustus-Scaffold1-processed-gene-65.11
Scaffold1	maker	exon	6,559,243	6560675	.	-	.	gene_id=PFUS00294;Name=PFUS00294;Alias=maker-Scaffold1-augustus-gene-65.41
Scaffold1	maker	exon	6,561,227	6564970	.	+	.	gene_id=PFUS00295;Name=PFUS00295;Alias=maker-Scaffold1-augustus-gene-65.34
Scaffold1	maker	exon	6,562,899	6567699	.	-	.	gene_id=PFUS00296;Name=PFUS00296;Alias=maker-Scaffold1-augustus-gene-65.42
Scaffold1	maker	exon	6,568,223	6572011	.	+	.	gene_id=PFUS00297;Name=PFUS00297;Alias=maker-Scaffold1-augustus-gene-65.35
Scaffold1	maker	exon	6,572,060	6578781	.	+	.	gene_id=PFUS00298;Name=PFUS00298;Alias=maker-Scaffold1-augustus-gene-65.36
Scaffold1	.	exon	6,580,219	6586608	.	-	.	gene_id=PFUS00299;Name=PFUS00299
Scaffold1	.	exon	6,585,245	6593187	.	+	.	gene_id=PFUS00300;Name=PFUS00300
Scaffold1	.	exon	6,593,498	6613379	.	-	.	gene_id=PFUS00301;Name=PFUS00301
Scaffold1	maker	exon	6,835,607	6840278	.	+	.	gene_id=PFUS00302;Name=PFUS00302;Alias=maker-Scaffold1-augustus-gene-68.0
Scaffold1	.	exon	6,915,380	6923306	.	-	.	gene_id=PFUS00303;Name=PFUS00303
Scaffold1	.	exon	6,951,206	6958063	.	-	.	gene_id=PFUS00304;Name=PFUS00304
Scaffold1	maker	exon	6,959,053	6961418	.	-	.	gene_id=PFUS00305;Name=PFUS00305;Alias=augustus-Scaffold1-processed-gene-69.19
Scaffold1	.	exon	6,961,977	6966751	.	-	.	gene_id=PFUS00306;Name=PFUS00306
Scaffold1	.	exon	6,966,809	6971613	.	+	.	gene_id=PFUS00307;Name=PFUS00307
Scaffold1	.	exon	6,971,380	6974023	.	-	.	gene_id=PFUS00308;Name=PFUS00308
Scaffold1	.	exon	6,974,360	6977822	.	+	.	gene_id=PFUS00311;Name=PFUS00311
Scaffold1	maker	exon	6,978,363	6984775	.	+	.	gene_id=PFUS00312;Name=PFUS00312;Alias=maker-Scaffold1-augustus-gene-69.4
Scaffold1	.	exon	6,985,151	6987522	.	+	.	gene_id=PFUS00313;Name=PFUS00313
Scaffold1	.	exon	6,986,751	6988429	.	-	.	gene_id=PFUS00314;Name=PFUS00314
Scaffold1	.	exon	6,988,369	6992920	.	+	.	gene_id=PFUS00315;Name=PFUS00315
Scaffold1	maker	exon	6,992,428	6997018	.	-	.	gene_id=PFUS00316;Name=PFUS00316;Alias=maker-Scaffold1-augustus-gene-70.2
Scaffold1	.	exon	6,996,843	7010698	.	+	.	gene_id=PFUS00317;Name=PFUS00317
Scaffold1	maker	exon	7,014,547	7018207	.	-	.	gene_id=PFUS00318;Name=PFUS00318;Alias=maker-Scaffold1-augustus-gene-70.3
Scaffold1	maker	exon	7,018,365	7028743	.	-	.	gene_id=PFUS00319;Name=PFUS00319;Alias=maker-Scaffold1-augustus-gene-70.4
Scaffold1	.	exon	7,029,870	7038260	.	-	.	gene_id=PFUS00320;Name=PFUS00320
Scaffold1	.	exon	7,045,206	7050369	.	+	.	gene_id=PFUS3primeNew1;
Scaffold1	.	exon	7,057,174	7076603	.	+	.	gene_id=PFUS3primeNew2;
Scaffold1	.	exon	7,132,370	7148037	.	-	.	gene_id=PFUS00321;Name=PFUS00321
Scaffold1	maker	exon	7,184,517	7188921	.	+	.	gene_id=PFUS00322;Name=PFUS00322;Alias=maker-Scaffold1-augustus-gene-72.19
Scaffold1	maker	exon	7,189,942	7196271	.	+	.	gene_id=PFUS00323;Name=PFUS00323;Alias=augustus-Scaffold1-processed-gene-72.1
Scaffold1	maker	exon	7,197,319	7201709	.	-	.	gene_id=PFUS00324;Name=PFUS00324;Alias=augustus-Scaffold1-processed-gene-72.2
Scaffold1	maker	exon	7,202,515	7208521	.	-	.	gene_id=PFUS00325;Name=PFUS00325;Alias=augustus-Scaffold1-processed-gene-72.11
Scaffold1	.	exon	7,212,110	7224250	.	+	.	gene_id=PFUS00326;Name=PFUS00326
Scaffold1	maker	exon	7,224,249	7225543	.	+	.	gene_id=PFUS00327;Name=PFUS00327;Alias=maker-Scaffold1-augustus-gene-72.21
Scaffold1	.	exon	7,227,464	7228889	.	-	.	gene_id=PFUS00328;Name=PFUS00328
Scaffold1	.	exon	7,231,310	7234171	.	+	.	gene_id=PFUS00329;Name=PFUS00329
Scaffold1	.	exon	7,233,843	7240029	.	-	.	gene_id=PFUS00330;Name=PFUS00330
Scaffold1	.	exon	7,241,707	7244266	.	-	.	gene_id=PFUS00331;Name=PFUS00331
Scaffold1	maker	exon	7,248,898	7252998	.	-	.	gene_id=PFUS00332;Name=PFUS00332;Alias=maker-Scaffold1-augustus-gene-72.30
Scaffold1	maker	exon	7,248,990	7250068	.	+	.	gene_id=PFUS00333;Name=PFUS00333;Alias=maker-Scaffold1-augustus-gene-72.22
Scaffold1	maker	exon	7,253,903	7255892	.	+	.	gene_id=PFUS00334;Name=PFUS00334;Alias=augustus-Scaffold1-processed-gene-72.7
Scaffold1	maker	exon	7,256,515	7264335	.	-	.	gene_id=PFUS00335;Name=PFUS00335;Alias=augustus-Scaffold1-processed-gene-72.16
Scaffold1	maker	exon	7,265,196	7272653	.	-	.	gene_id=PFUS00336;Name=PFUS00336;Alias=augustus-Scaffold1-processed-gene-72.18
Scaffold1	maker	exon	7,266,003	7267123	.	+	.	gene_id=PFUS00337;Name=PFUS00337;Alias=maker-Scaffold1-augustus-gene-72.24
Scaffold1	.	exon	7,273,020	7273584	.	+	.	gene_id=PFUS3primeNew3;
Scaffold1	.	exon	7,275,638	7280451	.	+	.	gene_id=PFUS00338;Name=PFUS00338
Scaffold1	.	exon	7,295,500	7300582	.	-	.	gene_id=PFUS00340;Name=PFUS00340
Scaffold1	maker	exon	7,295,850	7297455	.	+	.	gene_id=PFUS00339;Name=PFUS00339;Alias=maker-Scaffold1-augustus-gene-73.15
Scaffold1	.	exon	7,299,878	7303557	.	+	.	gene_id=PFUS00341;Name=PFUS00341
Scaffold1	maker	exon	7,305,031	7310495	.	+	.	gene_id=PFUS00342;Name=PFUS00342;Alias=maker-Scaffold1-augustus-gene-73.17
Scaffold1	maker	exon	7,312,940	7325756	.	-	.	gene_id=PFUS00343;Name=PFUS00343;Alias=augustus-Scaffold1-processed-gene-73.9
Scaffold1	.	exon	7,316,441	7323804	.	+	.	gene_id=PFUS00344;Name=PFUS00344
Scaffold1	.	exon	7,326,520	7327501	.	-	.	gene_id=PFUS00345;Name=PFUS00345
Scaffold1	.	exon	7,328,333	7332751	.	-	.	gene_id=PFUS00346;Name=PFUS00346
Scaffold1	maker	exon	7,336,538	7338538	.	-	.	gene_id=PFUS00347;Name=PFUS00347;Alias=maker-Scaffold1-augustus-gene-73.26
Scaffold1	maker	exon	7,339,179	7342089	.	-	.	gene_id=PFUS00348;Name=PFUS00348;Alias=maker-Scaffold1-augustus-gene-73.27
Scaffold1	maker	exon	7,347,759	7350746	.	-	.	gene_id=PFUS00349;Name=PFUS00349;Alias=maker-Scaffold1-augustus-gene-73.28
Scaffold1	maker	exon	7,352,172	7354719	.	+	.	gene_id=PFUS00350;Name=PFUS00350;Alias=augustus-Scaffold1-processed-gene-73.6
Scaffold1	maker	exon	7,355,253	7361948	.	+	.	gene_id=PFUS00351;Name=PFUS00351;Alias=maker-Scaffold1-augustus-gene-73.19
Scaffold1	maker	exon	7,362,095	7364847	.	-	.	gene_id=PFUS00352;Name=PFUS00352;Alias=maker-Scaffold1-augustus-gene-73.29
Scaffold1	.	exon	7,365,479	7387284	.	+	.	gene_id=PFUS00353;Name=PFUS00353
Scaffold1	.	exon	7,387,601	7391527	.	+	.	gene_id=PFUS00354;Name=PFUS00354
Scaffold1	.	exon	7,391,534	7401437	.	+	.	gene_id=PFUS00355;Name=PFUS00355
Scaffold1	.	exon	7,401,364	7406107	.	-	.	gene_id=PFUS00356;Name=PFUS00356
Scaffold1	.	exon	7,406,353	7415591	.	+	.	gene_id=PFUS00357;Name=PFUS00357
Scaffold1	.	exon	7,415,892	7422878	.	+	.	gene_id=PFUS00358;Name=PFUS00358
Scaffold1	maker	exon	7,423,005	7427437	.	-	.	gene_id=PFUS00359;Name=PFUS00359;Alias=maker-Scaffold1-augustus-gene-74.11
Scaffold1	.	exon	7,428,242	7430058	.	-	.	gene_id=PFUS00360;Name=PFUS00360
Scaffold1	.	exon	7,433,370	7436223	.	-	.	gene_id=PFUS00361;Name=PFUS00361
Scaffold1	.	exon	7,437,942	7439265	.	-	.	gene_id=PFUS00362;Name=PFUS00362
Scaffold1	maker	exon	7,440,239	7442627	.	+	.	gene_id=PFUS00363;Name=PFUS00363;Alias=maker-Scaffold1-augustus-gene-74.5
Scaffold1	maker	exon	7,444,189	7445557	.	-	.	gene_id=PFUS00364;Name=PFUS00364;Alias=maker-Scaffold1-augustus-gene-74.13
Scaffold1	maker	exon	7,446,236	7449258	.	+	.	gene_id=PFUS00365;Name=PFUS00365;Alias=maker-Scaffold1-augustus-gene-74.6
Scaffold1	maker	exon	7,449,323	7450463	.	-	.	gene_id=PFUS00366;Name=PFUS00366;Alias=augustus-Scaffold1-processed-gene-74.35
Scaffold1	maker	exon	7,451,732	7452495	.	-	.	gene_id=PFUS00367;Name=PFUS00367;Alias=maker-Scaffold1-augustus-gene-74.15
Scaffold1	maker	exon	7,454,552	7456616	.	+	.	gene_id=PFUS00368;Name=PFUS00368;Alias=maker-Scaffold1-augustus-gene-74.7
Scaffold1	maker	exon	7,456,863	7461616	.	+	.	gene_id=PFUS00369;Name=PFUS00369;Alias=maker-Scaffold1-augustus-gene-74.8
Scaffold1	maker	exon	7,461,694	7466226	.	-	.	gene_id=PFUS00370;Name=PFUS00370;Alias=maker-Scaffold1-augustus-gene-74.16
Scaffold1	maker	exon	7,465,125	7466171	.	+	.	gene_id=PFUS00371;Name=PFUS00371;Alias=augustus-Scaffold1-processed-gene-74.26
Scaffold1	.	exon	7,466,951	7471539	.	-	.	gene_id=PFUS00372;Name=PFUS00372
Scaffold1	.	exon	7,473,066	7482045	.	+	.	gene_id=PFUS00373;Name=PFUS00373
Scaffold1	maker	exon	7,481,798	7490291	.	-	.	gene_id=PFUS00374;Name=PFUS00374;Alias=maker-Scaffold1-augustus-gene-75.4
Scaffold1	.	exon	7,490,597	7495184	.	+	.	gene_id=PFUS00375;Name=PFUS00375
Scaffold1	maker	exon	7,495,556	7495997	.	+	.	gene_id=PFUS00376;Name=PFUS00376;Alias=maker-Scaffold1-augustus-gene-75.1
Scaffold1	.	exon	7,495,980	7500848	.	-	.	gene_id=PFUS00377;Name=PFUS00377
Scaffold1	.	exon	7,500,770	7507446	.	+	.	gene_id=PFUS00378;Name=PFUS00378
Scaffold1	.	exon	7,543,976	7550691	.	+	.	gene_id=PFUS00379;Name=PFUS00379
Scaffold1	maker	exon	7,551,495	7577974	.	-	.	gene_id=PFUS00380;Name=PFUS00380;Alias=maker-Scaffold1-augustus-gene-75.6
Scaffold1	.	exon	7,578,253	7584958	.	-	.	gene_id=PFUS00381;Name=PFUS00381
Scaffold1	maker	exon	7,585,617	7589177	.	+	.	gene_id=PFUS00382;Name=PFUS00382;Alias=maker-Scaffold1-augustus-gene-76.17
Scaffold1	maker	exon	7,589,365	7597915	.	-	.	gene_id=PFUS00383;Name=PFUS00383;Alias=augustus-Scaffold1-processed-gene-76.2
Scaffold1	maker	exon	7,590,060	7590429	.	+	.	gene_id=PFUS00384;Name=PFUS00384;Alias=maker-Scaffold1-augustus-gene-76.18
Scaffold1	.	exon	7,599,499	7604454	.	-	.	gene_id=PFUS00385;Name=PFUS00385
Scaffold1	.	exon	7,625,637	7631549	.	-	.	gene_id=PFUS00386;Name=PFUS00386
Scaffold1	.	exon	7,639,525	7646318	.	+	.	gene_id=PFUS00387;Name=PFUS00387
Scaffold1	maker	exon	7,645,473	7646726	.	-	.	gene_id=PFUS00388;Name=PFUS00388;Alias=maker-Scaffold1-augustus-gene-76.25
Scaffold1	maker	exon	7,664,479	7669579	.	+	.	gene_id=PFUS00389;Name=PFUS00389;Alias=maker-Scaffold1-augustus-gene-76.20
Scaffold1	.	exon	7,676,672	7679769	.	-	.	gene_id=PFUS00390;Name=PFUS00390
Scaffold1	maker	exon	7,682,795	7685209	.	-	.	gene_id=PFUS00391;Name=PFUS00391;Alias=maker-Scaffold1-augustus-gene-76.28
Scaffold1	maker	exon	7,686,252	7690469	.	+	.	gene_id=PFUS00392;Name=PFUS00392;Alias=maker-Scaffold1-augustus-gene-76.21
Scaffold1	maker	exon	7,690,553	7697173	.	-	.	gene_id=PFUS00393;Name=PFUS00393;Alias=maker-Scaffold1-augustus-gene-77.0
Scaffold1	.	exon	7,713,973	7720274	.	-	.	gene_id=PFUS00394;Name=PFUS00394
Scaffold1	.	exon	7,730,783	7756563	.	-	.	gene_id=PFUS00395;Name=PFUS00395
Scaffold1	.	exon	7,757,250	7819194	.	+	.	gene_id=PFUS00396;Name=PFUS00396
Scaffold1	.	exon	7,819,407	7827177	.	+	.	gene_id=PFUS00397;Name=PFUS00397
Scaffold1	.	exon	7,823,808	7834235	.	-	.	gene_id=PFUS00398;Name=PFUS00398
Scaffold1	.	exon	7,858,563	7864099	.	-	.	gene_id=PFUS00399;Name=PFUS00399
Scaffold1	.	exon	7,875,187	7881133	.	+	.	gene_id=PFUS00400;Name=PFUS00400
Scaffold1	.	exon	7,881,686	7899652	.	-	.	gene_id=PFUS00401;Name=PFUS00401
Scaffold1	maker	exon	7,909,049	7912856	.	-	.	gene_id=PFUS00402;Name=PFUS00402;Alias=augustus-Scaffold1-processed-gene-79.7
Scaffold1	.	exon	7,924,648	7931941	.	-	.	gene_id=PFUS00403;Name=PFUS00403
Scaffold1	.	exon	7,950,967	7955679	.	+	.	gene_id=PFUS00404;Name=PFUS00404
Scaffold1	.	exon	7,957,426	7984896	.	+	.	gene_id=PFUS00405;Name=PFUS00405
Scaffold1	.	exon	7,985,727	7994336	.	+	.	gene_id=PFUS00406;Name=PFUS00406
Scaffold1	maker	exon	7,996,643	7997579	.	-	.	gene_id=PFUS00407;Name=PFUS00407;Alias=maker-Scaffold1-augustus-gene-80.11
Scaffold1	.	exon	7,999,027	8005903	.	+	.	gene_id=PFUS00408;Name=PFUS00408
Scaffold1	.	exon	8,006,090	8013695	.	+	.	gene_id=PFUS00409;Name=PFUS00409
Scaffold1	maker	exon	8,016,066	8022160	.	-	.	gene_id=PFUS00410;Name=PFUS00410;Alias=maker-Scaffold1-augustus-gene-80.12
Scaffold1	maker	exon	8,024,984	8030546	.	-	.	gene_id=PFUS00411;Name=PFUS00411;Alias=maker-Scaffold1-augustus-gene-80.13
Scaffold1	.	exon	8,076,496	8082420	.	-	.	gene_id=PFUS00412;Name=PFUS00412
Scaffold1	maker	exon	8,091,825	8107049	.	+	.	gene_id=PFUS00413;Name=PFUS00413;Alias=augustus-Scaffold1-processed-gene-81.3
Scaffold1	maker	exon	8,106,562	8111694	.	-	.	gene_id=PFUS00414;Name=PFUS00414;Alias=maker-Scaffold1-augustus-gene-81.1
Scaffold1	.	exon	8,112,892	8115586	.	-	.	gene_id=PFUS00415;Name=PFUS00415
Scaffold1	.	exon	8,116,513	8240891	.	-	.	gene_id=PFUS00416;Name=PFUS00416
Scaffold1	maker	exon	8,382,959	8427701	.	-	.	gene_id=PFUS00417;Name=PFUS00417;Alias=maker-Scaffold1-augustus-gene-84.0
Scaffold1	maker	exon	8,562,593	8565408	.	-	.	gene_id=PFUS00418;Name=PFUS00418;Alias=maker-Scaffold1-augustus-gene-85.6
Scaffold1	maker	exon	8,565,504	8569863	.	+	.	gene_id=PFUS00419;Name=PFUS00419;Alias=maker-Scaffold1-augustus-gene-85.5
Scaffold1	.	exon	8,569,804	8599028	.	-	.	gene_id=PFUS00420;Name=PFUS00420
Scaffold1	.	exon	8,601,221	8610140	.	-	.	gene_id=PFUS00421;Name=PFUS00421
Scaffold1	.	exon	8,610,728	8620469	.	+	.	gene_id=PFUS00422;Name=PFUS00422
Scaffold1	.	exon	8,612,467	8620362	.	-	.	gene_id=PFUS00423;Name=PFUS00423
Scaffold1	.	exon	8,621,923	8651456	.	-	.	gene_id=PFUS00429;Name=PFUS00429
Scaffold1	maker	exon	8,622,011	8624504	.	+	.	gene_id=PFUS00424;Name=PFUS00424;Alias=maker-Scaffold1-augustus-gene-86.1
Scaffold1	maker	exon	8,624,580	8625864	.	+	.	gene_id=PFUS00425;Name=PFUS00425;Alias=maker-Scaffold1-augustus-gene-86.2
Scaffold1	.	exon	8,627,693	8631718	.	+	.	gene_id=PFUS00426;Name=PFUS00426
Scaffold1	maker	exon	8,632,630	8636980	.	+	.	gene_id=PFUS00427;Name=PFUS00427;Alias=maker-Scaffold1-augustus-gene-86.4
Scaffold1	maker	exon	8,640,232	8641633	.	+	.	gene_id=PFUS00428;Name=PFUS00428;Alias=maker-Scaffold1-augustus-gene-86.5
Scaffold1	.	exon	8,656,690	8660902	.	+	.	gene_id=PFUS00430;Name=PFUS00430
Scaffold1	maker	exon	8,684,232	8694827	.	+	.	gene_id=PFUS00431;Name=PFUS00431;Alias=maker-Scaffold1-augustus-gene-87.8
Scaffold1	maker	exon	8,693,852	8713950	.	-	.	gene_id=PFUS00432;Name=PFUS00432;Alias=maker-Scaffold1-augustus-gene-87.10
Scaffold1	maker	exon	8,715,099	8716238	.	+	.	gene_id=PFUS00433;Name=PFUS00433;Alias=augustus-Scaffold1-processed-gene-87.3
Scaffold1	maker	exon	8,716,733	8717779	.	+	.	gene_id=PFUS00434;Name=PFUS00434;Alias=augustus-Scaffold1-processed-gene-87.4
Scaffold1	.	exon	8,717,624	8721817	.	-	.	gene_id=PFUS00435;Name=PFUS00435
Scaffold1	.	exon	8,719,946	8727604	.	+	.	gene_id=PFUS00436;Name=PFUS00436
Scaffold1	maker	exon	8,870,939	8900200	.	+	.	gene_id=PFUS00437;Name=PFUS00437;Alias=augustus-Scaffold1-processed-gene-89.7
Scaffold1	.	exon	8,901,874	8906176	.	+	.	gene_id=PFUS00441;Name=PFUS00441
Scaffold1	maker	exon	8,919,881	8930351	.	+	.	gene_id=PFUS00442;Name=PFUS00442;Alias=maker-Scaffold1-augustus-gene-89.4
Scaffold1	maker	exon	8,932,794	8965987	.	+	.	gene_id=PFUS00443;Name=PFUS00443;Alias=augustus-Scaffold1-processed-gene-89.12
Scaffold1	.	exon	8,964,290	8990619	.	+	.	gene_id=PFUS00444;Name=PFUS00444
Scaffold1	maker	exon	8,993,317	8994635	.	-	.	gene_id=PFUS00445;Name=PFUS00445;Alias=augustus-Scaffold1-processed-gene-90.1
Scaffold1	maker	exon	8,995,337	8996161	.	-	.	gene_id=PFUS00446;Name=PFUS00446;Alias=augustus-Scaffold1-processed-gene-90.2
Scaffold1	maker	exon	9,010,592	9018820	.	+	.	gene_id=PFUS00447;Name=PFUS00447;Alias=maker-Scaffold1-augustus-gene-90.10
Scaffold1	.	exon	9,019,328	9023769	.	-	.	gene_id=PFUS00448;Name=PFUS00448
Scaffold1	.	exon	9,025,839	9033521	.	+	.	gene_id=PFUS00449;Name=PFUS00449
Scaffold1	maker	exon	9,044,813	9080203	.	-	.	gene_id=PFUS00450;Name=PFUS00450;Alias=maker-Scaffold1-augustus-gene-90.14
Scaffold1	.	exon	9,089,269	9111241	.	-	.	gene_id=PFUS00451;Name=PFUS00451
Scaffold1	maker	exon	9,120,786	9124470	.	+	.	gene_id=PFUS00452;Name=PFUS00452;Alias=augustus-Scaffold1-processed-gene-91.2
Scaffold1	.	exon	9,125,821	9140076	.	-	.	gene_id=PFUS00453;Name=PFUS00453
Scaffold1	.	exon	9,140,618	9149196	.	-	.	gene_id=PFUS00454;Name=PFUS00454
Scaffold1	.	exon	9,152,984	9154414	.	+	.	gene_id=PFUS00455;Name=PFUS00455
Scaffold1	.	exon	9,154,592	9159369	.	+	.	gene_id=PFUS00456;Name=PFUS00456
Scaffold1	maker	exon	9,159,963	9162312	.	+	.	gene_id=PFUS00457;Name=PFUS00457;Alias=augustus-Scaffold1-processed-gene-91.5
Scaffold1	maker	exon	9,162,618	9164827	.	+	.	gene_id=PFUS00458;Name=PFUS00458;Alias=augustus-Scaffold1-processed-gene-91.6
Scaffold1	.	exon	9,167,610	9174517	.	-	.	gene_id=PFUS00459;Name=PFUS00459
Scaffold1	maker	exon	9,174,835	9178040	.	+	.	gene_id=PFUS00460;Name=PFUS00460;Alias=maker-Scaffold1-augustus-gene-91.15
Scaffold1	maker	exon	9,179,528	9185392	.	+	.	gene_id=PFUS00461;Name=PFUS00461;Alias=maker-Scaffold1-augustus-gene-91.16
Scaffold1	maker	exon	9,186,916	9191103	.	+	.	gene_id=PFUS00462;Name=PFUS00462;Alias=maker-Scaffold1-augustus-gene-92.13
Scaffold1	.	exon	9,192,215	9196874	.	+	.	gene_id=PFUS00463;Name=PFUS00463
Scaffold1	maker	exon	9,202,986	9208596	.	+	.	gene_id=PFUS00465;Name=PFUS00465;Alias=maker-Scaffold1-augustus-gene-92.15
Scaffold1	maker	exon	9,205,218	9207347	.	-	.	gene_id=PFUS00466;Name=PFUS00466;Alias=maker-Scaffold1-augustus-gene-92.20
Scaffold1	maker	exon	9,207,884	9209963	.	-	.	gene_id=PFUS00467;Name=PFUS00467;Alias=maker-Scaffold1-augustus-gene-92.21
Scaffold1	.	exon	9,210,512	9213919	.	-	.	gene_id=PFUS00468;Name=PFUS00468
Scaffold1	.	exon	9,233,541	9239433	.	+	.	gene_id=PFUS00469;Name=PFUS00469
Scaffold1	maker	exon	9,241,295	9252293	.	+	.	gene_id=PFUS00470;Name=PFUS00470;Alias=maker-Scaffold1-augustus-gene-92.17
Scaffold1	.	exon	9,252,546	9262324	.	+	.	gene_id=PFUS00471;Name=PFUS00471
Scaffold1	maker	exon	9,261,248	9262270	.	-	.	gene_id=PFUS00472;Name=PFUS00472;Alias=maker-Scaffold1-augustus-gene-92.23
Scaffold1	.	exon	9,262,600	9265293	.	+	.	gene_id=PFUS00473;Name=PFUS00473
Scaffold1	.	exon	9,262,745	9269984	.	-	.	gene_id=PFUS00474;Name=PFUS00474
Scaffold1	maker	exon	9,275,993	9288127	.	+	.	gene_id=PFUS00475;Name=PFUS00475;Alias=augustus-Scaffold1-processed-gene-93.6
Scaffold1	maker	exon	9,290,064	9291861	.	+	.	gene_id=PFUS00476;Name=PFUS00476;Alias=maker-Scaffold1-augustus-gene-93.2
Scaffold1	maker	exon	9,296,459	9298976	.	+	.	gene_id=PFUS00477;Name=PFUS00477;Alias=maker-Scaffold1-augustus-gene-93.3
Scaffold1	.	exon	9,302,820	9310741	.	-	.	gene_id=PFUS00478;Name=PFUS00478
Scaffold1	.	exon	9,313,055	9320333	.	+	.	gene_id=PFUS00479;Name=PFUS00479
Scaffold1	.	exon	9,316,489	9323970	.	-	.	gene_id=PFUS00480;Name=PFUS00480
Scaffold1	maker	exon	9,336,094	9340779	.	+	.	gene_id=PFUS00481;Name=PFUS00481;Alias=augustus-Scaffold1-processed-gene-93.11
Scaffold1	maker	exon	9,469,869	9501995	.	+	.	gene_id=PFUS00482;Name=PFUS00482;Alias=maker-Scaffold1-augustus-gene-95.0
Scaffold1	.	exon	9,501,966	9508911	.	-	.	gene_id=PFUS00483;Name=PFUS00483
Scaffold1	.	exon	9,508,772	9510884	.	+	.	gene_id=PFUS00484;Name=PFUS00484
Scaffold1	.	exon	9,510,964	9515899	.	+	.	gene_id=PFUS00485;Name=PFUS00485
Scaffold1	maker	exon	9,515,731	9520859	.	-	.	gene_id=PFUS00486;Name=PFUS00486;Alias=maker-Scaffold1-augustus-gene-95.4
Scaffold1	maker	exon	9,520,949	9532157	.	-	.	gene_id=PFUS00487;Name=PFUS00487;Alias=maker-Scaffold1-augustus-gene-95.5
Scaffold1	.	exon	9,561,325	9564794	.	+	.	gene_id=PFUS00488;Name=PFUS00488
Scaffold1	.	exon	9,576,394	9621475	.	+	.	gene_id=PFUS00489;Name=PFUS00489
Scaffold1	maker	exon	9,623,172	9624757	.	-	.	gene_id=PFUS00492;Name=PFUS00492;Alias=maker-Scaffold1-augustus-gene-96.2
Scaffold1	.	exon	9,625,301	9630631	.	-	.	gene_id=PFUS00493;Name=PFUS00493
Scaffold1	.	exon	9,626,309	9631769	.	+	.	gene_id=PFUS00494;Name=PFUS00494
Scaffold1	.	exon	9,631,605	9633658	.	-	.	gene_id=PFUS00495;Name=PFUS00495
Scaffold1	.	exon	9,633,689	9655187	.	-	.	gene_id=PFUS00496;Name=PFUS00496
Scaffold1	maker	exon	9,655,329	9664153	.	-	.	gene_id=PFUS00497;Name=PFUS00497;Alias=maker-Scaffold1-augustus-gene-96.6
Scaffold1	maker	exon	9,689,603	9705429	.	-	.	gene_id=PFUS00498;Name=PFUS00498;Alias=maker-Scaffold1-augustus-gene-97.0
Scaffold1	maker	exon	9,690,897	9693486	.	+	.	gene_id=PFUS00499;Name=PFUS00499;Alias=augustus-Scaffold1-processed-gene-97.3
Scaffold1	maker	exon	9,763,532	9763753	.	+	.	gene_id=PFUS00502;Name=PFUS00502;Alias=augustus-Scaffold1-processed-gene-97.5
Scaffold1	maker	exon	9,804,431	9806116	.	+	.	gene_id=PFUS00503;Name=PFUS00503;Alias=augustus-Scaffold1-processed-gene-98.1
Scaffold1	.	exon	9,901,850	9937507	.	+	.	gene_id=PFUS00506;Name=PFUS00506
Scaffold1	maker	exon	10,035,008	10036754	.	-	.	gene_id=PFUS00508;Name=PFUS00508;Alias=maker-Scaffold1-augustus-gene-100.0
Scaffold1	maker	exon	10,036,890	10040604	.	-	.	gene_id=PFUS00509;Name=PFUS00509;Alias=maker-Scaffold1-augustus-gene-100.1
Scaffold1	.	exon	10,040,894	10048920	.	-	.	gene_id=PFUS00510;Name=PFUS00510
Scaffold1	.	exon	10,069,613	10114848	.	-	.	gene_id=PFUS00511;Name=PFUS00511
Scaffold1	.	exon	10,090,519	10105973	.	+	.	gene_id=PFUS00512;Name=PFUS00512
Scaffold1	.	exon	10,108,322	10111770	.	+	.	gene_id=PFUS00513;Name=PFUS00513
Scaffold1	maker	exon	10,115,695	10123931	.	-	.	gene_id=PFUS00514;Name=PFUS00514;Alias=maker-Scaffold1-augustus-gene-101.7
Scaffold1	maker	exon	10,193,845	10226130	.	-	.	gene_id=PFUS00515;Name=PFUS00515;Alias=augustus-Scaffold1-processed-gene-102.5
Scaffold1	.	exon	10,239,264	10246638	.	-	.	gene_id=PFUS00516;Name=PFUS00516
Scaffold1	.	exon	10,254,003	10255575	.	+	.	gene_id=PFUS3primeNew4;
Scaffold1	maker	exon	10,255,921	10259318	.	-	.	gene_id=PFUS00517;Name=PFUS00517;Alias=maker-Scaffold1-augustus-gene-102.3
Scaffold1	maker	exon	10,260,080	10261281	.	+	.	gene_id=PFUS00518;Name=PFUS00518;Alias=maker-Scaffold1-augustus-gene-102.0
Scaffold1	.	exon	10,261,279	10271773	.	-	.	gene_id=PFUS00519;Name=PFUS00519
Scaffold1	maker	exon	10,275,262	10279760	.	+	.	gene_id=PFUS00520;Name=PFUS00520;Alias=maker-Scaffold1-augustus-gene-102.1
Scaffold1	.	exon	10,293,286	10330915	.	-	.	gene_id=PFUS00521;Name=PFUS00521
Scaffold1	.	exon	10,338,330	10346510	.	+	.	gene_id=PFUS00523;Name=PFUS00523
Scaffold1	.	exon	10,352,898	10357842	.	+	.	gene_id=PFUS00524;Name=PFUS00524
Scaffold1	maker	exon	10,355,379	10358430	.	-	.	gene_id=PFUS00525;Name=PFUS00525;Alias=maker-Scaffold1-augustus-gene-103.6
Scaffold1	.	exon	10,358,440	10360473	.	+	.	gene_id=PFUS00526;Name=PFUS00526
Scaffold1	maker	exon	10,361,285	10374066	.	+	.	gene_id=PFUS00527;Name=PFUS00527;Alias=maker-Scaffold1-augustus-gene-103.4
Scaffold1	.	exon	10,374,564	10498873	.	-	.	gene_id=PFUS00528;Name=PFUS00528
Scaffold1	.	exon	10,506,435	10519828	.	+	.	gene_id=PFUS00529;Name=PFUS00529
Scaffold1	.	exon	10,530,177	10537110	.	+	.	gene_id=PFUS00530;Name=PFUS00530
Scaffold1	maker	exon	10,649,020	10650384	.	+	.	gene_id=PFUS00531;Name=PFUS00531;Alias=maker-Scaffold1-augustus-gene-106.8
Scaffold1	maker	exon	10,650,540	10650746	.	+	.	gene_id=PFUS00532;Name=PFUS00532;Alias=augustus-Scaffold1-processed-gene-106.3
Scaffold1	.	exon	10,745,128	10747508	.	+	.	gene_id=PFUS00533;Name=PFUS00533
Scaffold1	maker	exon	10,758,259	10759030	.	+	.	gene_id=PFUS00534;Name=PFUS00534;Alias=maker-Scaffold1-augustus-gene-107.12
Scaffold1	maker	exon	10,795,227	10799717	.	-	.	gene_id=PFUS00535;Name=PFUS00535;Alias=augustus-Scaffold1-processed-gene-108.8
Scaffold1	maker	exon	10,802,016	10803989	.	-	.	gene_id=PFUS00536;Name=PFUS00536;Alias=maker-Scaffold1-augustus-gene-108.4
Scaffold1	maker	exon	10,812,616	10821451	.	-	.	gene_id=PFUS00537;Name=PFUS00537;Alias=augustus-Scaffold1-processed-gene-108.15
Scaffold1	maker	exon	10,821,737	10827571	.	+	.	gene_id=PFUS00538;Name=PFUS00538;Alias=augustus-Scaffold1-processed-gene-108.10
Scaffold1	maker	exon	10,827,772	10841220	.	-	.	gene_id=PFUS00539;Name=PFUS00539;Alias=maker-Scaffold1-augustus-gene-108.6
Scaffold1	maker	exon	10,847,069	10852870	.	+	.	gene_id=PFUS00540;Name=PFUS00540;Alias=maker-Scaffold1-augustus-gene-108.1
Scaffold1	.	exon	10,855,676	10862099	.	+	.	gene_id=PFUS00541;Name=PFUS00541
Scaffold1	maker	exon	10,867,027	10872665	.	-	.	gene_id=PFUS00542;Name=PFUS00542;Alias=maker-Scaffold1-augustus-gene-109.21
Scaffold1	.	exon	10,874,071	10882681	.	+	.	gene_id=PFUS3primeNew5;
Scaffold1	maker	exon	10,883,156	10890770	.	-	.	gene_id=PFUS00544;Name=PFUS00544;Alias=maker-Scaffold1-augustus-gene-109.22
Scaffold1	maker	exon	10,897,145	10899213	.	+	.	gene_id=PFUS00545;Name=PFUS00545;Alias=maker-Scaffold1-augustus-gene-109.16
Scaffold1	maker	exon	10,902,703	10921939	.	+	.	gene_id=PFUS00546;Name=PFUS00546;Alias=maker-Scaffold1-augustus-gene-109.17
Scaffold1	maker	exon	10,923,109	10924765	.	-	.	gene_id=PFUS00547;Name=PFUS00547;Alias=maker-Scaffold1-augustus-gene-109.23
Scaffold1	maker	exon	10,926,930	10932191	.	+	.	gene_id=PFUS00548;Name=PFUS00548;Alias=maker-Scaffold1-augustus-gene-109.18
Scaffold1	maker	exon	10,956,305	10957983	.	+	.	gene_id=PFUS00549;Name=PFUS00549;Alias=maker-Scaffold1-augustus-gene-109.19
Scaffold1	maker	exon	10,968,094	10980351	.	+	.	gene_id=PFUS00550;Name=PFUS00550;Alias=maker-Scaffold1-augustus-gene-109.20
Scaffold1	.	exon	10,982,299	10997344	.	-	.	gene_id=PFUS00551;Name=PFUS00551
Scaffold1	.	exon	11,035,319	11040397	.	-	.	gene_id=PFUS00552;Name=PFUS00552
Scaffold1	maker	exon	11,044,229	11066398	.	+	.	gene_id=PFUS00553;Name=PFUS00553;Alias=maker-Scaffold1-augustus-gene-111.10
Scaffold1	maker	exon	11,066,661	11069189	.	+	.	gene_id=PFUS00554;Name=PFUS00554;Alias=augustus-Scaffold1-processed-gene-111.1
Scaffold1	maker	exon	11,069,228	11070242	.	+	.	gene_id=PFUS00555;Name=PFUS00555;Alias=augustus-Scaffold1-processed-gene-111.2
Scaffold1	maker	exon	11,070,694	11074425	.	+	.	gene_id=PFUS00556;Name=PFUS00556;Alias=augustus-Scaffold1-processed-gene-111.3
Scaffold1	maker	exon	11,074,584	11084756	.	+	.	gene_id=PFUS00557;Name=PFUS00557;Alias=augustus-Scaffold1-processed-gene-111.4
Scaffold1	maker	exon	11,085,111	11111549	.	+	.	gene_id=PFUS00558;Name=PFUS00558;Alias=augustus-Scaffold1-processed-gene-111.5
Scaffold1	maker	exon	11,116,484	11119333	.	+	.	gene_id=PFUS00559;Name=PFUS00559;Alias=maker-Scaffold1-augustus-gene-111.13
Scaffold1	.	exon	11,189,856	11439026	.	+	.	gene_id=PFUS00560_PFUS00561;
Scaffold1	maker	exon	11,509,694	11555786	.	-	.	gene_id=PFUS00562;Name=PFUS00562;Alias=augustus-Scaffold1-processed-gene-115.2
Scaffold1	.	exon	11,569,713	11574123	.	+	.	gene_id=PFUS00563;Name=PFUS00563
Scaffold1	.	exon	11,574,410	11577767	.	-	.	gene_id=PFUS00564;Name=PFUS00564
Scaffold1	.	exon	11,576,503	11580617	.	+	.	gene_id=PFUS00565;Name=PFUS00565
Scaffold1	.	exon	11,581,999	11595354	.	-	.	gene_id=PFUS00566;Name=PFUS00566
Scaffold1	.	exon	11,595,384	11598169	.	-	.	gene_id=PFUS00567;Name=PFUS00567
Scaffold1	.	exon	11,619,924	11777705	.	+	.	gene_id=PFUS00568;Name=PFUS00568
Scaffold1	.	exon	11,777,890	11779063	.	+	.	gene_id=PFUS00569;Name=PFUS00569
Scaffold1	.	exon	11,779,548	11813128	.	+	.	gene_id=PFUS00570;Name=PFUS00570
Scaffold1	maker	exon	11,813,838	11816208	.	-	.	gene_id=PFUS00571;Name=PFUS00571;Alias=maker-Scaffold1-augustus-gene-118.12
Scaffold1	maker	exon	11,816,097	11819423	.	+	.	gene_id=PFUS00572;Name=PFUS00572;Alias=maker-Scaffold1-augustus-gene-118.9
Scaffold1	maker	exon	11,819,446	11822460	.	+	.	gene_id=PFUS00573;Name=PFUS00573;Alias=maker-Scaffold1-augustus-gene-118.10
Scaffold1	.	exon	11,821,364	11824283	.	-	.	gene_id=PFUS00574;Name=PFUS00574
Scaffold1	.	exon	11,848,304	11890673	.	+	.	gene_id=PFUS00575;Name=PFUS00575
Scaffold1	maker	exon	11,890,869	11898758	.	-	.	gene_id=PFUS00576;Name=PFUS00576;Alias=maker-Scaffold1-augustus-gene-119.14
Scaffold1	.	exon	11,898,948	11901251	.	+	.	gene_id=PFUS00577;Name=PFUS00577
Scaffold1	maker	exon	11,901,293	11903052	.	-	.	gene_id=PFUS00578;Name=PFUS00578;Alias=maker-Scaffold1-augustus-gene-119.15
Scaffold1	.	exon	11,906,364	11914904	.	-	.	gene_id=PFUS00579;Name=PFUS00579
Scaffold1	maker	exon	11,923,049	11937317	.	-	.	gene_id=PFUS00580;Name=PFUS00580;Alias=maker-Scaffold1-augustus-gene-119.17
Scaffold1	maker	exon	11,937,711	11938654	.	+	.	gene_id=PFUS00581;Name=PFUS00581;Alias=maker-Scaffold1-augustus-gene-119.11
Scaffold1	maker	exon	11,938,741	11942529	.	-	.	gene_id=PFUS00582;Name=PFUS00582;Alias=maker-Scaffold1-augustus-gene-119.18
Scaffold1	.	exon	11,941,857	11948436	.	+	.	gene_id=PFUS00583;Name=PFUS00583
Scaffold1	.	exon	11,949,330	11955517	.	-	.	gene_id=PFUS00584;Name=PFUS00584
Scaffold1	maker	exon	11,956,530	11968627	.	-	.	gene_id=PFUS00585;Name=PFUS00585;Alias=augustus-Scaffold1-processed-gene-119.9
Scaffold1	.	exon	11,968,776	11977424	.	+	.	gene_id=PFUS00586;Name=PFUS00586
Scaffold1	maker	exon	12,012,646	12046550	.	+	.	gene_id=PFUS00587;Name=PFUS00587;Alias=maker-Scaffold1-augustus-gene-120.0
Scaffold1	maker	exon	12,046,559	12049769	.	+	.	gene_id=PFUS00588;Name=PFUS00588;Alias=maker-Scaffold1-augustus-gene-120.1
Scaffold1	maker	exon	12,051,489	12052479	.	+	.	gene_id=PFUS00589;Name=PFUS00589;Alias=maker-Scaffold1-augustus-gene-120.2
Scaffold1	maker	exon	12,053,219	12054142	.	-	.	gene_id=PFUS00590;Name=PFUS00590;Alias=maker-Scaffold1-augustus-gene-120.4
Scaffold1	maker	exon	12,055,318	12056549	.	+	.	gene_id=PFUS00591;Name=PFUS00591;Alias=maker-Scaffold1-augustus-gene-120.3
Scaffold1	maker	exon	12,056,287	12060281	.	-	.	gene_id=PFUS00592;Name=PFUS00592;Alias=maker-Scaffold1-augustus-gene-120.5
Scaffold1	.	exon	12,060,242	12095002	.	+	.	gene_id=PFUS00593;Name=PFUS00593
Scaffold1	maker	exon	12,105,886	12115774	.	-	.	gene_id=PFUS00594;Name=PFUS00594;Alias=augustus-Scaffold1-processed-gene-121.5
Scaffold1	maker	exon	12,127,977	12131228	.	-	.	gene_id=PFUS00595;Name=PFUS00595;Alias=maker-Scaffold1-augustus-gene-121.13
Scaffold1	.	exon	12,130,921	12158737	.	+	.	gene_id=PFUS00596;Name=PFUS00596
Scaffold1	.	exon	12,159,680	12173004	.	+	.	gene_id=PFUS00597;Name=PFUS00597
Scaffold1	maker	exon	12,174,198	12175475	.	+	.	gene_id=PFUS00598;Name=PFUS00598;Alias=maker-Scaffold1-augustus-gene-121.11
Scaffold1	maker	exon	12,177,118	12178590	.	+	.	gene_id=PFUS00599;Name=PFUS00599;Alias=maker-Scaffold1-augustus-gene-121.12
Scaffold1	.	exon	12,189,297	12196569	.	+	.	gene_id=PFUS00600;Name=PFUS00600
Scaffold1	.	exon	12,199,030	12203755	.	+	.	gene_id=PFUS00601;Name=PFUS00601
Scaffold1	.	exon	12,203,841	12209743	.	-	.	gene_id=PFUS00602;Name=PFUS00602
Scaffold1	maker	exon	12,210,799	12211826	.	+	.	gene_id=PFUS00603;Name=PFUS00603;Alias=augustus-Scaffold1-processed-gene-122.11
Scaffold1	maker	exon	12,212,050	12213033	.	-	.	gene_id=PFUS00604;Name=PFUS00604;Alias=maker-Scaffold1-augustus-gene-122.7
Scaffold1	.	exon	12,212,550	12217404	.	+	.	gene_id=PFUS00605;Name=PFUS00605
Scaffold1	.	exon	12,219,058	12320743	.	+	.	gene_id=PFUS00606_PFUS00607;
Scaffold1	maker	exon	12,324,472	12330754	.	+	.	gene_id=PFUS00608;Name=PFUS00608;Alias=maker-Scaffold1-augustus-gene-123.11
Scaffold1	maker	exon	12,332,209	12336125	.	+	.	gene_id=PFUS00609;Name=PFUS00609;Alias=maker-Scaffold1-augustus-gene-123.12
Scaffold1	.	exon	12,336,206	12349794	.	+	.	gene_id=PFUS00610;Name=PFUS00610
Scaffold1	maker	exon	12,336,206	12337847	.	-	.	gene_id=PFUS00611;Name=PFUS00611;Alias=maker-Scaffold1-augustus-gene-123.17
Scaffold1	.	exon	12,349,651	12362284	.	-	.	gene_id=PFUS00612;Name=PFUS00612
Scaffold1	maker	exon	12,357,636	12365311	.	+	.	gene_id=PFUS00613;Name=PFUS00613;Alias=maker-Scaffold1-augustus-gene-123.15
Scaffold1	maker	exon	12,365,933	12377147	.	-	.	gene_id=PFUS00614;Name=PFUS00614;Alias=maker-Scaffold1-augustus-gene-123.19
Scaffold1	.	exon	12,377,182	12410792	.	+	.	gene_id=PFUS00615;Name=PFUS00615
Scaffold1	.	exon	12,425,974	12460958	.	+	.	gene_id=PFUS00616;Name=PFUS00616
Scaffold1	maker	exon	12,461,745	12463481	.	+	.	gene_id=PFUS00617;Name=PFUS00617;Alias=maker-Scaffold1-augustus-gene-124.1
Scaffold1	.	exon	12,463,459	12467368	.	-	.	gene_id=PFUS00618;Name=PFUS00618
Scaffold1	maker	exon	12,467,444	12471159	.	-	.	gene_id=PFUS00619;Name=PFUS00619;Alias=augustus-Scaffold1-processed-gene-124.13
Scaffold1	maker	exon	12,470,524	12471603	.	+	.	gene_id=PFUS00620;Name=PFUS00620;Alias=maker-Scaffold1-augustus-gene-124.2
Scaffold1	.	exon	12,471,766	12476875	.	-	.	gene_id=PFUS00621;Name=PFUS00621
Scaffold1	maker	exon	12,479,866	12495348	.	+	.	gene_id=PFUS00622;Name=PFUS00622;Alias=maker-Scaffold1-augustus-gene-125.21
Scaffold1	maker	exon	12,495,849	12504124	.	-	.	gene_id=PFUS00623;Name=PFUS00623;Alias=maker-Scaffold1-augustus-gene-125.27
Scaffold1	.	exon	12,508,330	12514300	.	-	.	gene_id=PFUS00624;Name=PFUS00624
Scaffold1	.	exon	12,521,520	12545761	.	+	.	gene_id=PFUS00625;Name=PFUS00625
Scaffold1	.	exon	12,527,212	12529796	.	-	.	gene_id=PFUS00626;Name=PFUS00626
Scaffold1	maker	exon	12,545,742	12547431	.	-	.	gene_id=PFUS00627;Name=PFUS00627;Alias=augustus-Scaffold1-processed-gene-125.11
Scaffold1	maker	exon	12,547,544	12547771	.	-	.	gene_id=PFUS00628;Name=PFUS00628;Alias=augustus-Scaffold1-processed-gene-125.12
Scaffold1	maker	exon	12,547,860	12548854	.	-	.	gene_id=PFUS00629;Name=PFUS00629;Alias=maker-Scaffold1-augustus-gene-125.31
Scaffold1	.	exon	12,551,381	12553980	.	-	.	gene_id=PFUS00630;Name=PFUS00630
Scaffold1	maker	exon	12,554,112	12555405	.	+	.	gene_id=PFUS00631;Name=PFUS00631;Alias=maker-Scaffold1-augustus-gene-125.23
Scaffold1	.	exon	12,555,945	12559050	.	-	.	gene_id=PFUS00632;Name=PFUS00632
Scaffold1	maker	exon	12,559,057	12560731	.	-	.	gene_id=PFUS00633;Name=PFUS00633;Alias=augustus-Scaffold1-processed-gene-125.16
Scaffold1	maker	exon	12,561,489	12562734	.	+	.	gene_id=PFUS00634;Name=PFUS00634;Alias=maker-Scaffold1-augustus-gene-125.24
Scaffold1	maker	exon	12,563,516	12567939	.	-	.	gene_id=PFUS00635;Name=PFUS00635;Alias=maker-Scaffold1-augustus-gene-125.35
Scaffold1	maker	exon	12,571,191	12577630	.	+	.	gene_id=PFUS00636;Name=PFUS00636;Alias=maker-Scaffold1-augustus-gene-125.25
Scaffold1	.	exon	12,577,590	12580474	.	-	.	gene_id=PFUS00637;Name=PFUS00637
Scaffold1	.	exon	12,580,540	12583074	.	+	.	gene_id=PFUS00638;Name=PFUS00638
Scaffold1	maker	exon	12,582,045	12584555	.	-	.	gene_id=PFUS00639;Name=PFUS00639;Alias=augustus-Scaffold1-processed-gene-125.19
Scaffold1	.	exon	12,586,743	12589428	.	-	.	gene_id=PFUS00640;Name=PFUS00640
Scaffold1	maker	exon	12,590,014	12590979	.	+	.	gene_id=PFUS00641;Name=PFUS00641;Alias=maker-Scaffold1-augustus-gene-126.0
Scaffold1	maker	exon	12,591,345	12598151	.	+	.	gene_id=PFUS00642;Name=PFUS00642;Alias=maker-Scaffold1-augustus-gene-126.1
Scaffold1	maker	exon	12,599,261	12602886	.	-	.	gene_id=PFUS00643;Name=PFUS00643;Alias=augustus-Scaffold1-processed-gene-126.12
Scaffold1	maker	exon	12,604,052	12615821	.	-	.	gene_id=PFUS00644;Name=PFUS00644;Alias=augustus-Scaffold1-processed-gene-126.13
Scaffold1	.	exon	12,623,013	12627077	.	+	.	gene_id=PFUS00645;Name=PFUS00645
Scaffold1	maker	exon	12,653,791	12661487	.	+	.	gene_id=PFUS00646;Name=PFUS00646;Alias=maker-Scaffold1-augustus-gene-126.4
Scaffold1	maker	exon	12,661,613	12663176	.	+	.	gene_id=PFUS00647;Name=PFUS00647;Alias=augustus-Scaffold1-processed-gene-126.11
Scaffold1	maker	exon	12,668,200	12714668	.	+	.	gene_id=PFUS00648;Name=PFUS00648;Alias=maker-Scaffold1-augustus-gene-127.8
Scaffold1	.	exon	12,715,372	12718296	.	+	.	gene_id=PFUS00649;Name=PFUS00649
Scaffold1	maker	exon	12,722,859	12727645	.	+	.	gene_id=PFUS00650;Name=PFUS00650;Alias=maker-Scaffold1-augustus-gene-127.10
Scaffold1	.	exon	12,727,164	12733922	.	-	.	gene_id=PFUS00651;Name=PFUS00651
Scaffold1	.	exon	12,733,935	12736749	.	+	.	gene_id=PFUS00652;Name=PFUS00652
Scaffold1	maker	exon	12,736,608	12740694	.	-	.	gene_id=PFUS00653;Name=PFUS00653;Alias=maker-Scaffold1-augustus-gene-127.13
Scaffold1	maker	exon	12,767,226	12800160	.	-	.	gene_id=PFUS00654;Name=PFUS00654;Alias=maker-Scaffold1-augustus-gene-128.3
Scaffold1	maker	exon	12,855,796	12864852	.	+	.	gene_id=PFUS00655;Name=PFUS00655;Alias=augustus-Scaffold1-processed-gene-128.1
Scaffold1	.	exon	12,896,088	12987720	.	+	.	gene_id=PFUS00656;Name=PFUS00656
Scaffold1	.	exon	13,002,207	13026909	.	+	.	gene_id=PFUS00657;Name=PFUS00657
Scaffold1	.	exon	13,027,286	13032368	.	-	.	gene_id=PFUS00658;Name=PFUS00658
Scaffold1	.	exon	13,037,985	13050500	.	-	.	gene_id=PFUS00659;Name=PFUS00659
Scaffold1	maker	exon	13,054,494	13056296	.	+	.	gene_id=PFUS00660;Name=PFUS00660;Alias=maker-Scaffold1-augustus-gene-130.13
Scaffold1	maker	exon	13,056,509	13058244	.	-	.	gene_id=PFUS00661;Name=PFUS00661;Alias=maker-Scaffold1-augustus-gene-130.19
Scaffold1	maker	exon	13,058,888	13061432	.	-	.	gene_id=PFUS00662;Name=PFUS00662;Alias=augustus-Scaffold1-processed-gene-130.9
Scaffold1	maker	exon	13,062,083	13064802	.	-	.	gene_id=PFUS00663;Name=PFUS00663;Alias=augustus-Scaffold1-processed-gene-130.10
Scaffold1	.	exon	13,065,401	13068228	.	+	.	gene_id=PFUS00664;Name=PFUS00664
Scaffold1	.	exon	13,068,882	13076569	.	+	.	gene_id=PFUS00666;Name=PFUS00666
Scaffold1	maker	exon	13,068,886	13071290	.	-	.	gene_id=PFUS00665;Name=PFUS00665;Alias=maker-Scaffold1-augustus-gene-130.22
Scaffold1	maker	exon	13,077,139	13081690	.	+	.	gene_id=PFUS00667;Name=PFUS00667;Alias=maker-Scaffold1-augustus-gene-130.16
Scaffold1	maker	exon	13,081,813	13084209	.	+	.	gene_id=PFUS00668;Name=PFUS00668;Alias=maker-Scaffold1-augustus-gene-130.17
Scaffold1	.	exon	13,083,915	13091217	.	-	.	gene_id=PFUS00669;Name=PFUS00669
Scaffold1	maker	exon	13,091,684	13095161	.	-	.	gene_id=PFUS00670;Name=PFUS00670;Alias=maker-Scaffold1-augustus-gene-131.7
Scaffold1	maker	exon	13,095,733	13097473	.	+	.	gene_id=PFUS00671;Name=PFUS00671;Alias=maker-Scaffold1-augustus-gene-131.0
Scaffold1	.	exon	13,098,663	13105818	.	+	.	gene_id=PFUS00672;Name=PFUS00672
Scaffold1	.	exon	13,104,732	13106203	.	-	.	gene_id=PFUS00673;Name=PFUS00673
Scaffold1	.	exon	13,108,180	13109580	.	+	.	gene_id=PFUS00674;Name=PFUS00674
Scaffold1	.	exon	13,112,838	13114346	.	-	.	gene_id=PFUS00675;Name=PFUS00675
Scaffold1	.	exon	13,118,925	13120378	.	-	.	gene_id=PFUS00676;Name=PFUS00676
Scaffold1	.	exon	13,121,831	13129614	.	-	.	gene_id=PFUS00677;Name=PFUS00677
Scaffold1	maker	exon	13,129,784	13131586	.	+	.	gene_id=PFUS00678;Name=PFUS00678;Alias=maker-Scaffold1-augustus-gene-131.3
Scaffold1	.	exon	13,131,672	13147233	.	-	.	gene_id=PFUS00679;Name=PFUS00679
Scaffold1	maker	exon	13,146,462	13147095	.	+	.	gene_id=PFUS00680;Name=PFUS00680;Alias=augustus-Scaffold1-processed-gene-131.20
Scaffold1	.	exon	13,154,994	13164777	.	+	.	gene_id=PFUS00681;Name=PFUS00681
Scaffold1	.	exon	13,156,311	13178508	.	-	.	gene_id=PFUS00682;Name=PFUS00682
Scaffold1	maker	exon	13,178,192	13179899	.	+	.	gene_id=PFUS00683;Name=PFUS00683;Alias=maker-Scaffold1-augustus-gene-131.5
Scaffold1	.	exon	13,179,991	13192907	.	-	.	gene_id=PFUS00684;Name=PFUS00684
Scaffold1	.	exon	13,193,017	13195787	.	+	.	gene_id=PFUS00685;Name=PFUS00685
Scaffold1	.	exon	13,195,689	13200680	.	-	.	gene_id=PFUS00686;Name=PFUS00686
Scaffold1	maker	exon	13,200,779	13205087	.	+	.	gene_id=PFUS00687;Name=PFUS00687;Alias=maker-Scaffold1-augustus-gene-132.18
Scaffold1	.	exon	13,205,992	13212216	.	+	.	gene_id=PFUS00688;Name=PFUS00688
Scaffold1	maker	exon	13,213,522	13221146	.	+	.	gene_id=PFUS00689;Name=PFUS00689;Alias=maker-Scaffold1-augustus-gene-132.20
Scaffold1	maker	exon	13,220,716	13224496	.	-	.	gene_id=PFUS00690;Name=PFUS00690;Alias=maker-Scaffold1-augustus-gene-132.26
Scaffold1	.	exon	13,225,233	13228645	.	+	.	gene_id=PFUS00691;Name=PFUS00691
Scaffold1	maker	exon	13,235,572	13237727	.	+	.	gene_id=PFUS00692;Name=PFUS00692;Alias=maker-Scaffold1-augustus-gene-132.22
Scaffold1	.	exon	13,243,924	13247595	.	+	.	gene_id=PFUS00693;Name=PFUS00693
Scaffold1	maker	exon	13,247,494	13248523	.	-	.	gene_id=PFUS00694;Name=PFUS00694;Alias=augustus-Scaffold1-processed-gene-132.13
Scaffold1	maker	exon	13,250,026	13257956	.	-	.	gene_id=PFUS00695;Name=PFUS00695;Alias=augustus-Scaffold1-processed-gene-132.14
Scaffold1	.	exon	13,266,534	13283076	.	-	.	gene_id=PFUS00696;Name=PFUS00696
Scaffold1	.	exon	13,297,581	13304405	.	+	.	gene_id=PFUS00697;Name=PFUS00697
Scaffold1	maker	exon	13,304,386	13309643	.	-	.	gene_id=PFUS00698;Name=PFUS00698;Alias=augustus-Scaffold1-processed-gene-133.3
Scaffold1	.	exon	13,314,936	13359748	.	-	.	gene_id=PFUS00699_PFUS00700;
Scaffold1	.	exon	13,366,482	13378834	.	+	.	gene_id=PFUS00701;Name=PFUS00701
Scaffold1	.	exon	13,384,209	13547634	.	-	.	gene_id=PFUS00702;Name=PFUS00702
Scaffold1	maker	exon	13,601,124	13604269	.	-	.	gene_id=PFUS00703;Name=PFUS00703;Alias=maker-Scaffold1-augustus-gene-136.6
Scaffold1	maker	exon	13,678,652	13680509	.	+	.	gene_id=PFUS00705;Name=PFUS00705;Alias=maker-Scaffold1-augustus-gene-136.5
Scaffold1	maker	exon	13,680,518	13689392	.	-	.	gene_id=PFUS00706;Name=PFUS00706;Alias=maker-Scaffold1-augustus-gene-136.7
Scaffold1	.	exon	13,687,684	13694065	.	+	.	gene_id=PFUS00707;Name=PFUS00707
Scaffold1	maker	exon	13,692,438	13694805	.	-	.	gene_id=PFUS00708;Name=PFUS00708;Alias=maker-Scaffold1-augustus-gene-137.3
Scaffold1	.	exon	13,695,074	13701003	.	+	.	gene_id=PFUS00709;Name=PFUS00709
Scaffold1	.	exon	13,701,000	13708207	.	-	.	gene_id=PFUS00710;Name=PFUS00710
Scaffold1	.	exon	13,708,300	13720739	.	-	.	gene_id=PFUS00711;Name=PFUS00711
Scaffold1	maker	exon	13,721,152	13723418	.	-	.	gene_id=PFUS00712;Name=PFUS00712;Alias=maker-Scaffold1-augustus-gene-137.6
Scaffold1	.	exon	13,723,448	13727884	.	+	.	gene_id=PFUS00713;Name=PFUS00713
Scaffold1	maker	exon	13,730,229	13747866	.	-	.	gene_id=PFUS00714;Name=PFUS00714;Alias=maker-Scaffold1-augustus-gene-137.7
Scaffold1	.	exon	13,794,662	13967980	.	+	.	gene_id=PFUS00715;Name=PFUS00715
Scaffold1	.	exon	13,970,027	13977321	.	+	.	gene_id=PFUS00716;Name=PFUS00716
Scaffold1	.	exon	13,978,430	14176362	.	-	.	gene_id=PFUS00717;Name=PFUS00717
Scaffold1	maker	exon	14,170,769	14171844	.	+	.	gene_id=PFUS00718;Name=PFUS00718;Alias=maker-Scaffold1-augustus-gene-141.3
Scaffold1	maker	exon	14,172,423	14172920	.	+	.	gene_id=PFUS00719;Name=PFUS00719;Alias=maker-Scaffold1-augustus-gene-141.4
Scaffold1	maker	exon	14,177,731	14181157	.	+	.	gene_id=PFUS00720;Name=PFUS00720;Alias=maker-Scaffold1-augustus-gene-141.5
Scaffold1	maker	exon	14,182,122	14195062	.	+	.	gene_id=PFUS00721;Name=PFUS00721;Alias=augustus-Scaffold1-processed-gene-142.4
Scaffold1	maker	exon	14,195,578	14197393	.	+	.	gene_id=PFUS00722;Name=PFUS00722;Alias=augustus-Scaffold1-processed-gene-142.5
Scaffold1	.	exon	14,198,087	14201206	.	+	.	gene_id=PFUS00723;Name=PFUS00723
Scaffold1	.	exon	14,201,237	14250472	.	-	.	gene_id=PFUS00724;Name=PFUS00724
Scaffold1	.	exon	14,252,814	14356184	.	-	.	gene_id=PFUS00726_PFUS00725;
Scaffold1	maker	exon	14,359,274	14362050	.	+	.	gene_id=PFUS00727;Name=PFUS00727;Alias=maker-Scaffold1-augustus-gene-143.6
Scaffold1	maker	exon	14,362,558	14364562	.	-	.	gene_id=PFUS00728;Name=PFUS00728;Alias=maker-Scaffold1-augustus-gene-143.10
Scaffold1	.	exon	14,365,910	14373817	.	+	.	gene_id=PFUS00729;Name=PFUS00729
Scaffold1	maker	exon	14,374,679	14380295	.	-	.	gene_id=PFUS00730;Name=PFUS00730;Alias=maker-Scaffold1-augustus-gene-143.11
Scaffold1	maker	exon	14,381,250	14411031	.	-	.	gene_id=PFUS00731;Name=PFUS00731;Alias=maker-Scaffold1-augustus-gene-144.11
Scaffold1	maker	exon	14,429,976	14445303	.	-	.	gene_id=PFUS00732;Name=PFUS00732;Alias=maker-Scaffold1-augustus-gene-144.12
Scaffold1	maker	exon	14,447,221	14450103	.	+	.	gene_id=PFUS00733;Name=PFUS00733;Alias=maker-Scaffold1-augustus-gene-144.9
Scaffold1	.	exon	14,458,058	14462003	.	-	.	gene_id=PFUS00734;Name=PFUS00734
Scaffold1	maker	exon	14,474,853	14477954	.	-	.	gene_id=PFUS00735;Name=PFUS00735;Alias=maker-Scaffold1-augustus-gene-144.14
Scaffold1	maker	exon	14,478,457	14483023	.	+	.	gene_id=PFUS00736;Name=PFUS00736;Alias=maker-Scaffold1-augustus-gene-144.10
Scaffold1	maker	exon	14,483,415	14486308	.	-	.	gene_id=PFUS00737;Name=PFUS00737;Alias=augustus-Scaffold1-processed-gene-144.8
Scaffold1	.	exon	14,489,849	14493867	.	-	.	gene_id=PFUS00738;Name=PFUS00738
Scaffold1	maker	exon	14,493,816	14494996	.	+	.	gene_id=PFUS00739;Name=PFUS00739;Alias=maker-Scaffold1-augustus-gene-145.7
Scaffold1	.	exon	14,495,687	14755354	.	+	.	gene_id=PFUS00740_PFUS00741;
Scaffold1	.	exon	14,755,411	14759632	.	-	.	gene_id=PFUS00743;Name=PFUS00743
Scaffold1	.	exon	14,758,142	14765489	.	+	.	gene_id=PFUS00742;Name=PFUS00742
Scaffold1	.	exon	14,763,965	14767151	.	-	.	gene_id=PFUS00744;Name=PFUS00744
Scaffold1	maker	exon	14,766,924	14770317	.	+	.	gene_id=PFUS00745;Name=PFUS00745;Alias=maker-Scaffold1-augustus-gene-147.1
Scaffold1	maker	exon	14,770,295	14778652	.	-	.	gene_id=PFUS00746;Name=PFUS00746;Alias=maker-Scaffold1-augustus-gene-147.4
Scaffold1	maker	exon	14,779,700	14782468	.	-	.	gene_id=PFUS00747;Name=PFUS00747;Alias=maker-Scaffold1-augustus-gene-148.6
Scaffold1	.	exon	14,785,733	14794665	.	-	.	gene_id=PFUS00748;Name=PFUS00748
Scaffold1	maker	exon	14,795,420	14802863	.	+	.	gene_id=PFUS00749;Name=PFUS00749;Alias=maker-Scaffold1-augustus-gene-148.0
Scaffold1	.	exon	14,795,420	14801231	.	-	.	gene_id=PFUS00750;Name=PFUS00750
Scaffold1	.	exon	14,802,816	14805648	.	-	.	gene_id=PFUS00751;Name=PFUS00751
Scaffold1	maker	exon	14,805,805	14811535	.	-	.	gene_id=PFUS00752;Name=PFUS00752;Alias=augustus-Scaffold1-processed-gene-148.27
Scaffold1	maker	exon	14,807,550	14811389	.	+	.	gene_id=PFUS00753;Name=PFUS00753;Alias=maker-Scaffold1-augustus-gene-148.1
Scaffold1	maker	exon	14,813,787	14818258	.	+	.	gene_id=PFUS00754;Name=PFUS00754;Alias=augustus-Scaffold1-processed-gene-148.20
Scaffold1	maker	exon	14,818,591	14819552	.	-	.	gene_id=PFUS00755;Name=PFUS00755;Alias=maker-Scaffold1-augustus-gene-148.10
Scaffold1	maker	exon	14,820,084	14823188	.	+	.	gene_id=PFUS00756;Name=PFUS00756;Alias=augustus-Scaffold1-processed-gene-148.21
Scaffold1	maker	exon	14,836,643	14838054	.	+	.	gene_id=PFUS00757;Name=PFUS00757;Alias=maker-Scaffold1-augustus-gene-148.3
Scaffold1	.	exon	14,843,106	14844555	.	+	.	gene_id=PFUS00758;Name=PFUS00758
Scaffold1	maker	exon	14,844,906	14845417	.	+	.	gene_id=PFUS00759;Name=PFUS00759;Alias=maker-Scaffold1-augustus-gene-148.5
Scaffold1	maker	exon	14,850,592	14852477	.	-	.	gene_id=PFUS00760;Name=PFUS00760;Alias=augustus-Scaffold1-processed-gene-148.31
Scaffold1	maker	exon	14,857,511	14860091	.	-	.	gene_id=PFUS00761;Name=PFUS00761;Alias=maker-Scaffold1-augustus-gene-148.11
Scaffold1	.	exon	14,860,647	14863202	.	+	.	gene_id=PFUS00762;Name=PFUS00762
Scaffold1	maker	exon	14,861,749	14867081	.	-	.	gene_id=PFUS00763;Name=PFUS00763;Alias=augustus-Scaffold1-processed-gene-148.33
Scaffold1	.	exon	14,871,699	14887356	.	-	.	gene_id=PFUS00764;Name=PFUS00764
Scaffold1	maker	exon	14,901,875	14915236	.	-	.	gene_id=PFUS00765;Name=PFUS00765;Alias=maker-Scaffold1-augustus-gene-149.2
Scaffold1	maker	exon	14,927,389	14932523	.	+	.	gene_id=PFUS00766;Name=PFUS00766;Alias=maker-Scaffold1-augustus-gene-149.0
Scaffold1	.	exon	14,953,526	14955251	.	+	.	gene_id=PFUS3primeNew6;
Scaffold1	maker	exon	14,984,316	14988275	.	+	.	gene_id=PFUS00767;Name=PFUS00767;Alias=maker-Scaffold1-augustus-gene-149.1
Scaffold1	.	exon	14,990,079	15001395	.	+	.	gene_id=PFUS00768_PFUS00770;
Scaffold1	maker	exon	14,994,428	14996196	.	-	.	gene_id=PFUS00769;Name=PFUS00769;Alias=maker-Scaffold1-augustus-gene-150.30
Scaffold1	.	exon	15,001,858	15007466	.	+	.	gene_id=PFUS00771;Name=PFUS00771
Scaffold1	maker	exon	15,009,588	15016853	.	+	.	gene_id=PFUS00772;Name=PFUS00772;Alias=maker-Scaffold1-augustus-gene-150.23
Scaffold1	.	exon	15,016,660	15019334	.	-	.	gene_id=PFUS00773;Name=PFUS00773
Scaffold1	.	exon	15,019,344	15027823	.	+	.	gene_id=PFUS00774;Name=PFUS00774
Scaffold1	maker	exon	15,028,308	15030535	.	-	.	gene_id=PFUS00775;Name=PFUS00775;Alias=augustus-Scaffold1-processed-gene-150.12
Scaffold1	.	exon	15,030,510	15039700	.	+	.	gene_id=PFUS00776;Name=PFUS00776
Scaffold1	.	exon	15,038,264	15045276	.	-	.	gene_id=PFUS00777;Name=PFUS00777
Scaffold1	.	exon	15,045,220	15049319	.	+	.	gene_id=PFUS00778;Name=PFUS00778
Scaffold1	.	exon	15,049,087	15051379	.	-	.	gene_id=PFUS00779;Name=PFUS00779
Scaffold1	maker	exon	15,052,179	15057178	.	-	.	gene_id=PFUS00780;Name=PFUS00780;Alias=maker-Scaffold1-augustus-gene-150.35
Scaffold1	maker	exon	15,058,414	15064879	.	+	.	gene_id=PFUS00781;Name=PFUS00781;Alias=maker-Scaffold1-augustus-gene-150.27
Scaffold1	maker	exon	15,064,287	15067701	.	-	.	gene_id=PFUS00782;Name=PFUS00782;Alias=maker-Scaffold1-augustus-gene-150.36
Scaffold1	maker	exon	15,067,894	15071851	.	+	.	gene_id=PFUS00783;Name=PFUS00783;Alias=maker-Scaffold1-augustus-gene-150.28
Scaffold1	.	exon	15,073,865	15077596	.	+	.	gene_id=PFUS00785;Name=PFUS00785
Scaffold1	maker	exon	15,073,873	15079722	.	-	.	gene_id=PFUS00784;Name=PFUS00784;Alias=maker-Scaffold1-augustus-gene-150.37
Scaffold1	maker	exon	15,081,751	15091666	.	+	.	gene_id=PFUS00786;Name=PFUS00786;Alias=augustus-Scaffold1-processed-gene-151.4
Scaffold1	maker	exon	15,094,686	15096044	.	+	.	gene_id=PFUS00787;Name=PFUS00787;Alias=augustus-Scaffold1-processed-gene-151.5
Scaffold1	.	exon	15,097,216	15102322	.	+	.	gene_id=PFUS00788;Name=PFUS00788
Scaffold1	.	exon	15,098,785	15102110	.	-	.	gene_id=PFUS00789;Name=PFUS00789
Scaffold1	.	exon	15,104,898	15117201	.	-	.	gene_id=PFUS00790;Name=PFUS00790
Scaffold1	maker	exon	15,120,461	15126797	.	+	.	gene_id=PFUS00791;Name=PFUS00791;Alias=maker-Scaffold1-augustus-gene-151.1
Scaffold1	.	exon	15,209,184	15215872	.	+	.	gene_id=PFUS3primeNew7;
Scaffold1	.	exon	15,305,960	15346650	.	+	.	gene_id=PFUS00792;Name=PFUS00792
Scaffold1	.	exon	15,347,318	15351790	.	+	.	gene_id=PFUS00793;Name=PFUS00793
Scaffold1	.	exon	15,352,204	15359352	.	-	.	gene_id=PFUS00794;Name=PFUS00794
Scaffold1	.	exon	15,550,888	15551900	.	+	.	gene_id=PFUS3primeNew8;
Scaffold1	.	exon	15,556,638	15643690	.	-	.	gene_id=PFUS00796_PFUS00795;
Scaffold1	.	exon	15,648,140	15681220	.	+	.	gene_id=PFUS3primeNew9;
Scaffold1	maker	exon	15,733,887	15735238	.	+	.	gene_id=PFUS00797;Name=PFUS00797;Alias=maker-Scaffold1-augustus-gene-157.5
Scaffold1	maker	exon	15,735,316	15736816	.	+	.	gene_id=PFUS00798;Name=PFUS00798;Alias=maker-Scaffold1-augustus-gene-157.6
Scaffold1	maker	exon	15,736,820	15738792	.	-	.	gene_id=PFUS00799;Name=PFUS00799;Alias=maker-Scaffold1-augustus-gene-157.7
Scaffold1	.	exon	15,740,904	15745801	.	-	.	gene_id=PFUS00800;Name=PFUS00800
Scaffold1	maker	exon	15,772,812	15926510	.	+	.	gene_id=PFUS00801;Name=PFUS00801;Alias=augustus-Scaffold1-processed-gene-159.0
Scaffold1	maker	exon	15,926,511	15930880	.	+	.	gene_id=PFUS00802;Name=PFUS00802;Alias=augustus-Scaffold1-processed-gene-159.1
Scaffold1	.	exon	15,926,511	15929803	.	-	.	gene_id=PFUS00803;Name=PFUS00803
Scaffold1	maker	exon	15,931,524	15934481	.	+	.	gene_id=PFUS00804;Name=PFUS00804;Alias=augustus-Scaffold1-processed-gene-159.2
Scaffold1	.	exon	15,950,489	15961136	.	+	.	gene_id=PFUS3primeNew10;
Scaffold1	.	exon	15,967,641	15979965	.	+	.	gene_id=PFUS00805;Name=PFUS00805
Scaffold1	maker	exon	15,980,594	15985214	.	-	.	gene_id=PFUS00806;Name=PFUS00806;Alias=augustus-Scaffold1-processed-gene-160.0
Scaffold1	maker	exon	15,985,416	16000100	.	-	.	gene_id=PFUS00807;Name=PFUS00807;Alias=augustus-Scaffold1-processed-gene-160.1
Scaffold1	.	exon	16,008,878	16011712	.	+	.	gene_id=PFUS00808;Name=PFUS00808
Scaffold1	.	exon	16,012,116	16014860	.	+	.	gene_id=PFUS00809;Name=PFUS00809
Scaffold1	.	exon	16,054,722	16152852	.	-	.	gene_id=PFUS00810;Name=PFUS00810
Scaffold1	.	exon	16,156,602	16161429	.	+	.	gene_id=PFUS00811;Name=PFUS00811
Scaffold1	.	exon	16,160,600	16166465	.	-	.	gene_id=PFUS00812;Name=PFUS00812
Scaffold1	maker	exon	16,171,884	16179449	.	+	.	gene_id=PFUS00813;Name=PFUS00813;Alias=maker-Scaffold1-augustus-gene-161.1
Scaffold1	maker	exon	16,184,092	16203662	.	+	.	gene_id=PFUS00814;Name=PFUS00814;Alias=maker-Scaffold1-augustus-gene-162.0
Scaffold1	maker	exon	16,204,594	16208397	.	-	.	gene_id=PFUS00815;Name=PFUS00815;Alias=augustus-Scaffold1-processed-gene-162.7
Scaffold1	.	exon	16,209,053	16215294	.	+	.	gene_id=PFUS00816;Name=PFUS00816
Scaffold1	.	exon	16,215,342	16249661	.	-	.	gene_id=PFUS00817;Name=PFUS00817
Scaffold1	.	exon	16,296,155	16297449	.	+	.	gene_id=PFUS3primeNew11;
Scaffold1	.	exon	16,305,269	16318172	.	-	.	gene_id=PFUS00818;Name=PFUS00818
Scaffold1	.	exon	16,431,372	16437145	.	-	.	gene_id=PFUS00819;Name=PFUS00819
Scaffold1	.	exon	16,443,082	16446002	.	-	.	gene_id=PFUS00820;Name=PFUS00820
Scaffold1	maker	exon	16,446,217	16450678	.	+	.	gene_id=PFUS00821;Name=PFUS00821;Alias=maker-Scaffold1-augustus-gene-164.6
Scaffold1	maker	exon	16,447,810	16450091	.	-	.	gene_id=PFUS00822;Name=PFUS00822;Alias=maker-Scaffold1-augustus-gene-164.9
Scaffold1	.	exon	16,460,369	16500126	.	+	.	gene_id=PFUS00823;Name=PFUS00823
Scaffold1	maker	exon	16,500,348	16503606	.	-	.	gene_id=PFUS00824;Name=PFUS00824;Alias=augustus-Scaffold1-processed-gene-165.7
Scaffold1	maker	exon	16,520,173	16531009	.	-	.	gene_id=PFUS00825;Name=PFUS00825;Alias=augustus-Scaffold1-processed-gene-165.8
Scaffold1	maker	exon	16,531,706	16574226	.	-	.	gene_id=PFUS00826;Name=PFUS00826;Alias=augustus-Scaffold1-processed-gene-165.9
Scaffold1	.	exon	16,590,002	16592390	.	-	.	gene_id=PFUS00827;Name=PFUS00827
Scaffold1	maker	exon	16,604,941	16619275	.	-	.	gene_id=PFUS00828;Name=PFUS00828;Alias=maker-Scaffold1-augustus-gene-166.8
Scaffold1	maker	exon	16,620,261	16624816	.	+	.	gene_id=PFUS00829;Name=PFUS00829;Alias=maker-Scaffold1-augustus-gene-166.6
Scaffold1	.	exon	16,626,613	16701665	.	+	.	gene_id=PFUS00830;Name=PFUS00830
Scaffold1	.	exon	16,701,609	16707459	.	-	.	gene_id=PFUS00831;Name=PFUS00831
Scaffold1	maker	exon	16,708,185	16709724	.	-	.	gene_id=PFUS00832;Name=PFUS00832;Alias=maker-Scaffold1-augustus-gene-167.18
Scaffold1	maker	exon	16,713,034	16713919	.	+	.	gene_id=PFUS00833;Name=PFUS00833;Alias=augustus-Scaffold1-processed-gene-167.1
Scaffold1	maker	exon	16,714,027	16715675	.	+	.	gene_id=PFUS00834;Name=PFUS00834;Alias=augustus-Scaffold1-processed-gene-167.2
Scaffold1	maker	exon	16,716,572	16717798	.	+	.	gene_id=PFUS00835;Name=PFUS00835;Alias=maker-Scaffold1-augustus-gene-167.14
Scaffold1	maker	exon	16,719,656	16720689	.	+	.	gene_id=PFUS00836;Name=PFUS00836;Alias=maker-Scaffold1-augustus-gene-167.15
Scaffold1	maker	exon	16,721,531	16733163	.	-	.	gene_id=PFUS00837;Name=PFUS00837;Alias=augustus-Scaffold1-processed-gene-167.9
Scaffold1	.	exon	16,733,165	16735971	.	-	.	gene_id=PFUS00838;Name=PFUS00838
Scaffold1	.	exon	16,735,353	16740772	.	+	.	gene_id=PFUS00839;Name=PFUS00839
Scaffold1	.	exon	16,741,008	16834668	.	-	.	gene_id=PFUS00840;Name=PFUS00840
Scaffold1	.	exon	16,834,962	16880596	.	-	.	gene_id=PFUS00841;Name=PFUS00841
Scaffold1	maker	exon	16,894,524	16901045	.	-	.	gene_id=PFUS00842;Name=PFUS00842;Alias=maker-Scaffold1-augustus-gene-169.9
Scaffold1	.	exon	16,901,353	16938825	.	+	.	gene_id=PFUS00843;Name=PFUS00843
Scaffold1	maker	exon	16,939,329	16942038	.	-	.	gene_id=PFUS00844;Name=PFUS00844;Alias=maker-Scaffold1-augustus-gene-169.10
Scaffold1	maker	exon	16,942,194	16946160	.	+	.	gene_id=PFUS00845;Name=PFUS00845;Alias=augustus-Scaffold1-processed-gene-169.4
Scaffold1	maker	exon	16,946,910	16954169	.	+	.	gene_id=PFUS00846;Name=PFUS00846;Alias=maker-Scaffold1-augustus-gene-169.8
Scaffold1	.	exon	16,966,229	17002286	.	+	.	gene_id=PFUS00847_PFUS00848;
Scaffold1	.	exon	17,002,502	17006594	.	-	.	gene_id=PFUS00849;Name=PFUS00849
Scaffold1	maker	exon	17,007,507	17013682	.	-	.	gene_id=PFUS00850;Name=PFUS00850;Alias=augustus-Scaffold1-processed-gene-170.5
Scaffold1	.	exon	17,027,357	17030011	.	+	.	gene_id=PFUS00851;Name=PFUS00851
Scaffold1	.	exon	17,030,417	17038777	.	+	.	gene_id=PFUS00852;Name=PFUS00852
Scaffold1	.	exon	17,041,750	17090214	.	+	.	gene_id=PFUS00853;Name=PFUS00853
Scaffold1	maker	exon	17,199,301	17203176	.	+	.	gene_id=PFUS00856;Name=PFUS00856;Alias=maker-Scaffold1-augustus-gene-172.7
Scaffold1	.	exon	17,202,667	17206844	.	-	.	gene_id=PFUS00857;Name=PFUS00857
Scaffold1	.	exon	17,209,370	17215058	.	-	.	gene_id=PFUS00858;Name=PFUS00858
Scaffold1	.	exon	17,217,861	17267911	.	+	.	gene_id=PFUS00859_PFUS00860;
Scaffold1	maker	exon	17,272,538	17278037	.	-	.	gene_id=PFUS00861;Name=PFUS00861;Alias=maker-Scaffold1-augustus-gene-173.0
Scaffold1	.	exon	17,298,606	17319022	.	-	.	gene_id=PFUS00862;Name=PFUS00862
Scaffold1	maker	exon	17,319,169	17340602	.	-	.	gene_id=PFUS00863;Name=PFUS00863;Alias=augustus-Scaffold1-processed-gene-173.4
Scaffold1	.	exon	17,341,104	17408518	.	-	.	gene_id=PFUS00864;Name=PFUS00864
Scaffold1	.	exon	17,471,963	17487186	.	+	.	gene_id=PFUS00866;Name=PFUS00866
Scaffold1	maker	exon	17,478,641	17478946	.	+	.	gene_id=PFUS00865;Name=PFUS00865;Alias=augustus-Scaffold1-processed-gene-174.2
Scaffold1	.	exon	17,487,128	17490746	.	-	.	gene_id=PFUS00867;Name=PFUS00867
Scaffold1	maker	exon	17,491,273	17514875	.	+	.	gene_id=PFUS00868;Name=PFUS00868;Alias=augustus-Scaffold1-processed-gene-175.6
Scaffold1	maker	exon	17,515,923	17519683	.	-	.	gene_id=PFUS00869;Name=PFUS00869;Alias=maker-Scaffold1-augustus-gene-175.3
Scaffold1	maker	exon	17,520,482	17520898	.	-	.	gene_id=PFUS00870;Name=PFUS00870;Alias=maker-Scaffold1-augustus-gene-175.4
Scaffold1	maker	exon	17,522,019	17528204	.	-	.	gene_id=PFUS00871;Name=PFUS00871;Alias=maker-Scaffold1-augustus-gene-175.5
Scaffold1	.	exon	17,534,804	17545332	.	+	.	gene_id=PFUS00872;Name=PFUS00872
Scaffold1	maker	exon	17,579,700	17592015	.	+	.	gene_id=PFUS00873;Name=PFUS00873;Alias=maker-Scaffold1-augustus-gene-176.8
Scaffold1	.	exon	17,592,034	17607627	.	-	.	gene_id=PFUS00874;Name=PFUS00874
Scaffold1	maker	exon	17,654,774	17676508	.	+	.	gene_id=PFUS00875;Name=PFUS00875;Alias=maker-Scaffold1-augustus-gene-176.9
Scaffold1	.	exon	17,678,858	17683634	.	+	.	gene_id=PFUS00878;Name=PFUS00878
Scaffold1	maker	exon	17,717,819	17718437	.	-	.	gene_id=PFUS00876;Name=PFUS00876;Alias=maker-Scaffold1-augustus-gene-177.0
Scaffold1	maker	exon	17,719,158	17720356	.	-	.	gene_id=PFUS00877;Name=PFUS00877;Alias=maker-Scaffold1-augustus-gene-177.1
Scaffold1	maker	exon	17,791,081	17793454	.	+	.	gene_id=PFUS00879;Name=PFUS00879;Alias=augustus-Scaffold1-processed-gene-178.1
Scaffold1	maker	exon	17,793,553	17799847	.	+	.	gene_id=PFUS00880;Name=PFUS00880;Alias=maker-Scaffold1-augustus-gene-178.23
Scaffold1	maker	exon	17,793,763	17794749	.	-	.	gene_id=PFUS00881;Name=PFUS00881;Alias=augustus-Scaffold1-processed-gene-178.3
Scaffold1	maker	exon	17,800,002	17803101	.	+	.	gene_id=PFUS00882;Name=PFUS00882;Alias=augustus-Scaffold1-processed-gene-178.4
Scaffold1	maker	exon	17,803,673	17805450	.	+	.	gene_id=PFUS00883;Name=PFUS00883;Alias=augustus-Scaffold1-processed-gene-178.5
Scaffold1	maker	exon	17,808,197	17811478	.	+	.	gene_id=PFUS00884;Name=PFUS00884;Alias=augustus-Scaffold1-processed-gene-178.6
Scaffold1	maker	exon	17,813,018	17834243	.	+	.	gene_id=PFUS00885;Name=PFUS00885;Alias=augustus-Scaffold1-processed-gene-178.7
Scaffold1	maker	exon	17,835,232	17836419	.	-	.	gene_id=PFUS00886;Name=PFUS00886;Alias=maker-Scaffold1-augustus-gene-178.32
Scaffold1	maker	exon	17,837,041	17838047	.	+	.	gene_id=PFUS00887;Name=PFUS00887;Alias=maker-Scaffold1-augustus-gene-178.26
Scaffold1	maker	exon	17,838,222	17842821	.	-	.	gene_id=PFUS00888;Name=PFUS00888;Alias=maker-Scaffold1-augustus-gene-178.33
Scaffold1	.	exon	17,839,791	17842861	.	+	.	gene_id=PFUS00889;Name=PFUS00889
Scaffold1	.	exon	17,842,996	17849244	.	+	.	gene_id=PFUS00890;Name=PFUS00890
Scaffold1	.	exon	17,849,916	17858072	.	-	.	gene_id=PFUS00891;Name=PFUS00891
Scaffold1	.	exon	17,859,152	17864282	.	+	.	gene_id=PFUS00892;Name=PFUS00892
Scaffold1	maker	exon	17,863,971	17869827	.	-	.	gene_id=PFUS00893;Name=PFUS00893;Alias=maker-Scaffold1-augustus-gene-178.35
Scaffold1	.	exon	17,870,431	17878219	.	+	.	gene_id=PFUS00894;Name=PFUS00894
Scaffold1	maker	exon	17,878,764	17881632	.	-	.	gene_id=PFUS00895;Name=PFUS00895;Alias=augustus-Scaffold1-processed-gene-178.19
Scaffold1	maker	exon	17,882,738	17884808	.	-	.	gene_id=PFUS00896;Name=PFUS00896;Alias=augustus-Scaffold1-processed-gene-178.20
Scaffold1	.	exon	17,894,389	17912847	.	+	.	gene_id=PFUS00897;Name=PFUS00897
Scaffold1	maker	exon	17,914,792	17917483	.	-	.	gene_id=PFUS00898;Name=PFUS00898;Alias=maker-Scaffold1-augustus-gene-179.10
Scaffold1	.	exon	17,916,569	17920195	.	+	.	gene_id=PFUS00899;Name=PFUS00899
Scaffold1	maker	exon	17,921,134	17925543	.	+	.	gene_id=PFUS00900;Name=PFUS00900;Alias=maker-Scaffold1-augustus-gene-179.9
Scaffold1	.	exon	17,965,935	17970348	.	+	.	gene_id=PFUS3primeNew12;
Scaffold1	maker	exon	18,517,052	18538698	.	+	.	gene_id=PFUS00901;Name=PFUS00901;Alias=augustus-Scaffold1-processed-gene-185.1
Scaffold1	maker	exon	18,538,766	18541589	.	+	.	gene_id=PFUS00902;Name=PFUS00902;Alias=maker-Scaffold1-augustus-gene-185.6
Scaffold1	maker	exon	18,559,209	18563379	.	+	.	gene_id=PFUS00903;Name=PFUS00903;Alias=maker-Scaffold1-augustus-gene-185.7
Scaffold1	maker	exon	18,563,435	18566955	.	-	.	gene_id=PFUS00904;Name=PFUS00904;Alias=augustus-Scaffold1-processed-gene-185.3
Scaffold1	maker	exon	18,568,927	18588688	.	-	.	gene_id=PFUS00905;Name=PFUS00905;Alias=maker-Scaffold1-augustus-gene-185.8
Scaffold1	maker	exon	18,845,767	18846767	.	+	.	gene_id=PFUS00906;Name=PFUS00906;Alias=maker-Scaffold1-augustus-gene-188.0
Scaffold1	.	exon	18,847,337	18851706	.	-	.	gene_id=PFUS00907;Name=PFUS00907
Scaffold1	.	exon	18,849,641	18853304	.	+	.	gene_id=PFUS00908;Name=PFUS00908
Scaffold1	.	exon	18,853,305	18855701	.	-	.	gene_id=PFUS00909;Name=PFUS00909
Scaffold1	maker	exon	18,853,364	18858709	.	+	.	gene_id=PFUS00910;Name=PFUS00910;Alias=maker-Scaffold1-augustus-gene-188.2
Scaffold1	.	exon	18,858,669	18861057	.	-	.	gene_id=PFUS00911;Name=PFUS00911
Scaffold1	.	exon	19,020,830	19129124	.	+	.	gene_id=PFUS00912;Name=PFUS00912
Scaffold1	.	exon	19,129,443	19139241	.	-	.	gene_id=PFUS00913;Name=PFUS00913
Scaffold1	maker	exon	19,142,154	19144522	.	-	.	gene_id=PFUS00914;Name=PFUS00914;Alias=maker-Scaffold1-augustus-gene-191.16
Scaffold1	maker	exon	19,145,953	19149536	.	+	.	gene_id=PFUS00915;Name=PFUS00915;Alias=maker-Scaffold1-augustus-gene-191.12
Scaffold1	.	exon	19,151,526	19159310	.	-	.	gene_id=PFUS00916;Name=PFUS00916
Scaffold1	.	exon	19,158,339	19165324	.	+	.	gene_id=PFUS00917_PFUS00918;
Scaffold1	.	exon	19,165,184	19173412	.	-	.	gene_id=PFUS00919;Name=PFUS00919
Scaffold1	.	exon	19,170,184	19173412	.	+	.	gene_id=PFUS00920;Name=PFUS00920
Scaffold1	.	exon	19,175,127	19203067	.	+	.	gene_id=PFUS00921;Name=PFUS00921
Scaffold1	.	exon	19,204,150	19206271	.	-	.	gene_id=PFUS00922;Name=PFUS00922
Scaffold1	.	exon	19,206,641	19223513	.	+	.	gene_id=PFUS00923;Name=PFUS00923
Scaffold1	maker	exon	19,223,877	19226707	.	-	.	gene_id=PFUS00924;Name=PFUS00924;Alias=maker-Scaffold1-augustus-gene-192.20
Scaffold1	maker	exon	19,227,290	19231755	.	-	.	gene_id=PFUS00925;Name=PFUS00925;Alias=augustus-Scaffold1-processed-gene-192.10
Scaffold1	maker	exon	19,231,806	19234947	.	-	.	gene_id=PFUS00926;Name=PFUS00926;Alias=augustus-Scaffold1-processed-gene-192.11
Scaffold1	.	exon	19,238,319	19248348	.	+	.	gene_id=PFUS00927;Name=PFUS00927
Scaffold1	.	exon	19,247,966	19255089	.	-	.	gene_id=PFUS00928;Name=PFUS00928
Scaffold1	.	exon	19,255,376	19257238	.	+	.	gene_id=PFUS00929;Name=PFUS00929
Scaffold1	.	exon	19,257,426	19261209	.	+	.	gene_id=PFUS00930;Name=PFUS00930
Scaffold1	.	exon	19,261,219	19274698	.	+	.	gene_id=PFUS00931;Name=PFUS00931
Scaffold1	maker	exon	19,276,092	19282004	.	-	.	gene_id=PFUS00932;Name=PFUS00932;Alias=maker-Scaffold1-augustus-gene-193.7
Scaffold1	maker	exon	19,282,434	19285091	.	+	.	gene_id=PFUS00933;Name=PFUS00933;Alias=augustus-Scaffold1-processed-gene-192.6
Scaffold1	maker	exon	19,285,342	19287032	.	-	.	gene_id=PFUS00934;Name=PFUS00934;Alias=maker-Scaffold1-augustus-gene-193.8
Scaffold1	maker	exon	19,286,703	19289876	.	+	.	gene_id=PFUS00935;Name=PFUS00935;Alias=maker-Scaffold1-augustus-gene-193.0
Scaffold1	maker	exon	19,289,896	19295867	.	-	.	gene_id=PFUS00936;Name=PFUS00936;Alias=maker-Scaffold1-augustus-gene-193.9
Scaffold1	maker	exon	19,296,090	19297528	.	-	.	gene_id=PFUS00937;Name=PFUS00937;Alias=maker-Scaffold1-augustus-gene-193.10
Scaffold1	maker	exon	19,298,593	19299680	.	+	.	gene_id=PFUS00938;Name=PFUS00938;Alias=augustus-Scaffold1-processed-gene-193.18
Scaffold1	maker	exon	19,300,426	19303436	.	-	.	gene_id=PFUS00939;Name=PFUS00939;Alias=maker-Scaffold1-augustus-gene-193.11
Scaffold1	.	exon	19,303,807	19308091	.	-	.	gene_id=PFUS00940;Name=PFUS00940
Scaffold1	.	exon	19,311,901	19317550	.	+	.	gene_id=PFUS00941;Name=PFUS00941
Scaffold1	.	exon	19,331,973	19347049	.	+	.	gene_id=PFUS00942;Name=PFUS00942
Scaffold1	maker	exon	19,347,767	19349696	.	-	.	gene_id=PFUS00943;Name=PFUS00943;Alias=maker-Scaffold1-augustus-gene-193.13
Scaffold1	maker	exon	19,351,622	19354831	.	-	.	gene_id=PFUS00944;Name=PFUS00944;Alias=maker-Scaffold1-augustus-gene-193.14
Scaffold1	.	exon	19,355,050	19367196	.	-	.	gene_id=PFUS00945;Name=PFUS00945
Scaffold1	maker	exon	19,369,892	19373042	.	+	.	gene_id=PFUS00946;Name=PFUS00946;Alias=augustus-Scaffold1-processed-gene-193.25
Scaffold1	maker	exon	19,373,975	19378074	.	+	.	gene_id=PFUS00947;Name=PFUS00947;Alias=augustus-Scaffold1-processed-gene-193.26
Scaffold1	maker	exon	19,378,999	19382434	.	-	.	gene_id=PFUS00948;Name=PFUS00948;Alias=maker-Scaffold1-augustus-gene-193.16
Scaffold1	maker	exon	19,381,849	19387120	.	+	.	gene_id=PFUS00949;Name=PFUS00949;Alias=augustus-Scaffold1-processed-gene-193.27
Scaffold1	maker	exon	19,387,687	19388845	.	+	.	gene_id=PFUS00950;Name=PFUS00950;Alias=maker-Scaffold1-augustus-gene-193.6
Scaffold1	.	exon	19,389,516	19423073	.	-	.	gene_id=PFUS00951;Name=PFUS00951
Scaffold1	maker	exon	19,425,107	19428828	.	+	.	gene_id=PFUS00952;Name=PFUS00952;Alias=maker-Scaffold1-augustus-gene-194.12
Scaffold1	.	exon	19,428,849	19441535	.	-	.	gene_id=PFUS00953;Name=PFUS00953
Scaffold1	.	exon	19,439,890	19444074	.	+	.	gene_id=PFUS00954;Name=PFUS00954
Scaffold1	maker	exon	19,444,786	19446851	.	+	.	gene_id=PFUS00955;Name=PFUS00955;Alias=maker-Scaffold1-augustus-gene-194.14
Scaffold1	.	exon	19,446,595	19450940	.	-	.	gene_id=PFUS00957;Name=PFUS00957
Scaffold1	maker	exon	19,447,534	19448961	.	+	.	gene_id=PFUS00956;Name=PFUS00956;Alias=maker-Scaffold1-augustus-gene-194.15
Scaffold1	.	exon	19,451,061	19453604	.	+	.	gene_id=PFUS00958;Name=PFUS00958
Scaffold1	maker	exon	19,453,670	19456350	.	-	.	gene_id=PFUS00959;Name=PFUS00959;Alias=augustus-Scaffold1-processed-gene-194.9
Scaffold1	maker	exon	19,456,351	19459992	.	-	.	gene_id=PFUS00960;Name=PFUS00960;Alias=augustus-Scaffold1-processed-gene-194.10
Scaffold1	.	exon	19,461,289	19469331	.	-	.	gene_id=PFUS00961;Name=PFUS00961
Scaffold1	maker	exon	19,469,158	19472608	.	+	.	gene_id=PFUS00962;Name=PFUS00962;Alias=maker-Scaffold1-augustus-gene-194.17
Scaffold1	maker	exon	19,472,738	19485794	.	+	.	gene_id=PFUS00963;Name=PFUS00963;Alias=augustus-Scaffold1-processed-gene-194.5
Scaffold2	.	exon	20,733	34818	.	-	.	gene_id=PFUS00964;Name=PFUS00964
Scaffold2	.	exon	36,952	46556	.	-	.	gene_id=PFUS00965;Name=PFUS00965
Scaffold2	.	exon	54,968	59819	.	-	.	gene_id=PFUS00966;Name=PFUS00966
Scaffold2	.	exon	59,644	62861	.	+	.	gene_id=PFUS00968;Name=PFUS00968
Scaffold2	maker	exon	60,318	76152	.	-	.	gene_id=PFUS00967;Name=PFUS00967;Alias=augustus-Scaffold2-processed-gene-1.19
Scaffold2	maker	exon	84,375	93289	.	-	.	gene_id=PFUS00969;Name=PFUS00969;Alias=maker-Scaffold2-augustus-gene-1.8
Scaffold2	.	exon	91,761	100644	.	+	.	gene_id=PFUS00970;Name=PFUS00970
Scaffold2	maker	exon	101,868	112020	.	-	.	gene_id=PFUS00971;Name=PFUS00971;Alias=maker-Scaffold2-augustus-gene-1.9
Scaffold2	maker	exon	112,816	122419	.	-	.	gene_id=PFUS00972;Name=PFUS00972;Alias=maker-Scaffold2-augustus-gene-1.10
Scaffold2	.	exon	123,470	128321	.	+	.	gene_id=PFUS00973;Name=PFUS00973
Scaffold2	.	exon	128,565	138715	.	-	.	gene_id=PFUS00974;Name=PFUS00974
Scaffold2	.	exon	141,722	145824	.	-	.	gene_id=PFUS00975;Name=PFUS00975
Scaffold2	maker	exon	146,279	150658	.	+	.	gene_id=PFUS00976;Name=PFUS00976;Alias=maker-Scaffold2-augustus-gene-1.2
Scaffold2	maker	exon	150,453	151511	.	-	.	gene_id=PFUS00977;Name=PFUS00977;Alias=maker-Scaffold2-augustus-gene-1.13
Scaffold2	maker	exon	153,602	156327	.	-	.	gene_id=PFUS00978;Name=PFUS00978;Alias=maker-Scaffold2-augustus-gene-1.14
Scaffold2	maker	exon	156,671	159985	.	+	.	gene_id=PFUS00979;Name=PFUS00979;Alias=maker-Scaffold2-augustus-gene-1.3
Scaffold2	.	exon	159,981	164027	.	-	.	gene_id=PFUS00980;Name=PFUS00980
Scaffold2	.	exon	165,157	170177	.	+	.	gene_id=PFUS00981;Name=PFUS00981
Scaffold2	maker	exon	176,987	178667	.	-	.	gene_id=PFUS00982;Name=PFUS00982;Alias=maker-Scaffold2-augustus-gene-1.16
Scaffold2	maker	exon	179,406	185804	.	+	.	gene_id=PFUS00983;Name=PFUS00983;Alias=maker-Scaffold2-augustus-gene-1.5
Scaffold2	maker	exon	185,835	188313	.	-	.	gene_id=PFUS00984;Name=PFUS00984;Alias=maker-Scaffold2-augustus-gene-1.17
Scaffold2	.	exon	187,913	194828	.	+	.	gene_id=PFUS00985;Name=PFUS00985
Scaffold2	.	exon	198,497	199910	.	+	.	gene_id=PFUS00986;Name=PFUS00986
Scaffold2	maker	exon	199,277	202306	.	-	.	gene_id=PFUS00987;Name=PFUS00987;Alias=maker-Scaffold2-augustus-gene-2.31
Scaffold2	.	exon	201,812	207056	.	-	.	gene_id=PFUS00989;Name=PFUS00989
Scaffold2	.	exon	203,794	212658	.	+	.	gene_id=PFUS00988;Name=PFUS00988
Scaffold2	maker	exon	210,258	210766	.	-	.	gene_id=PFUS00990;Name=PFUS00990;Alias=maker-Scaffold2-augustus-gene-2.33
Scaffold2	maker	exon	212,761	218179	.	-	.	gene_id=PFUS00991;Name=PFUS00991;Alias=augustus-Scaffold2-processed-gene-2.13
Scaffold2	maker	exon	217,421	220190	.	+	.	gene_id=PFUS00992;Name=PFUS00992;Alias=augustus-Scaffold2-processed-gene-2.5
Scaffold2	maker	exon	220,817	226572	.	-	.	gene_id=PFUS00993;Name=PFUS00993;Alias=augustus-Scaffold2-processed-gene-2.14
Scaffold2	.	exon	232,161	234608	.	+	.	gene_id=PFUS00994;Name=PFUS00994
Scaffold2	.	exon	234,801	238215	.	-	.	gene_id=PFUS00995;Name=PFUS00995
Scaffold2	maker	exon	238,720	241447	.	+	.	gene_id=PFUS00996;Name=PFUS00996;Alias=maker-Scaffold2-augustus-gene-2.27
Scaffold2	maker	exon	241,458	244288	.	-	.	gene_id=PFUS00997;Name=PFUS00997;Alias=maker-Scaffold2-augustus-gene-2.36
Scaffold2	.	exon	246,101	250864	.	+	.	gene_id=PFUS00998;Name=PFUS00998
Scaffold2	.	exon	247,958	258439	.	-	.	gene_id=PFUS00999;Name=PFUS00999
Scaffold2	.	exon	254,849	258447	.	+	.	gene_id=PFUS01000;Name=PFUS01000
Scaffold2	.	exon	258,610	262254	.	-	.	gene_id=PFUS01001;Name=PFUS01001
Scaffold2	.	exon	262,133	270316	.	+	.	gene_id=PFUS01002;Name=PFUS01002
Scaffold2	maker	exon	277,427	285365	.	-	.	gene_id=PFUS01003;Name=PFUS01003;Alias=maker-Scaffold2-augustus-gene-2.39
Scaffold2	maker	exon	286,623	299393	.	-	.	gene_id=PFUS01004;Name=PFUS01004;Alias=maker-Scaffold2-augustus-gene-3.17
Scaffold2	maker	exon	314,724	326481	.	-	.	gene_id=PFUS01005;Name=PFUS01005;Alias=augustus-Scaffold2-processed-gene-3.7
Scaffold2	.	exon	327,598	343440	.	+	.	gene_id=PFUS01006;Name=PFUS01006
Scaffold2	maker	exon	341,859	342180	.	-	.	gene_id=PFUS01007;Name=PFUS01007;Alias=maker-Scaffold2-augustus-gene-3.18
Scaffold2	maker	exon	342,360	342885	.	-	.	gene_id=PFUS01008;Name=PFUS01008;Alias=maker-Scaffold2-augustus-gene-3.19
Scaffold2	maker	exon	343,481	350689	.	-	.	gene_id=PFUS01009;Name=PFUS01009;Alias=maker-Scaffold2-augustus-gene-3.20
Scaffold2	maker	exon	351,774	354195	.	+	.	gene_id=PFUS01010;Name=PFUS01010;Alias=maker-Scaffold2-augustus-gene-3.14
Scaffold2	maker	exon	354,279	362450	.	+	.	gene_id=PFUS01011;Name=PFUS01011;Alias=maker-Scaffold2-augustus-gene-3.15
Scaffold2	.	exon	354,306	355483	.	-	.	gene_id=PFUS01012;Name=PFUS01012
Scaffold2	maker	exon	367,045	368921	.	-	.	gene_id=PFUS01013;Name=PFUS01013;Alias=maker-Scaffold2-augustus-gene-3.21
Scaffold2	maker	exon	369,044	375959	.	+	.	gene_id=PFUS01014;Name=PFUS01014;Alias=augustus-Scaffold2-processed-gene-3.5
Scaffold2	maker	exon	376,886	381930	.	+	.	gene_id=PFUS01015;Name=PFUS01015;Alias=augustus-Scaffold2-processed-gene-3.6
Scaffold2	maker	exon	382,252	389098	.	-	.	gene_id=PFUS01016;Name=PFUS01016;Alias=maker-Scaffold2-augustus-gene-3.22
Scaffold2	maker	exon	390,099	390987	.	-	.	gene_id=PFUS01017;Name=PFUS01017;Alias=maker-Scaffold2-augustus-gene-4.12
Scaffold2	maker	exon	390,544	395474	.	+	.	gene_id=PFUS01018;Name=PFUS01018;Alias=maker-Scaffold2-augustus-gene-4.7
Scaffold2	.	exon	397,482	398796	.	-	.	gene_id=PFUS01019;Name=PFUS01019
Scaffold2	.	exon	398,966	404084	.	+	.	gene_id=PFUS01020;Name=PFUS01020
Scaffold2	maker	exon	404,781	409994	.	-	.	gene_id=PFUS01021;Name=PFUS01021;Alias=maker-Scaffold2-augustus-gene-4.14
Scaffold2	.	exon	410,544	467152	.	+	.	gene_id=PFUS01022;Name=PFUS01022
Scaffold2	.	exon	478,246	486538	.	-	.	gene_id=PFUS01023;Name=PFUS01023
Scaffold2	.	exon	568,970	577231	.	+	.	gene_id=PFUS01024;Name=PFUS01024
Scaffold2	.	exon	719,274	720600	.	-	.	gene_id=PFUS01025;Name=PFUS01025
Scaffold2	.	exon	735,742	860974	.	+	.	gene_id=PFUS01026;Name=PFUS01026
Scaffold2	.	exon	861,097	1024885	.	-	.	gene_id=PFUS01027;Name=PFUS01027
Scaffold2	.	exon	1,016,729	1060039	.	+	.	gene_id=PFUS01028;Name=PFUS01028
Scaffold2	.	exon	1,034,352	1035837	.	-	.	gene_id=PFUS01029;Name=PFUS01029
Scaffold2	maker	exon	1,060,945	1068195	.	+	.	gene_id=PFUS01030;Name=PFUS01030;Alias=augustus-Scaffold2-processed-gene-10.2
Scaffold2	.	exon	1,069,546	1077329	.	-	.	gene_id=PFUS01031;Name=PFUS01031
Scaffold2	.	exon	1,082,099	1084873	.	+	.	gene_id=PFUS01032;Name=PFUS01032
Scaffold2	maker	exon	1,085,843	1087443	.	+	.	gene_id=PFUS01033;Name=PFUS01033;Alias=maker-Scaffold2-augustus-gene-10.8
Scaffold2	.	exon	1,087,925	1103776	.	-	.	gene_id=PFUS01034;Name=PFUS01034
Scaffold2	.	exon	1,107,970	1150710	.	+	.	gene_id=PFUS01035;Name=PFUS01035
Scaffold2	maker	exon	1,151,342	1153316	.	-	.	gene_id=PFUS01036;Name=PFUS01036;Alias=maker-Scaffold2-augustus-gene-11.8
Scaffold2	.	exon	1,156,184	1170745	.	+	.	gene_id=PFUS01037;Name=PFUS01037
Scaffold2	.	exon	1,175,771	1184347	.	-	.	gene_id=PFUS01038;Name=PFUS01038
Scaffold2	.	exon	1,298,392	1303592	.	+	.	gene_id=PFUS01039;Name=PFUS01039
Scaffold2	.	exon	1,355,328	1364928	.	+	.	gene_id=PFUS01040;Name=PFUS01040
Scaffold2	.	exon	1,368,023	1372403	.	+	.	gene_id=PFUS01041;Name=PFUS01041
Scaffold2	.	exon	1,372,413	1377168	.	-	.	gene_id=PFUS01042;Name=PFUS01042
Scaffold2	.	exon	1,380,908	1385751	.	+	.	gene_id=PFUS01043;Name=PFUS01043
Scaffold2	.	exon	1,385,864	1391681	.	+	.	gene_id=PFUS01044;Name=PFUS01044
Scaffold2	.	exon	1,393,346	1397967	.	+	.	gene_id=PFUS01045;Name=PFUS01045
Scaffold2	.	exon	1,397,755	1407538	.	-	.	gene_id=PFUS01046;Name=PFUS01046
Scaffold2	maker	exon	1,410,913	1414525	.	+	.	gene_id=PFUS01047;Name=PFUS01047;Alias=augustus-Scaffold2-processed-gene-14.4
Scaffold2	.	exon	1,414,798	1447682	.	-	.	gene_id=PFUS01048;Name=PFUS01048
Scaffold2	.	exon	1,447,982	1450818	.	-	.	gene_id=PFUS01049;Name=PFUS01049
Scaffold2	maker	exon	1,452,042	1456250	.	-	.	gene_id=PFUS01050;Name=PFUS01050;Alias=augustus-Scaffold2-processed-gene-14.10
Scaffold2	maker	exon	1,456,488	1459372	.	-	.	gene_id=PFUS01051;Name=PFUS01051;Alias=maker-Scaffold2-augustus-gene-14.26
Scaffold2	.	exon	1,459,382	1465251	.	+	.	gene_id=PFUS01052;Name=PFUS01052
Scaffold2	maker	exon	1,465,190	1466725	.	-	.	gene_id=PFUS01053;Name=PFUS01053;Alias=maker-Scaffold2-augustus-gene-14.27
Scaffold2	maker	exon	1,467,010	1469551	.	-	.	gene_id=PFUS01054;Name=PFUS01054;Alias=augustus-Scaffold2-processed-gene-14.13
Scaffold2	maker	exon	1,470,447	1473306	.	-	.	gene_id=PFUS01055;Name=PFUS01055;Alias=maker-Scaffold2-augustus-gene-14.28
Scaffold2	maker	exon	1,473,636	1474539	.	+	.	gene_id=PFUS01056;Name=PFUS01056;Alias=augustus-Scaffold2-processed-gene-14.7
Scaffold2	maker	exon	1,474,533	1479529	.	-	.	gene_id=PFUS01057;Name=PFUS01057;Alias=maker-Scaffold2-augustus-gene-14.29
Scaffold2	maker	exon	1,480,082	1481977	.	-	.	gene_id=PFUS01058;Name=PFUS01058;Alias=maker-Scaffold2-augustus-gene-14.30
Scaffold2	maker	exon	1,482,583	1487624	.	-	.	gene_id=PFUS01059;Name=PFUS01059;Alias=maker-Scaffold2-augustus-gene-14.31
Scaffold2	maker	exon	1,488,076	1493952	.	+	.	gene_id=PFUS01060;Name=PFUS01060;Alias=maker-Scaffold2-augustus-gene-15.5
Scaffold2	.	exon	1,488,076	1508553	.	-	.	gene_id=PFUS01061;Name=PFUS01061
Scaffold2	.	exon	1,515,469	1549872	.	+	.	gene_id=PFUS01062;Name=PFUS01062
Scaffold2	.	exon	1,574,651	1579700	.	+	.	gene_id=PFUS01063;Name=PFUS01063
Scaffold2	.	exon	1,579,815	1616212	.	+	.	gene_id=PFUS01064;Name=PFUS01064
Scaffold2	maker	exon	1,659,065	1683295	.	+	.	gene_id=PFUS01065;Name=PFUS01065;Alias=augustus-Scaffold2-processed-gene-16.2
Scaffold2	maker	exon	1,686,337	1689007	.	-	.	gene_id=PFUS01066;Name=PFUS01066;Alias=maker-Scaffold2-augustus-gene-17.9
Scaffold2	maker	exon	1,689,036	1693334	.	-	.	gene_id=PFUS01067;Name=PFUS01067;Alias=maker-Scaffold2-augustus-gene-17.10
Scaffold2	maker	exon	1,707,059	1724194	.	+	.	gene_id=PFUS01068;Name=PFUS01068;Alias=maker-Scaffold2-augustus-gene-17.7
Scaffold2	.	exon	1,736,854	1743202	.	-	.	gene_id=PFUS01069;Name=PFUS01069
Scaffold2	maker	exon	1,744,190	1757569	.	+	.	gene_id=PFUS01070;Name=PFUS01070;Alias=maker-Scaffold2-augustus-gene-17.8
Scaffold2	maker	exon	1,745,811	1752395	.	-	.	gene_id=PFUS01071;Name=PFUS01071;Alias=augustus-Scaffold2-processed-gene-17.5
Scaffold2	.	exon	1,757,791	1781211	.	-	.	gene_id=PFUS01072;Name=PFUS01072
Scaffold2	maker	exon	1,841,220	1863237	.	-	.	gene_id=PFUS01073;Name=PFUS01073;Alias=augustus-Scaffold2-processed-gene-18.4
Scaffold2	maker	exon	1,841,463	1843047	.	+	.	gene_id=PFUS01074;Name=PFUS01074;Alias=augustus-Scaffold2-processed-gene-18.2
Scaffold2	.	exon	1,865,482	1870922	.	-	.	gene_id=PFUS01075;Name=PFUS01075
Scaffold2	.	exon	1,872,758	1875474	.	-	.	gene_id=PFUS01076;Name=PFUS01076
Scaffold2	maker	exon	1,875,961	1877400	.	-	.	gene_id=PFUS01077;Name=PFUS01077;Alias=maker-Scaffold2-augustus-gene-18.11
Scaffold2	.	exon	1,885,401	1908218	.	+	.	gene_id=PFUS01078;Name=PFUS01078
Scaffold2	.	exon	1,908,470	1914056	.	-	.	gene_id=PFUS01079;Name=PFUS01079
Scaffold2	maker	exon	1,914,566	1924253	.	-	.	gene_id=PFUS01080;Name=PFUS01080;Alias=augustus-Scaffold2-processed-gene-19.25
Scaffold2	maker	exon	1,924,573	1928301	.	+	.	gene_id=PFUS01081;Name=PFUS01081;Alias=maker-Scaffold2-augustus-gene-19.4
Scaffold2	maker	exon	1,925,508	1926227	.	-	.	gene_id=PFUS01082;Name=PFUS01082;Alias=maker-Scaffold2-augustus-gene-19.9
Scaffold2	maker	exon	1,928,528	1935720	.	+	.	gene_id=PFUS01083;Name=PFUS01083;Alias=maker-Scaffold2-augustus-gene-19.5
Scaffold2	.	exon	1,938,048	1939865	.	-	.	gene_id=PFUS01084;Name=PFUS01084
Scaffold2	maker	exon	1,940,661	1941599	.	+	.	gene_id=PFUS01085;Name=PFUS01085;Alias=maker-Scaffold2-augustus-gene-19.6
Scaffold2	maker	exon	1,941,261	1962544	.	-	.	gene_id=PFUS01086;Name=PFUS01086;Alias=augustus-Scaffold2-processed-gene-19.28
Scaffold2	maker	exon	1,963,354	1964563	.	+	.	gene_id=PFUS01087;Name=PFUS01087;Alias=maker-Scaffold2-augustus-gene-19.7
Scaffold2	maker	exon	1,964,790	1967946	.	-	.	gene_id=PFUS01088;Name=PFUS01088;Alias=maker-Scaffold2-augustus-gene-19.15
Scaffold2	maker	exon	1,968,228	1979398	.	-	.	gene_id=PFUS01089;Name=PFUS01089;Alias=augustus-Scaffold2-processed-gene-19.30
Scaffold2	maker	exon	1,981,989	2003477	.	-	.	gene_id=PFUS01090;Name=PFUS01090;Alias=maker-Scaffold2-augustus-gene-20.3
Scaffold2	maker	exon	2,388,197	2391949	.	-	.	gene_id=PFUS01091;Name=PFUS01091;Alias=maker-Scaffold2-augustus-gene-24.0
Scaffold2	maker	exon	2,410,080	2411357	.	+	.	gene_id=PFUS01092;Name=PFUS01092;Alias=augustus-Scaffold2-processed-gene-24.6
Scaffold2	maker	exon	2,452,123	2452524	.	-	.	gene_id=PFUS01093;Name=PFUS01093;Alias=maker-Scaffold2-augustus-gene-24.1
Scaffold2	maker	exon	2,477,669	2481196	.	-	.	gene_id=PFUS01094;Name=PFUS01094;Alias=maker-Scaffold2-augustus-gene-24.2
Scaffold2	.	exon	2,521,821	2532487	.	-	.	gene_id=PFUS01095;Name=PFUS01095
Scaffold2	maker	exon	2,528,764	2534911	.	+	.	gene_id=PFUS01096;Name=PFUS01096;Alias=maker-Scaffold2-augustus-gene-25.0
Scaffold2	maker	exon	2,536,332	2539919	.	+	.	gene_id=PFUS01097;Name=PFUS01097;Alias=maker-Scaffold2-augustus-gene-25.1
Scaffold2	maker	exon	2,580,176	2581977	.	+	.	gene_id=PFUS01098;Name=PFUS01098;Alias=maker-Scaffold2-augustus-gene-26.5
Scaffold2	maker	exon	2,584,427	2591298	.	+	.	gene_id=PFUS01099;Name=PFUS01099;Alias=maker-Scaffold2-augustus-gene-26.6
Scaffold2	maker	exon	2,591,883	2619198	.	-	.	gene_id=PFUS01100;Name=PFUS01100;Alias=maker-Scaffold2-augustus-gene-26.7
Scaffold2	.	exon	2,922,118	2924287	.	+	.	gene_id=PFUS3primeNew13;
Scaffold2	.	exon	2,975,326	3007021	.	-	.	gene_id=PFUS01101;Name=PFUS01101
Scaffold2	maker	exon	2,996,522	2999210	.	+	.	gene_id=PFUS01102;Name=PFUS01102;Alias=augustus-Scaffold2-processed-gene-30.0
Scaffold2	maker	exon	2,999,704	3000850	.	+	.	gene_id=PFUS01103;Name=PFUS01103;Alias=maker-Scaffold2-augustus-gene-30.12
Scaffold2	maker	exon	3,002,420	3002713	.	-	.	gene_id=PFUS01104;Name=PFUS01104;Alias=augustus-Scaffold2-processed-gene-30.7
Scaffold2	.	exon	3,008,327	3017027	.	+	.	gene_id=PFUS01105;Name=PFUS01105
Scaffold2	.	exon	3,023,847	3026921	.	+	.	gene_id=PFUS01106;Name=PFUS01106
Scaffold2	.	exon	3,026,258	3030342	.	-	.	gene_id=PFUS01107;Name=PFUS01107
Scaffold2	maker	exon	3,030,381	3036822	.	-	.	gene_id=PFUS01108;Name=PFUS01108;Alias=augustus-Scaffold2-processed-gene-30.10
Scaffold2	.	exon	3,037,326	3041713	.	+	.	gene_id=PFUS01109;Name=PFUS01109
Scaffold2	.	exon	3,043,213	3047093	.	+	.	gene_id=PFUS01110;Name=PFUS01110
Scaffold2	.	exon	3,051,146	3074427	.	-	.	gene_id=PFUS01111;Name=PFUS01111
Scaffold2	.	exon	3,074,612	3120687	.	+	.	gene_id=PFUS01112;Name=PFUS01112
Scaffold2	.	exon	3,121,130	3126500	.	-	.	gene_id=PFUS01113;Name=PFUS01113
Scaffold2	maker	exon	3,127,060	3128918	.	+	.	gene_id=PFUS01114;Name=PFUS01114;Alias=maker-Scaffold2-augustus-gene-31.9
Scaffold2	.	exon	3,129,254	3130191	.	-	.	gene_id=PFUS01115;Name=PFUS01115
Scaffold2	.	exon	3,130,361	3135761	.	+	.	gene_id=PFUS01116;Name=PFUS01116
Scaffold2	maker	exon	3,136,736	3139239	.	-	.	gene_id=PFUS01117;Name=PFUS01117;Alias=maker-Scaffold2-augustus-gene-31.13
Scaffold2	.	exon	3,139,151	3221046	.	+	.	gene_id=PFUS01118;Name=PFUS01118
Scaffold2	.	exon	3,221,436	3223613	.	-	.	gene_id=PFUS01119;Name=PFUS01119
Scaffold2	.	exon	3,223,926	3227002	.	-	.	gene_id=PFUS01121;Name=PFUS01121
Scaffold2	maker	exon	3,227,289	3228076	.	+	.	gene_id=PFUS01122;Name=PFUS01122;Alias=maker-Scaffold2-augustus-gene-32.10
Scaffold2	maker	exon	3,227,510	3230802	.	-	.	gene_id=PFUS01123;Name=PFUS01123;Alias=maker-Scaffold2-augustus-gene-32.14
Scaffold2	maker	exon	3,231,966	3254296	.	+	.	gene_id=PFUS01124;Name=PFUS01124;Alias=augustus-Scaffold2-processed-gene-32.3
Scaffold2	maker	exon	3,256,384	3256803	.	+	.	gene_id=PFUS01125;Name=PFUS01125;Alias=augustus-Scaffold2-processed-gene-32.4
Scaffold2	maker	exon	3,258,003	3259700	.	+	.	gene_id=PFUS01126;Name=PFUS01126;Alias=maker-Scaffold2-augustus-gene-32.11
Scaffold2	maker	exon	3,270,606	3303064	.	+	.	gene_id=PFUS01127;Name=PFUS01127;Alias=maker-Scaffold2-augustus-gene-33.0
Scaffold2	.	exon	3,306,361	3372353	.	-	.	gene_id=PFUS01128;Name=PFUS01128
Scaffold2	maker	exon	3,654,318	3655154	.	-	.	gene_id=PFUS01129;Name=PFUS01129;Alias=augustus-Scaffold2-processed-gene-36.2
Scaffold2	maker	exon	3,655,584	3656097	.	-	.	gene_id=PFUS01130;Name=PFUS01130;Alias=maker-Scaffold2-augustus-gene-36.4
Scaffold2	.	exon	4,118,289	4120522	.	+	.	gene_id=PFUS3primeNew14;
Scaffold2	.	exon	4,211,899	4227966	.	+	.	gene_id=PFUS01131;Name=PFUS01131
Scaffold2	maker	exon	4,228,329	4229491	.	-	.	gene_id=PFUS01132;Name=PFUS01132;Alias=maker-Scaffold2-augustus-gene-42.4
Scaffold2	.	exon	4,230,257	4238982	.	+	.	gene_id=PFUS01133;Name=PFUS01133
Scaffold2	maker	exon	4,239,494	4240474	.	-	.	gene_id=PFUS01134;Name=PFUS01134;Alias=augustus-Scaffold2-processed-gene-42.15
Scaffold2	maker	exon	4,241,669	4242998	.	-	.	gene_id=PFUS01135;Name=PFUS01135;Alias=maker-Scaffold2-augustus-gene-42.5
Scaffold2	maker	exon	4,243,523	4245723	.	+	.	gene_id=PFUS01136;Name=PFUS01136;Alias=maker-Scaffold2-augustus-gene-42.2
Scaffold2	.	exon	4,244,757	4259606	.	-	.	gene_id=PFUS01137;Name=PFUS01137
Scaffold2	.	exon	4,278,956	4282086	.	+	.	gene_id=PFUS01138;Name=PFUS01138
Scaffold2	.	exon	4,281,773	4285249	.	-	.	gene_id=PFUS01139;Name=PFUS01139
Scaffold2	maker	exon	4,323,285	4353425	.	-	.	gene_id=PFUS01140;Name=PFUS01140;Alias=augustus-Scaffold2-processed-gene-43.4
Scaffold2	.	exon	4,358,708	4365117	.	-	.	gene_id=PFUS01141;Name=PFUS01141
Scaffold2	.	exon	4,364,472	4368049	.	+	.	gene_id=PFUS01142;Name=PFUS01142
Scaffold2	maker	exon	4,367,330	4368294	.	-	.	gene_id=PFUS01143;Name=PFUS01143;Alias=maker-Scaffold2-augustus-gene-43.10
Scaffold2	.	exon	4,369,779	4371819	.	+	.	gene_id=PFUS01144;Name=PFUS01144
Scaffold2	maker	exon	4,372,202	4374555	.	+	.	gene_id=PFUS01145;Name=PFUS01145;Alias=augustus-Scaffold2-processed-gene-43.3
Scaffold2	.	exon	4,378,891	4398666	.	-	.	gene_id=PFUS01146;Name=PFUS01146
Scaffold2	.	exon	4,452,141	4454694	.	+	.	gene_id=PFUS3primeNew15;
Scaffold2	maker	exon	4,462,876	4480869	.	+	.	gene_id=PFUS01147;Name=PFUS01147;Alias=augustus-Scaffold2-processed-gene-44.1
Scaffold2	maker	exon	4,487,814	4488377	.	+	.	gene_id=PFUS01148;Name=PFUS01148;Alias=augustus-Scaffold2-processed-gene-45.1
Scaffold2	.	exon	4,499,566	4512267	.	-	.	gene_id=PFUS01150;Name=PFUS01150
Scaffold2	maker	exon	4,500,563	4504831	.	+	.	gene_id=PFUS01149;Name=PFUS01149;Alias=maker-Scaffold2-augustus-gene-45.12
Scaffold2	.	exon	4,512,556	4515370	.	+	.	gene_id=PFUS01151;Name=PFUS01151
Scaffold2	.	exon	4,514,336	4527453	.	-	.	gene_id=PFUS01152;Name=PFUS01152
Scaffold2	.	exon	4,531,594	4547621	.	+	.	gene_id=PFUS01154;Name=PFUS01154
Scaffold2	.	exon	4,547,216	4551157	.	-	.	gene_id=PFUS01155;Name=PFUS01155
Scaffold2	.	exon	4,551,798	4560615	.	+	.	gene_id=PFUS01156;Name=PFUS01156
Scaffold2	maker	exon	4,567,745	4581166	.	+	.	gene_id=PFUS01157;Name=PFUS01157;Alias=maker-Scaffold2-augustus-gene-45.16
Scaffold2	maker	exon	4,581,388	4584262	.	+	.	gene_id=PFUS01158;Name=PFUS01158;Alias=maker-Scaffold2-augustus-gene-45.17
Scaffold2	maker	exon	4,584,516	4587264	.	-	.	gene_id=PFUS01159;Name=PFUS01159;Alias=augustus-Scaffold2-processed-gene-45.11
Scaffold2	maker	exon	4,591,225	4600843	.	-	.	gene_id=PFUS01160;Name=PFUS01160;Alias=maker-Scaffold2-augustus-gene-46.2
Scaffold2	.	exon	4,735,822	4739343	.	+	.	gene_id=PFUS3primeNew16;
Scaffold2	maker	exon	4,825,715	4832405	.	+	.	gene_id=PFUS01161;Name=PFUS01161;Alias=augustus-Scaffold2-processed-gene-48.2
Scaffold2	.	exon	4,833,799	4862024	.	+	.	gene_id=PFUS01162;Name=PFUS01162
Scaffold2	.	exon	4,862,339	4897052	.	-	.	gene_id=PFUS01163;Name=PFUS01163
Scaffold2	maker	exon	4,902,835	4905974	.	+	.	gene_id=PFUS01164;Name=PFUS01164;Alias=maker-Scaffold2-augustus-gene-49.8
Scaffold2	.	exon	4,906,225	4906883	.	+	.	gene_id=PFUS01165;Name=PFUS01165
Scaffold2	maker	exon	4,934,531	4936903	.	+	.	gene_id=PFUS01166;Name=PFUS01166;Alias=maker-Scaffold2-augustus-gene-49.9
Scaffold2	.	exon	4,937,339	4942918	.	-	.	gene_id=PFUS01167;Name=PFUS01167
Scaffold2	.	exon	4,946,117	4949085	.	-	.	gene_id=PFUS01168;Name=PFUS01168
Scaffold2	.	exon	4,949,156	4952608	.	+	.	gene_id=PFUS01169;Name=PFUS01169
Scaffold2	.	exon	4,952,289	4954655	.	-	.	gene_id=PFUS01170;Name=PFUS01170
Scaffold2	.	exon	4,954,820	4962926	.	+	.	gene_id=PFUS3primeNew17;
Scaffold2	.	exon	4,985,136	4990512	.	+	.	gene_id=PFUS01171;Name=PFUS01171
Scaffold2	maker	exon	4,997,437	5003165	.	+	.	gene_id=PFUS01172;Name=PFUS01172;Alias=maker-Scaffold2-augustus-gene-50.1
Scaffold2	maker	exon	5,007,700	5012096	.	-	.	gene_id=PFUS01173;Name=PFUS01173;Alias=maker-Scaffold2-augustus-gene-50.2
Scaffold2	.	exon	5,015,106	5015950	.	+	.	gene_id=PFUS3primeNew18;
Scaffold2	.	exon	5,027,938	5038294	.	+	.	gene_id=PFUS3primeNew19;
Scaffold2	maker	exon	5,163,374	5171015	.	+	.	gene_id=PFUS01174;Name=PFUS01174;Alias=augustus-Scaffold2-processed-gene-51.6
Scaffold2	.	exon	5,181,006	5181829	.	+	.	gene_id=PFUS01175;Name=PFUS01175
Scaffold2	.	exon	5,182,025	5187094	.	+	.	gene_id=PFUS01177;Name=PFUS01177
Scaffold2	.	exon	5,182,539	5188279	.	-	.	gene_id=PFUS01178;Name=PFUS01178
Scaffold2	.	exon	5,188,572	5200482	.	+	.	gene_id=PFUS01180;Name=PFUS01180
Scaffold2	.	exon	5,200,533	5212096	.	-	.	gene_id=PFUS01181;Name=PFUS01181
Scaffold2	maker	exon	5,211,582	5213085	.	-	.	gene_id=PFUS01182;Name=PFUS01182;Alias=augustus-Scaffold2-processed-gene-52.8
Scaffold2	.	exon	5,218,044	5229288	.	-	.	gene_id=PFUS01183;Name=PFUS01183
Scaffold2	maker	exon	5,233,484	5238061	.	+	.	gene_id=PFUS01184;Name=PFUS01184;Alias=maker-Scaffold2-augustus-gene-52.15
Scaffold2	.	exon	5,233,602	5239637	.	-	.	gene_id=PFUS01185;Name=PFUS01185
Scaffold2	maker	exon	5,241,431	5244653	.	-	.	gene_id=PFUS01186;Name=PFUS01186;Alias=maker-Scaffold2-augustus-gene-52.20
Scaffold2	maker	exon	5,250,542	5251983	.	-	.	gene_id=PFUS01187;Name=PFUS01187;Alias=maker-Scaffold2-augustus-gene-52.21
Scaffold2	maker	exon	5,253,244	5255627	.	-	.	gene_id=PFUS01188;Name=PFUS01188;Alias=maker-Scaffold2-augustus-gene-52.22
Scaffold2	maker	exon	5,256,551	5260616	.	+	.	gene_id=PFUS01189;Name=PFUS01189;Alias=maker-Scaffold2-augustus-gene-52.16
Scaffold2	.	exon	5,262,833	5268108	.	+	.	gene_id=PFUS01190;Name=PFUS01190
Scaffold2	maker	exon	5,268,295	5270134	.	-	.	gene_id=PFUS01191;Name=PFUS01191;Alias=augustus-Scaffold2-processed-gene-52.12
Scaffold2	maker	exon	5,270,279	5287158	.	-	.	gene_id=PFUS01192;Name=PFUS01192;Alias=augustus-Scaffold2-processed-gene-52.13
Scaffold2	maker	exon	5,445,330	5447915	.	-	.	gene_id=PFUS01193;Name=PFUS01193;Alias=augustus-Scaffold2-processed-gene-54.3
Scaffold2	maker	exon	5,448,684	5463072	.	-	.	gene_id=PFUS01194;Name=PFUS01194;Alias=maker-Scaffold2-augustus-gene-54.6
Scaffold2	.	exon	5,464,954	5478234	.	+	.	gene_id=PFUS01195;Name=PFUS01195
Scaffold2	maker	exon	5,515,840	5521232	.	+	.	gene_id=PFUS01196;Name=PFUS01196;Alias=augustus-Scaffold2-processed-gene-55.1
Scaffold2	maker	exon	5,566,288	5588331	.	+	.	gene_id=PFUS01197;Name=PFUS01197;Alias=maker-Scaffold2-augustus-gene-56.0
Scaffold2	maker	exon	5,590,638	5593918	.	+	.	gene_id=PFUS01198;Name=PFUS01198;Alias=maker-Scaffold2-augustus-gene-56.1
Scaffold2	maker	exon	5,594,294	5597036	.	-	.	gene_id=PFUS01199;Name=PFUS01199;Alias=maker-Scaffold2-augustus-gene-56.8
Scaffold2	maker	exon	5,597,530	5600817	.	+	.	gene_id=PFUS01200;Name=PFUS01200;Alias=maker-Scaffold2-augustus-gene-56.2
Scaffold2	maker	exon	5,599,382	5604086	.	-	.	gene_id=PFUS01201;Name=PFUS01201;Alias=maker-Scaffold2-augustus-gene-56.9
Scaffold2	maker	exon	5,605,132	5607791	.	+	.	gene_id=PFUS01202;Name=PFUS01202;Alias=augustus-Scaffold2-processed-gene-56.18
Scaffold2	.	exon	5,611,336	5614529	.	+	.	gene_id=PFUS01203;Name=PFUS01203
Scaffold2	.	exon	5,614,483	5619429	.	-	.	gene_id=PFUS01204;Name=PFUS01204
Scaffold2	.	exon	5,619,647	5621663	.	+	.	gene_id=PFUS01205;Name=PFUS01205
Scaffold2	.	exon	5,625,544	5632234	.	-	.	gene_id=PFUS01206;Name=PFUS01206
Scaffold2	maker	exon	5,631,949	5637640	.	+	.	gene_id=PFUS01207;Name=PFUS01207;Alias=maker-Scaffold2-augustus-gene-56.5
Scaffold2	maker	exon	5,637,093	5637950	.	-	.	gene_id=PFUS01208;Name=PFUS01208;Alias=maker-Scaffold2-augustus-gene-56.12
Scaffold2	.	exon	5,639,430	5646854	.	+	.	gene_id=PFUS01209_PFUS01210;
Scaffold2	maker	exon	5,647,296	5653220	.	-	.	gene_id=PFUS01211;Name=PFUS01211;Alias=maker-Scaffold2-augustus-gene-56.13
Scaffold2	maker	exon	5,654,125	5661115	.	-	.	gene_id=PFUS01212;Name=PFUS01212;Alias=augustus-Scaffold2-processed-gene-56.31
Scaffold2	.	exon	5,662,894	5694536	.	+	.	gene_id=PFUS01213;Name=PFUS01213
Scaffold2	maker	exon	5,695,287	5696503	.	-	.	gene_id=PFUS01214;Name=PFUS01214;Alias=maker-Scaffold2-augustus-gene-57.3
Scaffold2	maker	exon	5,696,601	5698602	.	+	.	gene_id=PFUS01215;Name=PFUS01215;Alias=augustus-Scaffold2-processed-gene-57.10
Scaffold2	maker	exon	5,698,677	5699157	.	-	.	gene_id=PFUS01216;Name=PFUS01216;Alias=augustus-Scaffold2-processed-gene-57.12
Scaffold2	maker	exon	5,699,851	5704380	.	-	.	gene_id=PFUS01217;Name=PFUS01217;Alias=augustus-Scaffold2-processed-gene-57.16
Scaffold2	.	exon	5,705,265	5713178	.	+	.	gene_id=PFUS01218;Name=PFUS01218
Scaffold2	.	exon	5,712,346	5715161	.	-	.	gene_id=PFUS01219;Name=PFUS01219
Scaffold2	maker	exon	5,725,580	5757335	.	+	.	gene_id=PFUS01220;Name=PFUS01220;Alias=maker-Scaffold2-augustus-gene-57.2
Scaffold2	maker	exon	5,755,882	5756653	.	-	.	gene_id=PFUS01221;Name=PFUS01221;Alias=maker-Scaffold2-augustus-gene-57.6
Scaffold2	.	exon	5,758,894	5769404	.	-	.	gene_id=PFUS01222;Name=PFUS01222
Scaffold2	.	exon	5,790,659	5801968	.	+	.	gene_id=PFUS01223;Name=PFUS01223
Scaffold2	maker	exon	5,803,600	5809543	.	+	.	gene_id=PFUS01224;Name=PFUS01224;Alias=maker-Scaffold2-augustus-gene-58.1
Scaffold2	maker	exon	5,809,550	5812657	.	-	.	gene_id=PFUS01225;Name=PFUS01225;Alias=maker-Scaffold2-augustus-gene-58.6
Scaffold2	.	exon	5,813,196	5815458	.	+	.	gene_id=PFUS01226;Name=PFUS01226
Scaffold2	maker	exon	5,815,444	5826314	.	-	.	gene_id=PFUS01227;Name=PFUS01227;Alias=maker-Scaffold2-augustus-gene-58.7
Scaffold2	.	exon	5,835,768	5881293	.	+	.	gene_id=PFUS01228_PFUS01229;
Scaffold2	maker	exon	5,884,071	5885081	.	-	.	gene_id=PFUS01230;Name=PFUS01230;Alias=maker-Scaffold2-augustus-gene-58.8
Scaffold2	.	exon	5,886,865	5894385	.	+	.	gene_id=PFUS01231;Name=PFUS01231
Scaffold2	.	exon	5,894,623	5898931	.	-	.	gene_id=PFUS01232;Name=PFUS01232
Scaffold2	.	exon	5,900,124	5905316	.	+	.	gene_id=PFUS01233;Name=PFUS01233
Scaffold2	.	exon	5,906,410	5910648	.	+	.	gene_id=PFUS01234;Name=PFUS01234
Scaffold2	maker	exon	5,911,257	5913410	.	-	.	gene_id=PFUS01235;Name=PFUS01235;Alias=maker-Scaffold2-augustus-gene-59.7
Scaffold2	maker	exon	5,913,973	5919463	.	+	.	gene_id=PFUS01236;Name=PFUS01236;Alias=maker-Scaffold2-augustus-gene-59.3
Scaffold2	.	exon	5,920,637	5925036	.	-	.	gene_id=PFUS01237;Name=PFUS01237
Scaffold2	.	exon	5,926,580	5928163	.	+	.	gene_id=PFUS01239;Name=PFUS01239
Scaffold2	.	exon	5,927,280	5933502	.	-	.	gene_id=PFUS01238;Name=PFUS01238
Scaffold2	.	exon	5,935,003	5959777	.	-	.	gene_id=PFUS01240;Name=PFUS01240
Scaffold2	maker	exon	5,970,169	5970890	.	+	.	gene_id=PFUS01241;Name=PFUS01241;Alias=maker-Scaffold2-augustus-gene-59.5
Scaffold2	maker	exon	5,971,148	5971519	.	+	.	gene_id=PFUS01242;Name=PFUS01242;Alias=augustus-Scaffold2-processed-gene-59.17
Scaffold2	.	exon	5,992,848	6303905	.	+	.	gene_id=PFUS01245;Name=PFUS01245
Scaffold2	maker	exon	5,995,012	5995778	.	+	.	gene_id=PFUS01243;Name=PFUS01243;Alias=augustus-Scaffold2-processed-gene-60.0
Scaffold2	maker	exon	6,309,334	6314688	.	+	.	gene_id=PFUS01246;Name=PFUS01246;Alias=maker-Scaffold2-augustus-gene-63.0
Scaffold2	maker	exon	6,316,155	6325272	.	+	.	gene_id=PFUS01247;Name=PFUS01247;Alias=maker-Scaffold2-augustus-gene-63.1
Scaffold2	maker	exon	6,325,885	6331471	.	-	.	gene_id=PFUS01248;Name=PFUS01248;Alias=maker-Scaffold2-augustus-gene-63.3
Scaffold2	.	exon	6,331,461	6337457	.	+	.	gene_id=PFUS01249;Name=PFUS01249
Scaffold2	.	exon	6,337,380	6354839	.	-	.	gene_id=PFUS01250;Name=PFUS01250
Scaffold2	maker	exon	6,368,506	6381036	.	-	.	gene_id=PFUS01251;Name=PFUS01251;Alias=maker-Scaffold2-augustus-gene-63.5
Scaffold2	.	exon	6,435,884	6442206	.	+	.	gene_id=PFUS01252;Name=PFUS01252
Scaffold2	maker	exon	6,442,778	6458051	.	-	.	gene_id=PFUS01253;Name=PFUS01253;Alias=maker-Scaffold2-augustus-gene-64.1
Scaffold2	.	exon	6,459,045	6459850	.	+	.	gene_id=PFUS01254;Name=PFUS01254
Scaffold2	.	exon	6,460,656	6467948	.	+	.	gene_id=PFUS01255;Name=PFUS01255
Scaffold2	.	exon	6,497,975	6504653	.	-	.	gene_id=PFUS01257;Name=PFUS01257
Scaffold2	maker	exon	6,498,595	6502485	.	+	.	gene_id=PFUS01256;Name=PFUS01256;Alias=maker-Scaffold2-augustus-gene-65.14
Scaffold2	maker	exon	6,506,791	6509456	.	+	.	gene_id=PFUS01258;Name=PFUS01258;Alias=maker-Scaffold2-augustus-gene-65.15
Scaffold2	maker	exon	6,510,652	6513125	.	-	.	gene_id=PFUS01259;Name=PFUS01259;Alias=augustus-Scaffold2-processed-gene-65.8
Scaffold2	.	exon	6,513,470	6518027	.	+	.	gene_id=PFUS01260;Name=PFUS01260
Scaffold2	maker	exon	6,516,483	6517154	.	-	.	gene_id=PFUS01261;Name=PFUS01261;Alias=augustus-Scaffold2-processed-gene-65.9
Scaffold2	maker	exon	6,517,955	6523646	.	-	.	gene_id=PFUS01262;Name=PFUS01262;Alias=maker-Scaffold2-augustus-gene-65.19
Scaffold2	maker	exon	6,518,341	6519414	.	+	.	gene_id=PFUS01263;Name=PFUS01263;Alias=augustus-Scaffold2-processed-gene-65.5
Scaffold2	.	exon	6,528,708	6539790	.	+	.	gene_id=PFUS01264;Name=PFUS01264
Scaffold2	.	exon	6,544,656	6563732	.	-	.	gene_id=PFUS01265;Name=PFUS01265
Scaffold2	.	exon	6,564,913	6575582	.	-	.	gene_id=PFUS01266;Name=PFUS01266
Scaffold2	.	exon	6,577,493	6590233	.	+	.	gene_id=PFUS01267;Name=PFUS01267
Scaffold2	.	exon	6,579,401	6590920	.	-	.	gene_id=PFUS01268_PFUS01269;
Scaffold2	.	exon	6,590,959	6594208	.	-	.	gene_id=PFUS01270;Name=PFUS01270
Scaffold2	.	exon	6,595,134	6612336	.	+	.	gene_id=PFUS01271;Name=PFUS01271
Scaffold2	.	exon	6,612,331	6617150	.	-	.	gene_id=PFUS01272;Name=PFUS01272
Scaffold2	.	exon	6,617,881	6621086	.	+	.	gene_id=PFUS01273;Name=PFUS01273
Scaffold2	.	exon	6,619,355	6632826	.	-	.	gene_id=PFUS01274;Name=PFUS01274
Scaffold2	maker	exon	6,635,559	6638229	.	+	.	gene_id=PFUS01275;Name=PFUS01275;Alias=maker-Scaffold2-augustus-gene-66.19
Scaffold2	.	exon	6,637,372	6639200	.	-	.	gene_id=PFUS01276;Name=PFUS01276
Scaffold2	maker	exon	6,641,159	6645352	.	-	.	gene_id=PFUS01277;Name=PFUS01277;Alias=maker-Scaffold2-augustus-gene-66.25
Scaffold2	maker	exon	6,647,959	6662639	.	-	.	gene_id=PFUS01278;Name=PFUS01278;Alias=maker-Scaffold2-augustus-gene-66.26
Scaffold2	maker	exon	6,668,688	6673549	.	-	.	gene_id=PFUS01279;Name=PFUS01279;Alias=maker-Scaffold2-augustus-gene-66.27
Scaffold2	maker	exon	6,670,326	6671505	.	+	.	gene_id=PFUS01280;Name=PFUS01280;Alias=maker-Scaffold2-augustus-gene-67.0
Scaffold2	.	exon	6,673,860	6675828	.	+	.	gene_id=PFUS01281;Name=PFUS01281
Scaffold2	maker	exon	6,675,733	6680778	.	-	.	gene_id=PFUS01282;Name=PFUS01282;Alias=maker-Scaffold2-augustus-gene-66.28
Scaffold2	maker	exon	6,680,900	6685266	.	-	.	gene_id=PFUS01283;Name=PFUS01283;Alias=maker-Scaffold2-augustus-gene-66.29
Scaffold2	.	exon	6,686,482	6693476	.	+	.	gene_id=PFUS01284;Name=PFUS01284
Scaffold2	maker	exon	6,695,024	6698893	.	+	.	gene_id=PFUS01285;Name=PFUS01285;Alias=maker-Scaffold2-augustus-gene-67.3
Scaffold2	.	exon	6,700,895	6704009	.	+	.	gene_id=PFUS01286;Name=PFUS01286
Scaffold2	.	exon	6,704,705	6712073	.	-	.	gene_id=PFUS01288;Name=PFUS01288
Scaffold2	maker	exon	6,704,792	6705888	.	+	.	gene_id=PFUS01287;Name=PFUS01287;Alias=maker-Scaffold2-augustus-gene-67.5
Scaffold2	maker	exon	6,706,753	6707733	.	+	.	gene_id=PFUS01289;Name=PFUS01289;Alias=augustus-Scaffold2-processed-gene-67.16
Scaffold2	.	exon	6,712,186	6717900	.	+	.	gene_id=PFUS01290;Name=PFUS01290
Scaffold2	.	exon	6,719,764	6757377	.	-	.	gene_id=PFUS01291_PFUS01292;
Scaffold2	maker	exon	6,773,873	6779731	.	-	.	gene_id=PFUS01293;Name=PFUS01293;Alias=maker-Scaffold2-augustus-gene-67.10
Scaffold2	.	exon	6,843,481	6872858	.	-	.	gene_id=PFUS01294;Name=PFUS01294
Scaffold2	maker	exon	6,873,144	6876314	.	+	.	gene_id=PFUS01295;Name=PFUS01295;Alias=maker-Scaffold2-augustus-gene-68.6
Scaffold2	maker	exon	6,876,141	6877748	.	-	.	gene_id=PFUS01296;Name=PFUS01296;Alias=maker-Scaffold2-augustus-gene-68.8
Scaffold2	maker	exon	6,878,184	6878659	.	-	.	gene_id=PFUS01297;Name=PFUS01297;Alias=maker-Scaffold2-augustus-gene-69.15
Scaffold2	maker	exon	6,880,089	6893581	.	-	.	gene_id=PFUS01298;Name=PFUS01298;Alias=maker-Scaffold2-augustus-gene-69.16
Scaffold2	.	exon	6,898,615	6908396	.	+	.	gene_id=PFUS01299;Name=PFUS01299
Scaffold2	.	exon	6,908,253	6910361	.	-	.	gene_id=PFUS01300_PFUS01301;
Scaffold2	.	exon	6,912,851	6919058	.	+	.	gene_id=PFUS01302;Name=PFUS01302
Scaffold2	.	exon	6,919,346	6930434	.	+	.	gene_id=PFUS01303;Name=PFUS01303
Scaffold2	maker	exon	6,934,562	6955154	.	+	.	gene_id=PFUS01304;Name=PFUS01304;Alias=maker-Scaffold2-augustus-gene-69.12
Scaffold2	maker	exon	6,966,467	6974330	.	+	.	gene_id=PFUS01305;Name=PFUS01305;Alias=maker-Scaffold2-augustus-gene-69.13
Scaffold2	maker	exon	6,974,595	6989314	.	+	.	gene_id=PFUS01306;Name=PFUS01306;Alias=maker-Scaffold2-augustus-gene-69.14
Scaffold2	.	exon	6,989,850	7060670	.	+	.	gene_id=PFUS01307;Name=PFUS01307
Scaffold2	maker	exon	7,062,688	7067656	.	-	.	gene_id=PFUS01308;Name=PFUS01308;Alias=augustus-Scaffold2-processed-gene-70.10
Scaffold2	maker	exon	7,068,630	7070444	.	+	.	gene_id=PFUS01309;Name=PFUS01309;Alias=maker-Scaffold2-augustus-gene-70.1
Scaffold2	.	exon	7,069,531	7077020	.	-	.	gene_id=PFUS01310;Name=PFUS01310
Scaffold2	maker	exon	7,077,618	7081399	.	-	.	gene_id=PFUS01311;Name=PFUS01311;Alias=maker-Scaffold2-augustus-gene-70.4
Scaffold2	.	exon	7,082,518	7085620	.	-	.	gene_id=PFUS01312;Name=PFUS01312
Scaffold2	.	exon	7,085,475	7087439	.	+	.	gene_id=PFUS01313;Name=PFUS01313
Scaffold2	.	exon	7,091,262	7095015	.	+	.	gene_id=PFUS01314;Name=PFUS01314
Scaffold2	.	exon	7,093,337	7096978	.	-	.	gene_id=PFUS01315;Name=PFUS01315
Scaffold2	.	exon	7,098,255	7108790	.	+	.	gene_id=PFUS01316;Name=PFUS01316
Scaffold2	.	exon	7,108,975	7150983	.	+	.	gene_id=PFUS01317;Name=PFUS01317
Scaffold2	maker	exon	7,112,996	7114372	.	-	.	gene_id=PFUS01318;Name=PFUS01318;Alias=augustus-Scaffold2-processed-gene-71.5
Scaffold2	maker	exon	7,126,681	7153917	.	-	.	gene_id=PFUS01319;Name=PFUS01319;Alias=maker-Scaffold2-augustus-gene-71.12
Scaffold2	maker	exon	7,165,982	7170870	.	-	.	gene_id=PFUS01320;Name=PFUS01320;Alias=maker-Scaffold2-augustus-gene-71.13
Scaffold2	.	exon	7,223,076	7255928	.	+	.	gene_id=PFUS01321;Name=PFUS01321
Scaffold2	.	exon	7,265,360	7274058	.	-	.	gene_id=PFUS01322;Name=PFUS01322
Scaffold2	.	exon	7,273,874	7285395	.	+	.	gene_id=PFUS01323;Name=PFUS01323
Scaffold2	maker	exon	7,285,988	7290903	.	-	.	gene_id=PFUS01324;Name=PFUS01324;Alias=maker-Scaffold2-augustus-gene-73.5
Scaffold2	.	exon	7,290,101	7306309	.	+	.	gene_id=PFUS01325;Name=PFUS01325
Scaffold2	.	exon	7,303,070	7306752	.	-	.	gene_id=PFUS01326;Name=PFUS01326
Scaffold2	maker	exon	7,306,800	7309754	.	+	.	gene_id=PFUS01327;Name=PFUS01327;Alias=maker-Scaffold2-augustus-gene-73.1
Scaffold2	maker	exon	7,309,965	7314933	.	+	.	gene_id=PFUS01328;Name=PFUS01328;Alias=augustus-Scaffold2-processed-gene-73.10
Scaffold2	maker	exon	7,315,091	7317386	.	+	.	gene_id=PFUS01329;Name=PFUS01329;Alias=augustus-Scaffold2-processed-gene-73.11
Scaffold2	maker	exon	7,317,946	7318466	.	+	.	gene_id=PFUS01330;Name=PFUS01330;Alias=augustus-Scaffold2-processed-gene-73.12
Scaffold2	maker	exon	7,318,827	7322622	.	+	.	gene_id=PFUS01331;Name=PFUS01331;Alias=augustus-Scaffold2-processed-gene-73.13
Scaffold2	.	exon	7,333,888	7375394	.	+	.	gene_id=PFUS01332;Name=PFUS01332
Scaffold2	.	exon	7,385,140	7397400	.	+	.	gene_id=PFUS01333;Name=PFUS01333
Scaffold2	.	exon	7,398,582	7406240	.	-	.	gene_id=PFUS01334;Name=PFUS01334
Scaffold2	maker	exon	7,406,787	7407727	.	-	.	gene_id=PFUS01335;Name=PFUS01335;Alias=augustus-Scaffold2-processed-gene-74.12
Scaffold2	.	exon	7,413,000	7416257	.	+	.	gene_id=PFUS01336;Name=PFUS01336
Scaffold2	.	exon	7,416,285	7418745	.	-	.	gene_id=PFUS01337;Name=PFUS01337
Scaffold2	maker	exon	7,418,927	7421909	.	+	.	gene_id=PFUS01338;Name=PFUS01338;Alias=maker-Scaffold2-augustus-gene-74.2
Scaffold2	maker	exon	7,422,414	7427816	.	+	.	gene_id=PFUS01339;Name=PFUS01339;Alias=maker-Scaffold2-augustus-gene-74.3
Scaffold2	.	exon	7,513,209	7519737	.	+	.	gene_id=PFUS01340;Name=PFUS01340
Scaffold2	maker	exon	7,696,352	7724101	.	+	.	gene_id=PFUS01341;Name=PFUS01341;Alias=augustus-Scaffold2-processed-gene-77.0
Scaffold2	maker	exon	7,832,043	7840567	.	+	.	gene_id=PFUS01342;Name=PFUS01342;Alias=augustus-Scaffold2-processed-gene-78.1
Scaffold2	maker	exon	8,112,643	8113980	.	+	.	gene_id=PFUS01343;Name=PFUS01343;Alias=maker-Scaffold2-augustus-gene-81.7
Scaffold2	maker	exon	8,118,983	8122910	.	+	.	gene_id=PFUS01344;Name=PFUS01344;Alias=augustus-Scaffold2-processed-gene-81.1
Scaffold2	maker	exon	8,134,131	8139457	.	+	.	gene_id=PFUS01345;Name=PFUS01345;Alias=augustus-Scaffold2-processed-gene-81.2
Scaffold2	.	exon	8,227,732	8229440	.	-	.	gene_id=PFUS01346;Name=PFUS01346
Scaffold2	.	exon	8,236,434	8236904	.	+	.	gene_id=PFUS01347;Name=PFUS01347
Scaffold2	maker	exon	8,240,483	8292439	.	+	.	gene_id=PFUS01348;Name=PFUS01348;Alias=augustus-Scaffold2-processed-gene-83.0
Scaffold2	.	exon	8,313,717	8323055	.	+	.	gene_id=PFUS01349;Name=PFUS01349
Scaffold2	maker	exon	8,366,133	8368629	.	+	.	gene_id=PFUS01350;Name=PFUS01350;Alias=augustus-Scaffold2-processed-gene-83.3
Scaffold2	.	exon	8,374,169	8376428	.	+	.	gene_id=PFUS01351;Name=PFUS01351
Scaffold2	maker	exon	8,445,544	8447614	.	+	.	gene_id=PFUS01352;Name=PFUS01352;Alias=augustus-Scaffold2-processed-gene-84.3
Scaffold2	.	exon	8,474,218	8491711	.	+	.	gene_id=PFUS01353;Name=PFUS01353
Scaffold2	maker	exon	8,491,882	8493069	.	+	.	gene_id=PFUS01354;Name=PFUS01354;Alias=maker-Scaffold2-augustus-gene-85.17
Scaffold2	.	exon	8,492,997	8493925	.	-	.	gene_id=PFUS01355;Name=PFUS01355
Scaffold2	maker	exon	8,494,427	8496830	.	+	.	gene_id=PFUS01356;Name=PFUS01356;Alias=maker-Scaffold2-augustus-gene-85.18
Scaffold2	.	exon	8,497,040	8500139	.	+	.	gene_id=PFUS01357;Name=PFUS01357
Scaffold2	.	exon	8,500,912	8503843	.	+	.	gene_id=PFUS01358;Name=PFUS01358
Scaffold2	.	exon	8,504,450	8506746	.	-	.	gene_id=PFUS01360;Name=PFUS01360
Scaffold2	maker	exon	8,506,894	8510213	.	-	.	gene_id=PFUS01361;Name=PFUS01361;Alias=augustus-Scaffold2-processed-gene-85.11
Scaffold2	maker	exon	8,511,774	8519107	.	-	.	gene_id=PFUS01362;Name=PFUS01362;Alias=augustus-Scaffold2-processed-gene-85.12
Scaffold2	.	exon	8,519,110	8527500	.	-	.	gene_id=PFUS01363;Name=PFUS01363
Scaffold2	maker	exon	8,527,501	8529683	.	+	.	gene_id=PFUS01364;Name=PFUS01364;Alias=maker-Scaffold2-augustus-gene-85.20
Scaffold2	maker	exon	8,530,086	8534368	.	+	.	gene_id=PFUS01365;Name=PFUS01365;Alias=maker-Scaffold2-augustus-gene-85.21
Scaffold2	maker	exon	8,534,907	8562452	.	+	.	gene_id=PFUS01366;Name=PFUS01366;Alias=augustus-Scaffold2-processed-gene-85.9
Scaffold2	maker	exon	8,563,149	8568899	.	-	.	gene_id=PFUS01367;Name=PFUS01367;Alias=maker-Scaffold2-augustus-gene-85.28
Scaffold2	maker	exon	8,568,916	8578503	.	-	.	gene_id=PFUS01368;Name=PFUS01368;Alias=augustus-Scaffold2-processed-gene-85.15
Scaffold2	.	exon	8,594,431	8613635	.	+	.	gene_id=PFUS01369;Name=PFUS01369
Scaffold2	.	exon	8,613,301	8624634	.	-	.	gene_id=PFUS01370;Name=PFUS01370
Scaffold2	.	exon	8,625,022	8627373	.	-	.	gene_id=PFUS01371;Name=PFUS01371
Scaffold2	.	exon	8,628,340	8635188	.	-	.	gene_id=PFUS01372;Name=PFUS01372
Scaffold2	.	exon	8,638,317	8643772	.	-	.	gene_id=PFUS01373;Name=PFUS01373
Scaffold2	.	exon	8,643,962	8648157	.	+	.	gene_id=PFUS01374;Name=PFUS01374
Scaffold2	.	exon	8,648,277	8658853	.	-	.	gene_id=PFUS01375;Name=PFUS01375
Scaffold2	maker	exon	8,659,035	8663531	.	-	.	gene_id=PFUS01376;Name=PFUS01376;Alias=maker-Scaffold2-augustus-gene-86.7
Scaffold2	maker	exon	8,664,231	8681152	.	-	.	gene_id=PFUS01377;Name=PFUS01377;Alias=maker-Scaffold2-augustus-gene-86.8
Scaffold2	.	exon	8,667,189	8669087	.	+	.	gene_id=PFUS01378;Name=PFUS01378
Scaffold2	maker	exon	8,681,499	8685666	.	+	.	gene_id=PFUS01379;Name=PFUS01379;Alias=maker-Scaffold2-augustus-gene-86.2
Scaffold2	maker	exon	8,686,858	8705206	.	-	.	gene_id=PFUS01380;Name=PFUS01380;Alias=maker-Scaffold2-augustus-gene-87.5
Scaffold2	.	exon	8,709,436	8719297	.	+	.	gene_id=PFUS01381;Name=PFUS01381
Scaffold2	maker	exon	8,717,517	8719004	.	-	.	gene_id=PFUS01382;Name=PFUS01382;Alias=maker-Scaffold2-augustus-gene-87.6
Scaffold2	maker	exon	8,719,250	8721457	.	-	.	gene_id=PFUS01383;Name=PFUS01383;Alias=maker-Scaffold2-augustus-gene-87.7
Scaffold2	.	exon	8,721,074	8730496	.	+	.	gene_id=PFUS01384;Name=PFUS01384
Scaffold2	maker	exon	8,730,875	8741312	.	+	.	gene_id=PFUS01385;Name=PFUS01385;Alias=maker-Scaffold2-augustus-gene-87.2
Scaffold2	.	exon	8,744,268	8749089	.	-	.	gene_id=PFUS01386;Name=PFUS01386
Scaffold2	.	exon	8,749,995	8760133	.	+	.	gene_id=PFUS01387;Name=PFUS01387
Scaffold2	.	exon	8,760,110	8763736	.	-	.	gene_id=PFUS01388;Name=PFUS01388
Scaffold2	.	exon	8,763,919	8773285	.	-	.	gene_id=PFUS01389;Name=PFUS01389
Scaffold2	maker	exon	8,774,277	8777031	.	+	.	gene_id=PFUS01390;Name=PFUS01390;Alias=maker-Scaffold2-augustus-gene-87.4
Scaffold2	.	exon	8,775,138	8787622	.	-	.	gene_id=PFUS01391;Name=PFUS01391
Scaffold2	.	exon	8,787,694	8794953	.	+	.	gene_id=PFUS01392;Name=PFUS01392
Scaffold2	maker	exon	8,787,850	8789707	.	-	.	gene_id=PFUS01393;Name=PFUS01393;Alias=maker-Scaffold2-augustus-gene-88.10
Scaffold2	maker	exon	8,794,448	8805112	.	-	.	gene_id=PFUS01394;Name=PFUS01394;Alias=maker-Scaffold2-augustus-gene-88.11
Scaffold2	maker	exon	8,803,171	8805112	.	+	.	gene_id=PFUS01395;Name=PFUS01395;Alias=maker-Scaffold2-augustus-gene-88.1
Scaffold2	.	exon	8,806,067	8820125	.	-	.	gene_id=PFUS01396;Name=PFUS01396
Scaffold2	maker	exon	8,820,344	8820864	.	+	.	gene_id=PFUS01397;Name=PFUS01397;Alias=maker-Scaffold2-augustus-gene-88.2
Scaffold2	maker	exon	8,821,383	8822193	.	-	.	gene_id=PFUS01398;Name=PFUS01398;Alias=augustus-Scaffold2-processed-gene-88.34
Scaffold2	maker	exon	8,826,013	8826818	.	-	.	gene_id=PFUS01399;Name=PFUS01399;Alias=maker-Scaffold2-augustus-gene-88.14
Scaffold2	maker	exon	8,829,470	8836137	.	-	.	gene_id=PFUS01400;Name=PFUS01400;Alias=maker-Scaffold2-augustus-gene-88.15
Scaffold2	.	exon	8,836,574	8843179	.	+	.	gene_id=PFUS01401;Name=PFUS01401
Scaffold2	.	exon	8,842,929	8844394	.	-	.	gene_id=PFUS01402;Name=PFUS01402
Scaffold2	.	exon	8,844,437	8849055	.	+	.	gene_id=PFUS01403;Name=PFUS01403
Scaffold2	.	exon	8,849,110	8852595	.	-	.	gene_id=PFUS01404;Name=PFUS01404
Scaffold2	maker	exon	8,853,000	8864994	.	+	.	gene_id=PFUS01405;Name=PFUS01405;Alias=maker-Scaffold2-augustus-gene-88.5
Scaffold2	maker	exon	8,863,019	8863573	.	-	.	gene_id=PFUS01406;Name=PFUS01406;Alias=augustus-Scaffold2-processed-gene-88.38
Scaffold2	maker	exon	8,863,665	8865242	.	-	.	gene_id=PFUS01407;Name=PFUS01407;Alias=maker-Scaffold2-augustus-gene-88.18
Scaffold2	maker	exon	8,865,344	8871549	.	+	.	gene_id=PFUS01408;Name=PFUS01408;Alias=maker-Scaffold2-augustus-gene-88.6
Scaffold2	maker	exon	8,873,287	8879314	.	+	.	gene_id=PFUS01409;Name=PFUS01409;Alias=maker-Scaffold2-augustus-gene-88.7
Scaffold2	maker	exon	8,879,533	8881408	.	-	.	gene_id=PFUS01410;Name=PFUS01410;Alias=maker-Scaffold2-augustus-gene-88.19
Scaffold2	maker	exon	8,882,701	8883653	.	+	.	gene_id=PFUS01411;Name=PFUS01411;Alias=maker-Scaffold2-augustus-gene-88.8
Scaffold2	maker	exon	8,883,928	8886522	.	-	.	gene_id=PFUS01412;Name=PFUS01412;Alias=maker-Scaffold2-augustus-gene-88.20
Scaffold2	maker	exon	8,887,900	8891710	.	+	.	gene_id=PFUS01413;Name=PFUS01413;Alias=augustus-Scaffold2-processed-gene-89.0
Scaffold2	.	exon	8,891,904	8895601	.	-	.	gene_id=PFUS01414;Name=PFUS01414
Scaffold2	.	exon	8,896,070	8900417	.	+	.	gene_id=PFUS01415;Name=PFUS01415
Scaffold2	maker	exon	8,899,984	8901645	.	-	.	gene_id=PFUS01416;Name=PFUS01416;Alias=augustus-Scaffold2-processed-gene-89.3
Scaffold2	.	exon	8,904,229	8907894	.	+	.	gene_id=PFUS01417;Name=PFUS01417
Scaffold2	maker	exon	8,907,901	8911192	.	-	.	gene_id=PFUS01418;Name=PFUS01418;Alias=maker-Scaffold2-augustus-gene-89.18
Scaffold2	maker	exon	8,911,786	8913911	.	-	.	gene_id=PFUS01419;Name=PFUS01419;Alias=maker-Scaffold2-augustus-gene-89.19
Scaffold2	maker	exon	8,914,283	8915840	.	-	.	gene_id=PFUS01420;Name=PFUS01420;Alias=maker-Scaffold2-augustus-gene-89.20
Scaffold2	.	exon	8,916,052	8921052	.	+	.	gene_id=PFUS01421;Name=PFUS01421
Scaffold2	maker	exon	9,171,199	9183348	.	+	.	gene_id=PFUS01422;Name=PFUS01422;Alias=maker-Scaffold2-augustus-gene-92.6
Scaffold2	maker	exon	9,185,880	9197761	.	+	.	gene_id=PFUS01423;Name=PFUS01423;Alias=maker-Scaffold2-augustus-gene-92.7
Scaffold2	maker	exon	9,198,809	9202297	.	-	.	gene_id=PFUS01424;Name=PFUS01424;Alias=maker-Scaffold2-augustus-gene-92.9
Scaffold2	maker	exon	9,202,996	9207631	.	+	.	gene_id=PFUS01425;Name=PFUS01425;Alias=maker-Scaffold2-augustus-gene-92.8
Scaffold2	maker	exon	9,208,464	9213190	.	+	.	gene_id=PFUS01426;Name=PFUS01426;Alias=augustus-Scaffold2-processed-gene-92.4
Scaffold2	.	exon	9,213,796	9314490	.	+	.	gene_id=PFUS01427;Name=PFUS01427
Scaffold2	maker	exon	9,315,057	9328964	.	+	.	gene_id=PFUS01428;Name=PFUS01428;Alias=maker-Scaffold2-augustus-gene-93.1
Scaffold2	.	exon	9,330,060	9341812	.	-	.	gene_id=PFUS01429;Name=PFUS01429
Scaffold2	maker	exon	9,342,999	9344343	.	+	.	gene_id=PFUS01430;Name=PFUS01430;Alias=maker-Scaffold2-augustus-gene-93.2
Scaffold2	.	exon	9,346,588	9359997	.	+	.	gene_id=PFUS01431;Name=PFUS01431
Scaffold2	.	exon	9,358,269	9367507	.	-	.	gene_id=PFUS01432;Name=PFUS01432
Scaffold2	.	exon	9,366,308	9375615	.	+	.	gene_id=PFUS01433;Name=PFUS01433
Scaffold2	.	exon	9,374,222	9393896	.	-	.	gene_id=PFUS01434;Name=PFUS01434
Scaffold2	.	exon	9,380,192	9382838	.	+	.	gene_id=PFUS01435;Name=PFUS01435
Scaffold2	.	exon	9,394,206	9406459	.	+	.	gene_id=PFUS01436;Name=PFUS01436
Scaffold2	maker	exon	9,408,538	9411001	.	-	.	gene_id=PFUS01437;Name=PFUS01437;Alias=maker-Scaffold2-augustus-gene-94.17
Scaffold2	maker	exon	9,411,503	9412907	.	-	.	gene_id=PFUS01438;Name=PFUS01438;Alias=maker-Scaffold2-augustus-gene-94.18
Scaffold2	.	exon	9,412,109	9417492	.	+	.	gene_id=PFUS01439;Name=PFUS01439
Scaffold2	maker	exon	9,417,521	9421012	.	-	.	gene_id=PFUS01440;Name=PFUS01440;Alias=maker-Scaffold2-augustus-gene-94.19
Scaffold2	maker	exon	9,421,131	9426199	.	-	.	gene_id=PFUS01441;Name=PFUS01441;Alias=maker-Scaffold2-augustus-gene-94.20
Scaffold2	.	exon	9,438,274	9463536	.	+	.	gene_id=PFUS01443;Name=PFUS01443
Scaffold2	.	exon	9,442,840	9445767	.	-	.	gene_id=PFUS01442;Name=PFUS01442
Scaffold2	.	exon	9,463,641	9468511	.	-	.	gene_id=PFUS01444;Name=PFUS01444
Scaffold2	.	exon	9,468,916	9472782	.	-	.	gene_id=PFUS01445;Name=PFUS01445
Scaffold2	.	exon	9,483,587	9485053	.	-	.	gene_id=PFUS01446;Name=PFUS01446
Scaffold2	.	exon	9,486,313	9489013	.	-	.	gene_id=PFUS01447;Name=PFUS01447
Scaffold2	.	exon	9,489,255	9491855	.	-	.	gene_id=PFUS01448;Name=PFUS01448
Scaffold2	.	exon	9,501,041	9512440	.	-	.	gene_id=PFUS01449;Name=PFUS01449
Scaffold2	.	exon	9,518,350	9636273	.	-	.	gene_id=PFUS01450;Name=PFUS01450
Scaffold2	.	exon	9,650,405	9655085	.	-	.	gene_id=PFUS01451;Name=PFUS01451
Scaffold2	maker	exon	9,655,294	9691992	.	+	.	gene_id=PFUS01452;Name=PFUS01452;Alias=augustus-Scaffold2-processed-gene-97.0
Scaffold2	.	exon	9,693,941	9699973	.	-	.	gene_id=PFUS01453;Name=PFUS01453
Scaffold2	.	exon	9,700,002	9709706	.	+	.	gene_id=PFUS01454;Name=PFUS01454
Scaffold2	.	exon	9,704,038	9710204	.	-	.	gene_id=PFUS01455;Name=PFUS01455
Scaffold2	.	exon	9,711,642	9716425	.	+	.	gene_id=PFUS01456;Name=PFUS01456
Scaffold2	.	exon	9,717,199	9718815	.	+	.	gene_id=PFUS01457;Name=PFUS01457
Scaffold2	maker	exon	9,719,408	9726711	.	+	.	gene_id=PFUS01458;Name=PFUS01458;Alias=maker-Scaffold2-augustus-gene-97.18
Scaffold2	maker	exon	9,727,503	9731398	.	-	.	gene_id=PFUS01459;Name=PFUS01459;Alias=maker-Scaffold2-augustus-gene-97.22
Scaffold2	.	exon	9,731,587	9739284	.	-	.	gene_id=PFUS01460;Name=PFUS01460
Scaffold2	.	exon	9,738,564	9746340	.	+	.	gene_id=PFUS01461;Name=PFUS01461
Scaffold2	maker	exon	9,745,656	9746325	.	-	.	gene_id=PFUS01462;Name=PFUS01462;Alias=maker-Scaffold2-augustus-gene-97.24
Scaffold2	.	exon	9,766,584	9888485	.	+	.	gene_id=PFUS01463;Name=PFUS01463
Scaffold2	.	exon	9,887,673	10112890	.	+	.	gene_id=PFUS01464;Name=PFUS01464
Scaffold2	.	exon	10,118,857	10137969	.	+	.	gene_id=PFUS01465;Name=PFUS01465
Scaffold2	.	exon	10,142,938	10263161	.	+	.	gene_id=PFUS01466_PFUS01467;
Scaffold2	maker	exon	10,305,908	10325597	.	-	.	gene_id=PFUS01468;Name=PFUS01468;Alias=maker-Scaffold2-augustus-gene-103.0
Scaffold2	maker	exon	10,326,193	10329292	.	-	.	gene_id=PFUS01469;Name=PFUS01469;Alias=maker-Scaffold2-augustus-gene-103.1
Scaffold2	.	exon	10,332,770	10374878	.	-	.	gene_id=PFUS01470_PFUS01471;
Scaffold2	.	exon	10,377,752	10394516	.	+	.	gene_id=PFUS01472;Name=PFUS01472
Scaffold2	.	exon	10,396,453	10407251	.	-	.	gene_id=PFUS01473;Name=PFUS01473
Scaffold2	maker	exon	10,504,749	10507936	.	+	.	gene_id=PFUS01474;Name=PFUS01474;Alias=maker-Scaffold2-augustus-gene-105.0
Scaffold2	maker	exon	10,508,581	10512000	.	+	.	gene_id=PFUS01475;Name=PFUS01475;Alias=maker-Scaffold2-augustus-gene-105.1
Scaffold2	maker	exon	10,511,443	10521459	.	+	.	gene_id=PFUS01476;Name=PFUS01476;Alias=augustus-Scaffold2-processed-gene-105.12
Scaffold2	maker	exon	10,524,519	10528197	.	-	.	gene_id=PFUS01477;Name=PFUS01477;Alias=maker-Scaffold2-augustus-gene-105.5
Scaffold2	maker	exon	10,528,554	10544998	.	-	.	gene_id=PFUS01478;Name=PFUS01478;Alias=maker-Scaffold2-augustus-gene-105.6
Scaffold2	maker	exon	10,549,488	10554200	.	-	.	gene_id=PFUS01479;Name=PFUS01479;Alias=maker-Scaffold2-augustus-gene-105.7
Scaffold2	.	exon	10,556,751	10562570	.	+	.	gene_id=PFUS01480;Name=PFUS01480
Scaffold2	maker	exon	10,562,589	10565673	.	-	.	gene_id=PFUS01481;Name=PFUS01481;Alias=maker-Scaffold2-augustus-gene-105.8
Scaffold2	maker	exon	10,566,799	10568336	.	-	.	gene_id=PFUS01482;Name=PFUS01482;Alias=maker-Scaffold2-augustus-gene-106.16
Scaffold2	maker	exon	10,569,837	10573267	.	+	.	gene_id=PFUS01483;Name=PFUS01483;Alias=maker-Scaffold2-augustus-gene-105.4
Scaffold2	.	exon	10,577,186	10593594	.	-	.	gene_id=PFUS01484;Name=PFUS01484
Scaffold2	maker	exon	10,593,233	10596618	.	+	.	gene_id=PFUS01485;Name=PFUS01485;Alias=maker-Scaffold2-augustus-gene-106.12
Scaffold2	.	exon	10,596,118	10599528	.	-	.	gene_id=PFUS01486;Name=PFUS01486
Scaffold2	maker	exon	10,596,689	10597719	.	+	.	gene_id=PFUS01487;Name=PFUS01487;Alias=maker-Scaffold2-augustus-gene-106.13
Scaffold2	.	exon	10,599,491	10603053	.	+	.	gene_id=PFUS01488;Name=PFUS01488
Scaffold2	maker	exon	10,604,113	10608423	.	-	.	gene_id=PFUS01489;Name=PFUS01489;Alias=maker-Scaffold2-augustus-gene-106.19
Scaffold2	maker	exon	10,608,215	10612361	.	-	.	gene_id=PFUS01490;Name=PFUS01490;Alias=maker-Scaffold2-augustus-gene-106.20
Scaffold2	.	exon	10,613,586	10632438	.	-	.	gene_id=PFUS01491;Name=PFUS01491
Scaffold2	.	exon	10,642,410	10652407	.	-	.	gene_id=PFUS01492;Name=PFUS01492
Scaffold2	maker	exon	10,652,824	10659109	.	+	.	gene_id=PFUS01493;Name=PFUS01493;Alias=maker-Scaffold2-augustus-gene-106.15
Scaffold2	maker	exon	10,659,285	10677628	.	-	.	gene_id=PFUS01494;Name=PFUS01494;Alias=maker-Scaffold2-augustus-gene-107.4
Scaffold2	maker	exon	10,678,083	10701199	.	-	.	gene_id=PFUS01495;Name=PFUS01495;Alias=maker-Scaffold2-augustus-gene-107.5
Scaffold2	.	exon	10,701,591	10714287	.	-	.	gene_id=PFUS01496;Name=PFUS01496
Scaffold2	.	exon	10,713,448	10724036	.	+	.	gene_id=PFUS01497;Name=PFUS01497
Scaffold2	maker	exon	10,726,724	10728409	.	+	.	gene_id=PFUS01498;Name=PFUS01498;Alias=maker-Scaffold2-augustus-gene-107.1
Scaffold2	.	exon	10,734,359	10744929	.	+	.	gene_id=PFUS01499;Name=PFUS01499
Scaffold2	.	exon	10,746,722	10748639	.	+	.	gene_id=PFUS3primeNew20;
Scaffold2	.	exon	10,749,084	10779993	.	+	.	gene_id=PFUS01500;Name=PFUS01500
Scaffold2	maker	exon	10,784,234	10807716	.	+	.	gene_id=PFUS01501;Name=PFUS01501;Alias=maker-Scaffold2-augustus-gene-108.9
Scaffold2	.	exon	10,813,938	10817783	.	-	.	gene_id=PFUS01502;Name=PFUS01502
Scaffold2	.	exon	10,817,999	10824599	.	+	.	gene_id=PFUS01503;Name=PFUS01503
Scaffold2	.	exon	10,825,068	10832412	.	+	.	gene_id=PFUS01504;Name=PFUS01504
Scaffold2	maker	exon	10,830,675	10835144	.	-	.	gene_id=PFUS01505;Name=PFUS01505;Alias=maker-Scaffold2-augustus-gene-108.15
Scaffold2	.	exon	10,835,872	10846247	.	+	.	gene_id=PFUS01506_PFUS01508;
Scaffold2	.	exon	10,837,078	10844016	.	-	.	gene_id=PFUS01507;Name=PFUS01507
Scaffold2	.	exon	10,848,789	10893626	.	-	.	gene_id=PFUS01509;Name=PFUS01509
Scaffold2	.	exon	10,909,344	10912445	.	+	.	gene_id=PFUS3primeNew21;
Scaffold2	.	exon	10,923,759	10936766	.	+	.	gene_id=PFUS01510;Name=PFUS01510
Scaffold2	maker	exon	10,938,185	10940816	.	-	.	gene_id=PFUS01511;Name=PFUS01511;Alias=maker-Scaffold2-augustus-gene-109.4
Scaffold2	maker	exon	10,940,988	10942190	.	+	.	gene_id=PFUS01512;Name=PFUS01512;Alias=augustus-Scaffold2-processed-gene-109.11
Scaffold2	.	exon	10,942,808	10946851	.	-	.	gene_id=PFUS01513;Name=PFUS01513
Scaffold2	maker	exon	10,947,062	10952938	.	-	.	gene_id=PFUS01514;Name=PFUS01514;Alias=maker-Scaffold2-augustus-gene-109.6
Scaffold2	maker	exon	10,953,135	10957358	.	+	.	gene_id=PFUS01515;Name=PFUS01515;Alias=augustus-Scaffold2-processed-gene-109.12
Scaffold2	maker	exon	10,958,893	10960137	.	+	.	gene_id=PFUS01516;Name=PFUS01516;Alias=augustus-Scaffold2-processed-gene-109.13
Scaffold2	maker	exon	10,961,362	10963140	.	+	.	gene_id=PFUS01517;Name=PFUS01517;Alias=augustus-Scaffold2-processed-gene-109.14
Scaffold2	.	exon	10,963,091	10967392	.	-	.	gene_id=PFUS01518;Name=PFUS01518
Scaffold2	.	exon	10,968,343	10969770	.	+	.	gene_id=PFUS3primeNew22;
Scaffold2	.	exon	11,028,200	11041632	.	+	.	gene_id=PFUS01519;Name=PFUS01519
Scaffold2	maker	exon	11,041,594	11043924	.	+	.	gene_id=PFUS01520;Name=PFUS01520;Alias=augustus-Scaffold2-processed-gene-110.4
Scaffold2	maker	exon	11,045,144	11051608	.	+	.	gene_id=PFUS01521;Name=PFUS01521;Alias=augustus-Scaffold2-processed-gene-110.5
Scaffold2	.	exon	11,062,778	11092414	.	+	.	gene_id=PFUS01522;Name=PFUS01522
Scaffold2	maker	exon	11,116,865	11128791	.	-	.	gene_id=PFUS01523;Name=PFUS01523;Alias=maker-Scaffold2-augustus-gene-111.2
Scaffold2	maker	exon	11,128,857	11138964	.	-	.	gene_id=PFUS01524;Name=PFUS01524;Alias=augustus-Scaffold2-processed-gene-111.12
Scaffold2	.	exon	11,169,117	11172908	.	-	.	gene_id=PFUS01525;Name=PFUS01525
Scaffold2	.	exon	11,172,707	11182985	.	+	.	gene_id=PFUS01526;Name=PFUS01526
Scaffold2	maker	exon	11,175,506	11179830	.	-	.	gene_id=PFUS01527;Name=PFUS01527;Alias=maker-Scaffold2-augustus-gene-111.5
Scaffold2	.	exon	11,182,941	11185140	.	-	.	gene_id=PFUS01528;Name=PFUS01528
Scaffold2	maker	exon	11,185,340	11205719	.	-	.	gene_id=PFUS01529;Name=PFUS01529;Alias=augustus-Scaffold2-processed-gene-112.12
Scaffold2	.	exon	11,205,750	11212238	.	+	.	gene_id=PFUS01530;Name=PFUS01530
Scaffold2	maker	exon	11,221,443	11230555	.	+	.	gene_id=PFUS01533;Name=PFUS01533;Alias=maker-Scaffold2-augustus-gene-112.3
Scaffold2	maker	exon	11,233,556	11235534	.	-	.	gene_id=PFUS01534;Name=PFUS01534;Alias=maker-Scaffold2-augustus-gene-112.10
Scaffold2	maker	exon	11,235,091	11247966	.	+	.	gene_id=PFUS01535;Name=PFUS01535;Alias=maker-Scaffold2-augustus-gene-112.4
Scaffold2	.	exon	11,246,929	11256974	.	+	.	gene_id=PFUS01536;Name=PFUS01536
Scaffold2	maker	exon	11,746,837	11748460	.	+	.	gene_id=PFUS01537;Name=PFUS01537;Alias=maker-Scaffold2-augustus-gene-117.9
Scaffold2	maker	exon	11,748,958	11750081	.	+	.	gene_id=PFUS01538;Name=PFUS01538;Alias=maker-Scaffold2-augustus-gene-117.10
Scaffold2	maker	exon	11,754,875	11764196	.	-	.	gene_id=PFUS01539;Name=PFUS01539;Alias=maker-Scaffold2-augustus-gene-117.15
Scaffold2	maker	exon	11,758,601	11759420	.	+	.	gene_id=PFUS01540;Name=PFUS01540;Alias=maker-Scaffold2-augustus-gene-117.11
Scaffold2	.	exon	11,762,288	11765757	.	+	.	gene_id=PFUS01541;Name=PFUS01541
Scaffold2	.	exon	11,764,597	11768510	.	-	.	gene_id=PFUS01542;Name=PFUS01542
Scaffold2	.	exon	11,768,356	11772789	.	+	.	gene_id=PFUS01543;Name=PFUS01543
Scaffold2	maker	exon	11,772,830	11777212	.	+	.	gene_id=PFUS01544;Name=PFUS01544;Alias=maker-Scaffold2-augustus-gene-117.14
Scaffold2	.	exon	11,778,035	11794262	.	+	.	gene_id=PFUS01545;Name=PFUS01545
Scaffold2	.	exon	11,795,989	11802558	.	-	.	gene_id=PFUS01546;Name=PFUS01546
Scaffold2	maker	exon	11,803,410	11822916	.	+	.	gene_id=PFUS01547;Name=PFUS01547;Alias=maker-Scaffold2-augustus-gene-118.1
Scaffold2	maker	exon	11,823,257	11855834	.	+	.	gene_id=PFUS01548;Name=PFUS01548;Alias=maker-Scaffold2-augustus-gene-118.2
Scaffold2	.	exon	11,856,572	11865171	.	-	.	gene_id=PFUS01549;Name=PFUS01549
Scaffold2	.	exon	11,879,798	11881412	.	+	.	gene_id=PFUS3primeNew23;
Scaffold2	.	exon	12,260,259	12271377	.	+	.	gene_id=PFUS01550;Name=PFUS01550
Scaffold2	maker	exon	12,267,940	12268563	.	-	.	gene_id=PFUS01551;Name=PFUS01551;Alias=augustus-Scaffold2-processed-gene-122.17
Scaffold2	maker	exon	12,268,705	12270583	.	-	.	gene_id=PFUS01552;Name=PFUS01552;Alias=maker-Scaffold2-augustus-gene-122.3
Scaffold2	maker	exon	12,272,722	12275038	.	+	.	gene_id=PFUS01553;Name=PFUS01553;Alias=maker-Scaffold2-augustus-gene-122.1
Scaffold2	maker	exon	12,275,748	12276760	.	-	.	gene_id=PFUS01554;Name=PFUS01554;Alias=maker-Scaffold2-augustus-gene-122.4
Scaffold2	maker	exon	12,279,530	12289423	.	+	.	gene_id=PFUS01555;Name=PFUS01555;Alias=maker-Scaffold2-augustus-gene-122.2
Scaffold2	.	exon	12,287,796	12293859	.	-	.	gene_id=PFUS01556;Name=PFUS01556
Scaffold2	.	exon	12,296,000	12299948	.	+	.	gene_id=PFUS01557;Name=PFUS01557
Scaffold2	maker	exon	12,299,283	12306200	.	-	.	gene_id=PFUS01558;Name=PFUS01558;Alias=maker-Scaffold2-augustus-gene-123.4
Scaffold2	maker	exon	12,307,213	12314649	.	-	.	gene_id=PFUS01559;Name=PFUS01559;Alias=maker-Scaffold2-augustus-gene-123.5
Scaffold2	.	exon	12,315,504	12321444	.	-	.	gene_id=PFUS01560;Name=PFUS01560
Scaffold2	.	exon	12,324,048	12331211	.	+	.	gene_id=PFUS01561;Name=PFUS01561
Scaffold2	.	exon	12,328,032	12340551	.	-	.	gene_id=PFUS01562;Name=PFUS01562
Scaffold2	.	exon	12,341,569	12345639	.	+	.	gene_id=PFUS01563;Name=PFUS01563
Scaffold2	maker	exon	12,345,835	12346229	.	-	.	gene_id=PFUS01564;Name=PFUS01564;Alias=maker-Scaffold2-augustus-gene-123.8
Scaffold2	maker	exon	12,347,257	12350181	.	+	.	gene_id=PFUS01565;Name=PFUS01565;Alias=augustus-Scaffold2-processed-gene-123.15
Scaffold2	.	exon	12,351,619	12354370	.	-	.	gene_id=PFUS01566;Name=PFUS01566
Scaffold2	.	exon	12,367,729	12392322	.	-	.	gene_id=PFUS01567;Name=PFUS01567
Scaffold2	.	exon	12,404,159	12438433	.	-	.	gene_id=PFUS01568;Name=PFUS01568
Scaffold2	maker	exon	12,438,961	12450478	.	+	.	gene_id=PFUS01569;Name=PFUS01569;Alias=augustus-Scaffold2-processed-gene-124.1
Scaffold2	maker	exon	12,458,480	12460636	.	+	.	gene_id=PFUS01570;Name=PFUS01570;Alias=augustus-Scaffold2-processed-gene-124.2
Scaffold2	maker	exon	12,461,680	12466484	.	+	.	gene_id=PFUS01571;Name=PFUS01571;Alias=augustus-Scaffold2-processed-gene-124.3
Scaffold2	.	exon	12,468,138	12475388	.	+	.	gene_id=PFUS01572;Name=PFUS01572
Scaffold2	maker	exon	12,476,988	12480483	.	-	.	gene_id=PFUS01573;Name=PFUS01573;Alias=augustus-Scaffold2-processed-gene-124.6
Scaffold2	.	exon	12,481,528	12513887	.	-	.	gene_id=PFUS01574;Name=PFUS01574
Scaffold2	.	exon	12,513,803	12516661	.	+	.	gene_id=PFUS01575;Name=PFUS01575
Scaffold2	.	exon	12,516,578	12523228	.	-	.	gene_id=PFUS01576;Name=PFUS01576
Scaffold2	maker	exon	12,521,218	12522382	.	+	.	gene_id=PFUS01577;Name=PFUS01577;Alias=maker-Scaffold2-augustus-gene-125.1
Scaffold2	maker	exon	12,524,175	12533859	.	+	.	gene_id=PFUS01578;Name=PFUS01578;Alias=augustus-Scaffold2-processed-gene-125.16
Scaffold2	.	exon	12,535,836	12544082	.	-	.	gene_id=PFUS01579;Name=PFUS01579
Scaffold2	.	exon	12,544,576	12550317	.	-	.	gene_id=PFUS01580;Name=PFUS01580
Scaffold2	maker	exon	12,550,738	12554044	.	+	.	gene_id=PFUS01581;Name=PFUS01581;Alias=maker-Scaffold2-augustus-gene-125.4
Scaffold2	maker	exon	12,555,051	12557351	.	-	.	gene_id=PFUS01582;Name=PFUS01582;Alias=maker-Scaffold2-augustus-gene-125.10
Scaffold2	.	exon	12,558,347	12562790	.	+	.	gene_id=PFUS01583;Name=PFUS01583
Scaffold2	maker	exon	12,563,014	12567027	.	-	.	gene_id=PFUS01584;Name=PFUS01584;Alias=augustus-Scaffold2-processed-gene-125.24
Scaffold2	maker	exon	12,568,430	12570968	.	-	.	gene_id=PFUS01585;Name=PFUS01585;Alias=augustus-Scaffold2-processed-gene-125.25
Scaffold2	.	exon	12,572,457	12581547	.	-	.	gene_id=PFUS01586;Name=PFUS01586
Scaffold2	.	exon	12,592,076	12598994	.	-	.	gene_id=PFUS01587;Name=PFUS01587
Scaffold2	.	exon	12,603,521	12613981	.	+	.	gene_id=PFUS01588;Name=PFUS01588
Scaffold2	maker	exon	12,614,131	12622581	.	-	.	gene_id=PFUS01589;Name=PFUS01589;Alias=maker-Scaffold2-augustus-gene-126.15
Scaffold2	.	exon	12,623,548	12630205	.	-	.	gene_id=PFUS01590;Name=PFUS01590
Scaffold2	.	exon	12,631,363	12639156	.	+	.	gene_id=PFUS01591;Name=PFUS01591
Scaffold2	.	exon	12,636,138	12642438	.	-	.	gene_id=PFUS01592;Name=PFUS01592
Scaffold2	.	exon	12,644,684	12651491	.	-	.	gene_id=PFUS01593;Name=PFUS01593
Scaffold2	.	exon	12,651,900	12656608	.	+	.	gene_id=PFUS01594;Name=PFUS01594
Scaffold2	maker	exon	12,656,653	12660712	.	+	.	gene_id=PFUS01595;Name=PFUS01595;Alias=maker-Scaffold2-augustus-gene-126.13
Scaffold2	.	exon	12,672,007	12752989	.	+	.	gene_id=PFUS01596;Name=PFUS01596
Scaffold2	maker	exon	12,705,296	12715510	.	-	.	gene_id=PFUS01597;Name=PFUS01597;Alias=augustus-Scaffold2-processed-gene-127.2
Scaffold2	.	exon	12,723,983	12863567	.	-	.	gene_id=PFUS01599;Name=PFUS01599
Scaffold2	.	exon	12,763,177	12778060	.	+	.	gene_id=PFUS01600;Name=PFUS01600
Scaffold2	.	exon	12,882,436	12890756	.	-	.	gene_id=PFUS01601;Name=PFUS01601
Scaffold2	maker	exon	12,890,924	12892318	.	-	.	gene_id=PFUS01602;Name=PFUS01602;Alias=augustus-Scaffold2-processed-gene-129.11
Scaffold2	maker	exon	12,894,518	12895903	.	-	.	gene_id=PFUS01603;Name=PFUS01603;Alias=augustus-Scaffold2-processed-gene-129.12
Scaffold2	maker	exon	12,898,230	12899606	.	-	.	gene_id=PFUS01604;Name=PFUS01604;Alias=augustus-Scaffold2-processed-gene-129.13
Scaffold2	.	exon	12,901,644	12906261	.	-	.	gene_id=PFUS01605;Name=PFUS01605
Scaffold2	.	exon	12,907,533	12915822	.	+	.	gene_id=PFUS01606;Name=PFUS01606
Scaffold2	.	exon	12,921,107	12973889	.	-	.	gene_id=PFUS01607;Name=PFUS01607
Scaffold2	.	exon	12,927,025	12931084	.	+	.	gene_id=PFUS01608;Name=PFUS01608
Scaffold2	.	exon	12,933,603	12941633	.	+	.	gene_id=PFUS01609;Name=PFUS01609
Scaffold2	.	exon	12,941,674	12945801	.	+	.	gene_id=PFUS01610;Name=PFUS01610
Scaffold2	.	exon	12,947,678	12953222	.	+	.	gene_id=PFUS01611;Name=PFUS01611
Scaffold2	.	exon	12,954,065	12956796	.	+	.	gene_id=PFUS01612;Name=PFUS01612
Scaffold2	.	exon	12,958,123	12961385	.	+	.	gene_id=PFUS01613;Name=PFUS01613
Scaffold2	maker	exon	12,974,228	12984569	.	+	.	gene_id=PFUS01614;Name=PFUS01614;Alias=maker-Scaffold2-augustus-gene-129.7
Scaffold2	.	exon	12,981,546	12985050	.	-	.	gene_id=PFUS01615;Name=PFUS01615
Scaffold2	.	exon	12,985,893	12999469	.	+	.	gene_id=PFUS01616;Name=PFUS01616
Scaffold2	.	exon	13,014,570	13027200	.	+	.	gene_id=PFUS01617;Name=PFUS01617
Scaffold2	maker	exon	13,028,461	13030323	.	-	.	gene_id=PFUS01618;Name=PFUS01618;Alias=maker-Scaffold2-augustus-gene-130.16
Scaffold2	.	exon	13,030,384	13034519	.	+	.	gene_id=PFUS01619;Name=PFUS01619
Scaffold2	.	exon	13,034,521	13040060	.	+	.	gene_id=PFUS01620;Name=PFUS01620
Scaffold2	.	exon	13,041,165	13044927	.	-	.	gene_id=PFUS01621;Name=PFUS01621
Scaffold2	.	exon	13,044,847	13047331	.	+	.	gene_id=PFUS01622;Name=PFUS01622
Scaffold2	maker	exon	13,047,217	13053413	.	-	.	gene_id=PFUS01623;Name=PFUS01623;Alias=maker-Scaffold2-augustus-gene-130.18
Scaffold2	.	exon	13,054,652	13064710	.	-	.	gene_id=PFUS01624;Name=PFUS01624
Scaffold2	.	exon	13,065,807	13091216	.	-	.	gene_id=PFUS01625;Name=PFUS01625
Scaffold2	.	exon	13,092,370	13094933	.	-	.	gene_id=PFUS01626;Name=PFUS01626
Scaffold2	.	exon	13,094,841	13099214	.	+	.	gene_id=PFUS01627;Name=PFUS01627
Scaffold2	.	exon	13,113,685	13164669	.	+	.	gene_id=PFUS01628;Name=PFUS01628
Scaffold2	.	exon	13,166,327	13170112	.	-	.	gene_id=PFUS01629;Name=PFUS01629
Scaffold2	maker	exon	13,170,856	13173631	.	+	.	gene_id=PFUS01630;Name=PFUS01630;Alias=maker-Scaffold2-augustus-gene-131.8
Scaffold2	maker	exon	13,171,033	13197746	.	-	.	gene_id=PFUS01631;Name=PFUS01631;Alias=maker-Scaffold2-augustus-gene-132.1
Scaffold2	.	exon	13,198,833	13297587	.	+	.	gene_id=PFUS3primeNew24;
Scaffold2	maker	exon	13,426,812	13433286	.	+	.	gene_id=PFUS01632;Name=PFUS01632;Alias=augustus-Scaffold2-processed-gene-134.8
Scaffold2	.	exon	13,434,235	13439179	.	-	.	gene_id=PFUS01633;Name=PFUS01633
Scaffold2	maker	exon	13,454,239	13458221	.	+	.	gene_id=PFUS01634;Name=PFUS01634;Alias=maker-Scaffold2-augustus-gene-134.1
Scaffold2	.	exon	13,459,619	13461690	.	+	.	gene_id=PFUS01635;Name=PFUS01635
Scaffold2	maker	exon	13,461,512	13462894	.	-	.	gene_id=PFUS01636;Name=PFUS01636;Alias=maker-Scaffold2-augustus-gene-134.5
Scaffold2	.	exon	13,463,099	13472874	.	+	.	gene_id=PFUS01637;Name=PFUS01637
Scaffold2	.	exon	13,474,010	13484676	.	-	.	gene_id=PFUS01638;Name=PFUS01638
Scaffold2	maker	exon	13,485,806	13488667	.	+	.	gene_id=PFUS01639;Name=PFUS01639;Alias=augustus-Scaffold2-processed-gene-135.14
Scaffold2	.	exon	13,488,746	13493670	.	-	.	gene_id=PFUS01640;Name=PFUS01640
Scaffold2	maker	exon	13,494,079	13494798	.	+	.	gene_id=PFUS01641;Name=PFUS01641;Alias=maker-Scaffold2-augustus-gene-135.1
Scaffold2	maker	exon	13,495,245	13496197	.	-	.	gene_id=PFUS01642;Name=PFUS01642;Alias=maker-Scaffold2-augustus-gene-135.6
Scaffold2	maker	exon	13,497,103	13499886	.	+	.	gene_id=PFUS01643;Name=PFUS01643;Alias=augustus-Scaffold2-processed-gene-135.16
Scaffold2	maker	exon	13,501,527	13504547	.	-	.	gene_id=PFUS01644;Name=PFUS01644;Alias=augustus-Scaffold2-processed-gene-135.22
Scaffold2	maker	exon	13,505,300	13508003	.	-	.	gene_id=PFUS01645;Name=PFUS01645;Alias=augustus-Scaffold2-processed-gene-135.23
Scaffold2	maker	exon	13,511,119	13511478	.	+	.	gene_id=PFUS01646;Name=PFUS01646;Alias=augustus-Scaffold2-processed-gene-135.19
Scaffold2	maker	exon	13,511,578	13512156	.	+	.	gene_id=PFUS01647;Name=PFUS01647;Alias=augustus-Scaffold2-processed-gene-135.20
Scaffold2	maker	exon	13,513,056	13514588	.	+	.	gene_id=PFUS01648;Name=PFUS01648;Alias=maker-Scaffold2-augustus-gene-135.4
Scaffold2	.	exon	13,515,525	13522199	.	-	.	gene_id=PFUS01649;Name=PFUS01649
Scaffold2	maker	exon	13,522,524	13535139	.	-	.	gene_id=PFUS01650;Name=PFUS01650;Alias=augustus-Scaffold2-processed-gene-135.25
Scaffold2	.	exon	13,536,572	13546654	.	-	.	gene_id=PFUS01651;Name=PFUS01651
Scaffold2	maker	exon	13,549,195	13566905	.	-	.	gene_id=PFUS01652;Name=PFUS01652;Alias=maker-Scaffold2-augustus-gene-135.13
Scaffold2	maker	exon	13,648,428	13649947	.	-	.	gene_id=PFUS01653;Name=PFUS01653;Alias=maker-Scaffold2-augustus-gene-136.0
Scaffold2	maker	exon	13,650,074	13654279	.	-	.	gene_id=PFUS01654;Name=PFUS01654;Alias=maker-Scaffold2-augustus-gene-136.1
Scaffold2	maker	exon	13,654,590	13655780	.	-	.	gene_id=PFUS01655;Name=PFUS01655;Alias=augustus-Scaffold2-processed-gene-136.5
Scaffold2	.	exon	13,662,901	13699753	.	-	.	gene_id=PFUS01656;Name=PFUS01656
Scaffold2	maker	exon	13,699,803	13701272	.	+	.	gene_id=PFUS01657;Name=PFUS01657;Alias=maker-Scaffold2-augustus-gene-137.7
Scaffold2	.	exon	13,699,899	13703986	.	-	.	gene_id=PFUS01658;Name=PFUS01658
Scaffold2	.	exon	13,719,688	13757540	.	+	.	gene_id=PFUS01659;Name=PFUS01659
Scaffold2	.	exon	13,765,627	13777370	.	+	.	gene_id=PFUS01660;Name=PFUS01660
Scaffold2	.	exon	13,778,074	13782708	.	-	.	gene_id=PFUS01661;Name=PFUS01661
Scaffold2	maker	exon	13,782,693	13785216	.	+	.	gene_id=PFUS01662;Name=PFUS01662;Alias=maker-Scaffold2-augustus-gene-138.0
Scaffold2	maker	exon	13,787,201	13788840	.	+	.	gene_id=PFUS01663;Name=PFUS01663;Alias=augustus-Scaffold2-processed-gene-138.5
Scaffold2	maker	exon	13,789,105	13791772	.	+	.	gene_id=PFUS01664;Name=PFUS01664;Alias=maker-Scaffold2-augustus-gene-138.1
Scaffold2	.	exon	13,792,733	13800467	.	+	.	gene_id=PFUS01665;Name=PFUS01665
Scaffold2	.	exon	13,805,185	13881814	.	-	.	gene_id=PFUS01666;Name=PFUS01666
Scaffold2	maker	exon	13,884,030	13887126	.	-	.	gene_id=PFUS01667;Name=PFUS01667;Alias=maker-Scaffold2-augustus-gene-139.21
Scaffold2	.	exon	13,887,538	13896312	.	+	.	gene_id=PFUS01668;Name=PFUS01668
Scaffold2	maker	exon	13,896,721	13899695	.	-	.	gene_id=PFUS01669;Name=PFUS01669;Alias=maker-Scaffold2-augustus-gene-139.22
Scaffold2	maker	exon	13,899,557	13902109	.	+	.	gene_id=PFUS01670;Name=PFUS01670;Alias=augustus-Scaffold2-processed-gene-139.3
Scaffold2	.	exon	13,902,957	13912378	.	-	.	gene_id=PFUS01671;Name=PFUS01671
Scaffold2	.	exon	13,913,780	13918432	.	+	.	gene_id=PFUS01672;Name=PFUS01672
Scaffold2	maker	exon	13,919,211	13923613	.	-	.	gene_id=PFUS01673;Name=PFUS01673;Alias=maker-Scaffold2-augustus-gene-139.24
Scaffold2	.	exon	13,923,274	13925998	.	+	.	gene_id=PFUS01674;Name=PFUS01674
Scaffold2	maker	exon	13,925,484	13931507	.	-	.	gene_id=PFUS01675;Name=PFUS01675;Alias=augustus-Scaffold2-processed-gene-139.10
Scaffold2	.	exon	13,931,868	13937484	.	+	.	gene_id=PFUS01677;Name=PFUS01677
Scaffold2	maker	exon	13,952,189	13957150	.	+	.	gene_id=PFUS01679;Name=PFUS01679;Alias=maker-Scaffold2-augustus-gene-139.20
Scaffold2	maker	exon	13,964,415	14013821	.	-	.	gene_id=PFUS01680;Name=PFUS01680;Alias=maker-Scaffold2-augustus-gene-140.5
Scaffold2	.	exon	14,274,755	14335814	.	-	.	gene_id=PFUS01697;Name=PFUS01697
Scaffold2	maker	exon	14,329,148	14340052	.	+	.	gene_id=PFUS01699;Name=PFUS01699;Alias=augustus-Scaffold2-processed-gene-143.2
Scaffold2	maker	exon	14,341,845	14345023	.	+	.	gene_id=PFUS01700;Name=PFUS01700;Alias=augustus-Scaffold2-processed-gene-143.3
Scaffold2	.	exon	14,349,293	14417156	.	+	.	gene_id=PFUS01701;Name=PFUS01701
Scaffold2	maker	exon	14,417,690	14426143	.	+	.	gene_id=PFUS01702;Name=PFUS01702;Alias=maker-Scaffold2-augustus-gene-144.18
Scaffold2	maker	exon	14,427,703	14433624	.	+	.	gene_id=PFUS01703;Name=PFUS01703;Alias=augustus-Scaffold2-processed-gene-144.2
Scaffold2	maker	exon	14,435,162	14436091	.	+	.	gene_id=PFUS01704;Name=PFUS01704;Alias=augustus-Scaffold2-processed-gene-144.3
Scaffold2	maker	exon	14,436,709	14438079	.	+	.	gene_id=PFUS01705;Name=PFUS01705;Alias=augustus-Scaffold2-processed-gene-144.4
Scaffold2	maker	exon	14,440,619	14441713	.	+	.	gene_id=PFUS01706;Name=PFUS01706;Alias=augustus-Scaffold2-processed-gene-144.5
Scaffold2	maker	exon	14,443,099	14450314	.	+	.	gene_id=PFUS01707;Name=PFUS01707;Alias=maker-Scaffold2-augustus-gene-144.20
Scaffold2	maker	exon	14,450,838	14452547	.	+	.	gene_id=PFUS01708;Name=PFUS01708;Alias=augustus-Scaffold2-processed-gene-144.8
Scaffold2	maker	exon	14,453,514	14454785	.	+	.	gene_id=PFUS01709;Name=PFUS01709;Alias=augustus-Scaffold2-processed-gene-144.9
Scaffold2	maker	exon	14,457,673	14460511	.	+	.	gene_id=PFUS01710;Name=PFUS01710;Alias=augustus-Scaffold2-processed-gene-144.11
Scaffold2	maker	exon	14,460,627	14461787	.	+	.	gene_id=PFUS01711;Name=PFUS01711;Alias=maker-Scaffold2-augustus-gene-144.22
Scaffold2	maker	exon	14,462,196	14463336	.	+	.	gene_id=PFUS01712;Name=PFUS01712;Alias=maker-Scaffold2-augustus-gene-144.23
Scaffold2	maker	exon	14,463,492	14464800	.	+	.	gene_id=PFUS01713;Name=PFUS01713;Alias=maker-Scaffold2-augustus-gene-144.24
Scaffold2	.	exon	14,465,424	14467046	.	-	.	gene_id=PFUS01714;Name=PFUS01714
Scaffold2	.	exon	14,471,102	14474600	.	+	.	gene_id=PFUS01715;Name=PFUS01715
Scaffold2	maker	exon	14,514,763	14518697	.	+	.	gene_id=PFUS01716;Name=PFUS01716;Alias=maker-Scaffold2-augustus-gene-145.1
Scaffold2	.	exon	14,540,551	14593355	.	+	.	gene_id=PFUS01717;Name=PFUS01717
Scaffold2	.	exon	14,544,873	14565771	.	-	.	gene_id=PFUS01718;Name=PFUS01718
Scaffold2	.	exon	14,566,387	14603954	.	-	.	gene_id=PFUS01719;Name=PFUS01719
Scaffold2	.	exon	14,609,117	14618301	.	+	.	gene_id=PFUS01720;Name=PFUS01720
Scaffold2	.	exon	14,628,236	14663142	.	+	.	gene_id=PFUS01721;Name=PFUS01721
Scaffold2	maker	exon	14,662,399	14664661	.	-	.	gene_id=PFUS01722;Name=PFUS01722;Alias=augustus-Scaffold2-processed-gene-146.8
Scaffold2	.	exon	14,664,703	14670767	.	+	.	gene_id=PFUS01723;Name=PFUS01723
Scaffold2	.	exon	14,671,179	14709970	.	+	.	gene_id=PFUS01724;Name=PFUS01724
Scaffold2	.	exon	14,698,156	14702017	.	-	.	gene_id=PFUS01725;Name=PFUS01725
Scaffold2	.	exon	14,702,087	14719091	.	-	.	gene_id=PFUS01726;Name=PFUS01726
Scaffold2	.	exon	14,729,432	14733524	.	-	.	gene_id=PFUS01727;Name=PFUS01727
Scaffold2	maker	exon	14,735,726	14736773	.	-	.	gene_id=PFUS01728;Name=PFUS01728;Alias=maker-Scaffold2-augustus-gene-147.14
Scaffold2	maker	exon	14,740,466	14748474	.	+	.	gene_id=PFUS01729;Name=PFUS01729;Alias=maker-Scaffold2-augustus-gene-147.9
Scaffold2	.	exon	14,749,768	14798439	.	-	.	gene_id=PFUS01730;Name=PFUS01730
Scaffold2	.	exon	14,768,761	14784454	.	+	.	gene_id=PFUS01731;Name=PFUS01731
Scaffold2	.	exon	14,787,824	14802754	.	+	.	gene_id=PFUS01732;Name=PFUS01732
Scaffold2	maker	exon	14,804,951	14806531	.	-	.	gene_id=PFUS01733;Name=PFUS01733;Alias=maker-Scaffold2-augustus-gene-148.4
Scaffold2	maker	exon	14,807,802	14823093	.	-	.	gene_id=PFUS01734;Name=PFUS01734;Alias=maker-Scaffold2-augustus-gene-148.5
Scaffold2	.	exon	14,825,596	14831410	.	-	.	gene_id=PFUS01735;Name=PFUS01735
Scaffold2	maker	exon	14,831,808	14851891	.	+	.	gene_id=PFUS01736;Name=PFUS01736;Alias=maker-Scaffold2-augustus-gene-148.2
Scaffold2	maker	exon	14,852,124	14853115	.	-	.	gene_id=PFUS01737;Name=PFUS01737;Alias=maker-Scaffold2-augustus-gene-148.7
Scaffold2	.	exon	14,853,185	14856796	.	-	.	gene_id=PFUS01738;Name=PFUS01738
Scaffold2	maker	exon	14,857,560	14859099	.	+	.	gene_id=PFUS01739;Name=PFUS01739;Alias=maker-Scaffold2-augustus-gene-148.3
Scaffold2	.	exon	14,871,267	14874424	.	+	.	gene_id=PFUS3primeNew25;
Scaffold2	.	exon	14,892,147	14903792	.	+	.	gene_id=PFUS01740;Name=PFUS01740
Scaffold2	.	exon	14,904,130	14918716	.	+	.	gene_id=PFUS01741;Name=PFUS01741
Scaffold2	.	exon	14,911,415	14932398	.	-	.	gene_id=PFUS01742;Name=PFUS01742
Scaffold2	.	exon	14,968,430	15143448	.	+	.	gene_id=PFUS01743;Name=PFUS01743
Scaffold2	.	exon	15,173,754	15205709	.	-	.	gene_id=PFUS01744;Name=PFUS01744
Scaffold2	maker	exon	15,273,246	15296613	.	+	.	gene_id=PFUS01745;Name=PFUS01745;Alias=augustus-Scaffold2-processed-gene-153.9
Scaffold2	.	exon	15,297,054	15300529	.	+	.	gene_id=PFUS01746;Name=PFUS01746
Scaffold2	maker	exon	15,318,927	15327280	.	+	.	gene_id=PFUS01747;Name=PFUS01747;Alias=augustus-Scaffold2-processed-gene-153.11
Scaffold2	maker	exon	15,328,531	15329941	.	-	.	gene_id=PFUS01748;Name=PFUS01748;Alias=augustus-Scaffold2-processed-gene-153.17
Scaffold2	maker	exon	15,330,438	15333840	.	-	.	gene_id=PFUS01749;Name=PFUS01749;Alias=augustus-Scaffold2-processed-gene-153.18
Scaffold2	maker	exon	15,337,214	15338157	.	+	.	gene_id=PFUS01750;Name=PFUS01750;Alias=maker-Scaffold2-augustus-gene-153.1
Scaffold2	maker	exon	15,339,475	15341109	.	+	.	gene_id=PFUS01751;Name=PFUS01751;Alias=maker-Scaffold2-augustus-gene-153.2
Scaffold2	maker	exon	15,341,648	15347349	.	-	.	gene_id=PFUS01752;Name=PFUS01752;Alias=augustus-Scaffold2-processed-gene-153.19
Scaffold2	maker	exon	15,347,524	15351534	.	-	.	gene_id=PFUS01753;Name=PFUS01753;Alias=maker-Scaffold2-augustus-gene-153.7
Scaffold2	.	exon	15,355,709	15356694	.	-	.	gene_id=PFUS01754;Name=PFUS01754
Scaffold2	.	exon	15,358,381	15362204	.	-	.	gene_id=PFUS01755;Name=PFUS01755
Scaffold2	maker	exon	15,362,088	15365828	.	+	.	gene_id=PFUS01756;Name=PFUS01756;Alias=maker-Scaffold2-augustus-gene-153.3
Scaffold2	.	exon	15,377,699	15385580	.	+	.	gene_id=PFUS01757;Name=PFUS01757
Scaffold2	.	exon	15,385,800	15469266	.	-	.	gene_id=PFUS01758;Name=PFUS01758
Scaffold2	.	exon	15,469,229	15475150	.	+	.	gene_id=PFUS01760;Name=PFUS01760
Scaffold2	.	exon	15,476,440	15483649	.	+	.	gene_id=PFUS01761;Name=PFUS01761
Scaffold2	.	exon	15,483,733	15503841	.	+	.	gene_id=PFUS01762;Name=PFUS01762
Scaffold2	.	exon	15,503,927	15508564	.	+	.	gene_id=PFUS01763;Name=PFUS01763
Scaffold2	.	exon	15,508,540	15533982	.	-	.	gene_id=PFUS01764;Name=PFUS01764
Scaffold2	maker	exon	15,549,847	15554290	.	-	.	gene_id=PFUS01765;Name=PFUS01765;Alias=augustus-Scaffold2-processed-gene-155.17
Scaffold2	.	exon	15,554,731	15555837	.	+	.	gene_id=PFUS01766;Name=PFUS01766
Scaffold2	.	exon	15,556,104	15558865	.	-	.	gene_id=PFUS01767;Name=PFUS01767
Scaffold2	.	exon	15,561,497	15570115	.	+	.	gene_id=PFUS01768;Name=PFUS01768
Scaffold2	.	exon	15,574,183	15578471	.	+	.	gene_id=PFUS01769;Name=PFUS01769
Scaffold2	.	exon	15,574,829	15583243	.	-	.	gene_id=PFUS01770;Name=PFUS01770
Scaffold2	.	exon	15,582,066	15587602	.	+	.	gene_id=PFUS01771;Name=PFUS01771
Scaffold2	maker	exon	15,588,908	15603773	.	-	.	gene_id=PFUS01772;Name=PFUS01772;Alias=maker-Scaffold2-augustus-gene-156.0
Scaffold2	.	exon	15,652,190	15761108	.	-	.	gene_id=PFUS01773;Name=PFUS01773
Scaffold2	.	exon	16,168,297	16192841	.	-	.	gene_id=PFUS01774;Name=PFUS01774
Scaffold2	.	exon	16,196,503	16205914	.	+	.	gene_id=PFUS01775;Name=PFUS01775
Scaffold2	.	exon	16,204,777	16225333	.	-	.	gene_id=PFUS01776;Name=PFUS01776
Scaffold2	maker	exon	16,225,600	16227806	.	+	.	gene_id=PFUS01777;Name=PFUS01777;Alias=maker-Scaffold2-augustus-gene-162.1
Scaffold2	maker	exon	16,227,879	16233214	.	-	.	gene_id=PFUS01778;Name=PFUS01778;Alias=maker-Scaffold2-augustus-gene-162.6
Scaffold2	maker	exon	16,233,674	16236209	.	+	.	gene_id=PFUS01779;Name=PFUS01779;Alias=maker-Scaffold2-augustus-gene-162.2
Scaffold2	maker	exon	16,236,185	16239325	.	-	.	gene_id=PFUS01780;Name=PFUS01780;Alias=maker-Scaffold2-augustus-gene-162.7
Scaffold2	maker	exon	16,239,896	16242921	.	-	.	gene_id=PFUS01781;Name=PFUS01781;Alias=maker-Scaffold2-augustus-gene-162.8
Scaffold2	.	exon	16,242,837	16245190	.	+	.	gene_id=PFUS01782;Name=PFUS01782
Scaffold2	.	exon	16,245,248	16248614	.	-	.	gene_id=PFUS01783;Name=PFUS01783
Scaffold2	.	exon	16,245,248	16260965	.	+	.	gene_id=PFUS01784;Name=PFUS01784
Scaffold2	.	exon	16,261,375	16278042	.	-	.	gene_id=PFUS01785;Name=PFUS01785
Scaffold2	.	exon	16,277,932	16290233	.	+	.	gene_id=PFUS01786;Name=PFUS01786
Scaffold2	.	exon	16,290,409	16312098	.	-	.	gene_id=PFUS01787;Name=PFUS01787
Scaffold2	maker	exon	16,304,171	16323922	.	+	.	gene_id=PFUS01788;Name=PFUS01788;Alias=maker-Scaffold2-augustus-gene-163.6
Scaffold2	maker	exon	16,324,153	16325008	.	-	.	gene_id=PFUS01789;Name=PFUS01789;Alias=maker-Scaffold2-augustus-gene-163.9
Scaffold2	maker	exon	16,325,579	16326761	.	+	.	gene_id=PFUS01790;Name=PFUS01790;Alias=maker-Scaffold2-augustus-gene-163.7
Scaffold2	maker	exon	16,326,490	16328902	.	-	.	gene_id=PFUS01791;Name=PFUS01791;Alias=maker-Scaffold2-augustus-gene-164.13
Scaffold2	maker	exon	16,329,034	16331557	.	-	.	gene_id=PFUS01792;Name=PFUS01792;Alias=maker-Scaffold2-augustus-gene-164.14
Scaffold2	maker	exon	16,351,864	16362360	.	-	.	gene_id=PFUS01793;Name=PFUS01793;Alias=maker-Scaffold2-augustus-gene-164.15
Scaffold2	maker	exon	16,362,436	16384642	.	-	.	gene_id=PFUS01794;Name=PFUS01794;Alias=maker-Scaffold2-augustus-gene-164.16
Scaffold2	maker	exon	16,391,524	16397638	.	+	.	gene_id=PFUS01795;Name=PFUS01795;Alias=maker-Scaffold2-augustus-gene-164.9
Scaffold2	maker	exon	16,395,984	16397857	.	-	.	gene_id=PFUS01796;Name=PFUS01796;Alias=maker-Scaffold2-augustus-gene-164.17
Scaffold2	.	exon	16,398,821	16412414	.	+	.	gene_id=PFUS01797;Name=PFUS01797
Scaffold2	.	exon	16,428,145	16431788	.	+	.	gene_id=PFUS01798;Name=PFUS01798
Scaffold2	.	exon	16,440,800	16469334	.	+	.	gene_id=PFUS01799;Name=PFUS01799
Scaffold2	.	exon	16,486,164	16496932	.	+	.	gene_id=PFUS01800;Name=PFUS01800
Scaffold2	.	exon	16,496,777	16500141	.	-	.	gene_id=PFUS01802;Name=PFUS01802
Scaffold2	.	exon	16,506,591	16509794	.	+	.	gene_id=PFUS01803;Name=PFUS01803
Scaffold2	maker	exon	16,512,684	16515625	.	-	.	gene_id=PFUS01804;Name=PFUS01804;Alias=augustus-Scaffold2-processed-gene-165.19
Scaffold2	.	exon	16,522,431	16540985	.	-	.	gene_id=PFUS01806;Name=PFUS01806
Scaffold2	maker	exon	16,528,648	16532086	.	+	.	gene_id=PFUS01805;Name=PFUS01805;Alias=maker-Scaffold2-augustus-gene-165.2
Scaffold2	.	exon	16,541,251	16550363	.	+	.	gene_id=PFUS01807;Name=PFUS01807
Scaffold2	.	exon	16,550,157	16552701	.	-	.	gene_id=PFUS01808;Name=PFUS01808
Scaffold2	.	exon	16,551,311	16557081	.	+	.	gene_id=PFUS01809;Name=PFUS01809
Scaffold2	maker	exon	16,561,371	16577677	.	+	.	gene_id=PFUS01810;Name=PFUS01810;Alias=maker-Scaffold2-augustus-gene-165.5
Scaffold2	maker	exon	16,618,141	16620558	.	+	.	gene_id=PFUS01811;Name=PFUS01811;Alias=maker-Scaffold2-augustus-gene-166.0
Scaffold2	maker	exon	16,619,877	16620782	.	-	.	gene_id=PFUS01812;Name=PFUS01812;Alias=maker-Scaffold2-augustus-gene-166.1
Scaffold2	.	exon	16,628,067	16863090	.	+	.	gene_id=PFUS01813;Name=PFUS01813
Scaffold2	.	exon	16,963,757	16968890	.	-	.	gene_id=PFUS01814;Name=PFUS01814
Scaffold2	.	exon	16,969,435	16974349	.	-	.	gene_id=PFUS01815;Name=PFUS01815
Scaffold2	maker	exon	16,974,918	16976417	.	+	.	gene_id=PFUS01816;Name=PFUS01816;Alias=maker-Scaffold2-augustus-gene-169.0
Scaffold2	maker	exon	16,976,524	16977782	.	-	.	gene_id=PFUS01817;Name=PFUS01817;Alias=maker-Scaffold2-augustus-gene-169.4
Scaffold2	maker	exon	16,979,305	16983306	.	+	.	gene_id=PFUS01818;Name=PFUS01818;Alias=maker-Scaffold2-augustus-gene-169.1
Scaffold2	maker	exon	16,990,657	16998085	.	+	.	gene_id=PFUS01819;Name=PFUS01819;Alias=maker-Scaffold2-augustus-gene-170.0
Scaffold2	.	exon	16,998,283	17013605	.	+	.	gene_id=PFUS01820;Name=PFUS01820
Scaffold2	maker	exon	17,017,468	17029047	.	-	.	gene_id=PFUS01821;Name=PFUS01821;Alias=maker-Scaffold2-augustus-gene-170.6
Scaffold2	maker	exon	17,037,535	17042037	.	+	.	gene_id=PFUS01822;Name=PFUS01822;Alias=maker-Scaffold2-augustus-gene-170.2
Scaffold2	maker	exon	17,045,466	17045813	.	-	.	gene_id=PFUS01823;Name=PFUS01823;Alias=augustus-Scaffold2-processed-gene-170.18
Scaffold2	maker	exon	17,045,875	17046550	.	-	.	gene_id=PFUS01824;Name=PFUS01824;Alias=maker-Scaffold2-augustus-gene-170.7
Scaffold2	.	exon	17,048,142	17051640	.	+	.	gene_id=PFUS01825;Name=PFUS01825
Scaffold2	maker	exon	17,052,144	17056691	.	-	.	gene_id=PFUS01826;Name=PFUS01826;Alias=maker-Scaffold2-augustus-gene-170.8
Scaffold2	maker	exon	17,056,691	17058645	.	+	.	gene_id=PFUS01827;Name=PFUS01827;Alias=maker-Scaffold2-augustus-gene-170.4
Scaffold2	maker	exon	17,059,748	17063052	.	-	.	gene_id=PFUS01828;Name=PFUS01828;Alias=maker-Scaffold2-augustus-gene-170.9
Scaffold2	maker	exon	17,063,015	17066966	.	+	.	gene_id=PFUS01829;Name=PFUS01829;Alias=maker-Scaffold2-augustus-gene-170.5
Scaffold2	.	exon	17,066,929	17070030	.	-	.	gene_id=PFUS01831;Name=PFUS01831
Scaffold2	.	exon	17,070,398	17085344	.	-	.	gene_id=PFUS01832;Name=PFUS01832
Scaffold2	maker	exon	17,085,431	17090614	.	-	.	gene_id=PFUS01833;Name=PFUS01833;Alias=augustus-Scaffold2-processed-gene-171.16
Scaffold2	.	exon	17,095,490	17100633	.	-	.	gene_id=PFUS01834;Name=PFUS01834
Scaffold2	.	exon	17,100,496	17121893	.	-	.	gene_id=PFUS01835;Name=PFUS01835
Scaffold2	.	exon	17,127,140	17132740	.	+	.	gene_id=PFUS01836;Name=PFUS01836
Scaffold2	.	exon	17,134,584	17139053	.	+	.	gene_id=PFUS01837;Name=PFUS01837
Scaffold2	maker	exon	17,140,027	17142438	.	-	.	gene_id=PFUS01838;Name=PFUS01838;Alias=maker-Scaffold2-augustus-gene-171.9
Scaffold2	maker	exon	17,143,617	17154528	.	-	.	gene_id=PFUS01839;Name=PFUS01839;Alias=augustus-Scaffold2-processed-gene-171.26
Scaffold2	.	exon	17,154,030	17156329	.	+	.	gene_id=PFUS01840;Name=PFUS01840
Scaffold2	.	exon	17,154,811	17159087	.	-	.	gene_id=PFUS01841;Name=PFUS01841
Scaffold2	.	exon	17,158,550	17519125	.	+	.	gene_id=PFUS01842;Name=PFUS01842
Scaffold2	.	exon	17,159,312	17168138	.	-	.	gene_id=PFUS01843;Name=PFUS01843
Scaffold2	maker	exon	17,168,074	17169018	.	+	.	gene_id=PFUS01844;Name=PFUS01844;Alias=maker-Scaffold2-augustus-gene-171.4
Scaffold2	maker	exon	17,169,124	17171258	.	+	.	gene_id=PFUS01845;Name=PFUS01845;Alias=augustus-Scaffold2-processed-gene-171.22
Scaffold2	maker	exon	17,171,533	17176707	.	-	.	gene_id=PFUS01846;Name=PFUS01846;Alias=maker-Scaffold2-augustus-gene-171.12
Scaffold2	maker	exon	17,175,735	17176916	.	+	.	gene_id=PFUS01847;Name=PFUS01847;Alias=maker-Scaffold2-augustus-gene-171.5
Scaffold2	.	exon	17,176,789	17178786	.	-	.	gene_id=PFUS01848;Name=PFUS01848
Scaffold2	.	exon	17,179,260	17182561	.	+	.	gene_id=PFUS01849;Name=PFUS01849
Scaffold2	maker	exon	17,187,860	17204102	.	+	.	gene_id=PFUS01850;Name=PFUS01850;Alias=maker-Scaffold2-augustus-gene-172.19
Scaffold2	.	exon	17,191,730	17203930	.	-	.	gene_id=PFUS01851;Name=PFUS01851
Scaffold2	.	exon	17,204,036	17209137	.	-	.	gene_id=PFUS01853;Name=PFUS01853
Scaffold2	maker	exon	17,204,500	17207007	.	+	.	gene_id=PFUS01852;Name=PFUS01852;Alias=augustus-Scaffold2-processed-gene-172.1
Scaffold2	.	exon	17,215,194	17221116	.	-	.	gene_id=PFUS01854;Name=PFUS01854
Scaffold2	.	exon	17,221,122	17226072	.	+	.	gene_id=PFUS01855;Name=PFUS01855
Scaffold2	maker	exon	17,225,359	17226805	.	-	.	gene_id=PFUS01856;Name=PFUS01856;Alias=maker-Scaffold2-augustus-gene-172.30
Scaffold2	maker	exon	17,228,169	17230457	.	-	.	gene_id=PFUS01857;Name=PFUS01857;Alias=maker-Scaffold2-augustus-gene-172.31
Scaffold2	maker	exon	17,230,639	17233239	.	+	.	gene_id=PFUS01858;Name=PFUS01858;Alias=maker-Scaffold2-augustus-gene-172.22
Scaffold2	.	exon	17,232,096	17235381	.	-	.	gene_id=PFUS01859;Name=PFUS01859
Scaffold2	maker	exon	17,238,894	17250156	.	+	.	gene_id=PFUS01860;Name=PFUS01860;Alias=augustus-Scaffold2-processed-gene-172.4
Scaffold2	maker	exon	17,250,338	17252405	.	+	.	gene_id=PFUS01862;Name=PFUS01862;Alias=augustus-Scaffold2-processed-gene-172.5
Scaffold2	maker	exon	17,252,476	17257508	.	+	.	gene_id=PFUS01863_PFUS01864
Scaffold2	.	exon	17,258,343	17274654	.	+	.	gene_id=PFUS01865;Name=PFUS01865
Scaffold2	maker	exon	17,274,719	17281962	.	-	.	gene_id=PFUS01866;Name=PFUS01866;Alias=augustus-Scaffold2-processed-gene-172.17
Scaffold2	.	exon	17,365,400	17366506	.	+	.	gene_id=PFUS3primeNew26;
Scaffold2	maker	exon	17,366,818	17369804	.	-	.	gene_id=PFUS01867;Name=PFUS01867;Alias=maker-Scaffold2-augustus-gene-173.1
Scaffold2	maker	exon	17,370,003	17371659	.	+	.	gene_id=PFUS01868;Name=PFUS01868;Alias=maker-Scaffold2-augustus-gene-173.0
Scaffold2	maker	exon	17,371,640	17393050	.	-	.	gene_id=PFUS01869;Name=PFUS01869;Alias=augustus-Scaffold2-processed-gene-174.2
Scaffold2	.	exon	17,393,750	17416900	.	+	.	gene_id=PFUS01870;Name=PFUS01870
Scaffold2	.	exon	17,416,955	17432014	.	-	.	gene_id=PFUS01871;Name=PFUS01871
Scaffold2	.	exon	17,432,171	17436425	.	+	.	gene_id=PFUS01872;Name=PFUS01872
Scaffold2	maker	exon	17,437,409	17440063	.	+	.	gene_id=PFUS01873;Name=PFUS01873;Alias=augustus-Scaffold2-processed-gene-174.4
Scaffold2	maker	exon	17,440,639	17441243	.	-	.	gene_id=PFUS01874;Name=PFUS01874;Alias=augustus-Scaffold2-processed-gene-174.10
Scaffold2	maker	exon	17,442,412	17444176	.	-	.	gene_id=PFUS01875;Name=PFUS01875;Alias=augustus-Scaffold2-processed-gene-174.11
Scaffold2	maker	exon	17,444,457	17447126	.	-	.	gene_id=PFUS01876;Name=PFUS01876;Alias=maker-Scaffold2-augustus-gene-174.31
Scaffold2	maker	exon	17,447,233	17450147	.	-	.	gene_id=PFUS01877;Name=PFUS01877;Alias=maker-Scaffold2-augustus-gene-174.32
Scaffold2	.	exon	17,450,226	17455709	.	+	.	gene_id=PFUS01878;Name=PFUS01878
Scaffold2	maker	exon	17,456,069	17458415	.	-	.	gene_id=PFUS01879;Name=PFUS01879;Alias=maker-Scaffold2-augustus-gene-174.33
Scaffold2	.	exon	17,458,980	17465532	.	+	.	gene_id=PFUS01880;Name=PFUS01880
Scaffold2	.	exon	17,467,082	17468747	.	-	.	gene_id=PFUS01881;Name=PFUS01881
Scaffold2	.	exon	17,468,736	17472238	.	+	.	gene_id=PFUS01882;Name=PFUS01882
Scaffold2	maker	exon	17,472,281	17478886	.	-	.	gene_id=PFUS01883;Name=PFUS01883;Alias=maker-Scaffold2-augustus-gene-174.35
Scaffold2	.	exon	17,479,236	17487222	.	-	.	gene_id=PFUS01884;Name=PFUS01884
Scaffold2	.	exon	17,490,968	17507737	.	+	.	gene_id=PFUS01887;Name=PFUS01887
Scaffold2	.	exon	17,507,008	17510283	.	-	.	gene_id=PFUS01888;Name=PFUS01888
Scaffold2	.	exon	17,510,651	17512726	.	+	.	gene_id=PFUS01889;Name=PFUS01889
Scaffold2	.	exon	17,513,235	17514929	.	-	.	gene_id=PFUS01890;Name=PFUS01890
Scaffold2	.	exon	17,513,518	17519411	.	+	.	gene_id=PFUS01891;Name=PFUS01891
Scaffold2	maker	exon	17,522,729	17529268	.	-	.	gene_id=PFUS01892;Name=PFUS01892;Alias=maker-Scaffold2-augustus-gene-175.13
Scaffold2	.	exon	17,532,185	17582115	.	-	.	gene_id=PFUS01893;Name=PFUS01893
Scaffold2	.	exon	17,583,455	17589159	.	-	.	gene_id=PFUS01894;Name=PFUS01894
Scaffold2	maker	exon	17,591,396	17592179	.	+	.	gene_id=PFUS01895;Name=PFUS01895;Alias=augustus-Scaffold2-processed-gene-176.11
Scaffold2	maker	exon	17,594,393	17595148	.	+	.	gene_id=PFUS01896;Name=PFUS01896;Alias=augustus-Scaffold2-processed-gene-176.12
Scaffold2	.	exon	17,595,426	17600523	.	-	.	gene_id=PFUS01897;Name=PFUS01897
Scaffold2	.	exon	17,600,548	17605290	.	+	.	gene_id=PFUS01898;Name=PFUS01898
Scaffold2	maker	exon	17,605,100	17612663	.	-	.	gene_id=PFUS01899;Name=PFUS01899;Alias=maker-Scaffold2-augustus-gene-176.5
Scaffold2	maker	exon	17,613,431	17614174	.	-	.	gene_id=PFUS01900;Name=PFUS01900;Alias=maker-Scaffold2-augustus-gene-176.6
Scaffold2	maker	exon	17,614,687	17615525	.	+	.	gene_id=PFUS01901;Name=PFUS01901;Alias=maker-Scaffold2-augustus-gene-176.1
Scaffold2	.	exon	17,615,691	17635928	.	-	.	gene_id=PFUS01902;Name=PFUS01902
Scaffold2	.	exon	17,637,379	17643933	.	-	.	gene_id=PFUS01903;Name=PFUS01903
Scaffold2	maker	exon	17,644,323	17646257	.	+	.	gene_id=PFUS01904;Name=PFUS01904;Alias=maker-Scaffold2-augustus-gene-176.2
Scaffold2	maker	exon	17,649,177	17653067	.	+	.	gene_id=PFUS01905;Name=PFUS01905;Alias=maker-Scaffold2-augustus-gene-176.3
Scaffold2	.	exon	17,653,321	17656739	.	-	.	gene_id=PFUS01906;Name=PFUS01906
Scaffold2	.	exon	17,682,948	17731847	.	+	.	gene_id=PFUS01907_PFUS01908;
Scaffold2	.	exon	17,731,436	17742423	.	+	.	gene_id=PFUS01909;Name=PFUS01909
Scaffold2	.	exon	17,745,244	17760067	.	+	.	gene_id=PFUS01910;Name=PFUS01910
Scaffold2	maker	exon	17,761,464	17763829	.	+	.	gene_id=PFUS01911;Name=PFUS01911;Alias=maker-Scaffold2-augustus-gene-177.11
Scaffold2	maker	exon	17,763,845	17779739	.	+	.	gene_id=PFUS01912;Name=PFUS01912;Alias=maker-Scaffold2-augustus-gene-177.12
Scaffold2	maker	exon	17,781,298	17785523	.	+	.	gene_id=PFUS01913;Name=PFUS01913;Alias=maker-Scaffold2-augustus-gene-178.0
Scaffold2	maker	exon	17,786,011	17808423	.	+	.	gene_id=PFUS01914;Name=PFUS01914;Alias=augustus-Scaffold2-processed-gene-178.6
Scaffold2	maker	exon	17,809,270	17810104	.	+	.	gene_id=PFUS01915;Name=PFUS01915;Alias=maker-Scaffold2-augustus-gene-178.3
Scaffold2	.	exon	17,810,491	17815535	.	+	.	gene_id=PFUS01916;Name=PFUS01916
Scaffold2	maker	exon	17,814,187	17825934	.	+	.	gene_id=PFUS01917;Name=PFUS01917;Alias=augustus-Scaffold2-processed-gene-178.9
Scaffold2	maker	exon	17,876,997	17878307	.	-	.	gene_id=PFUS01918;Name=PFUS01918;Alias=augustus-Scaffold2-processed-gene-178.17
Scaffold2	maker	exon	17,886,400	17886705	.	+	.	gene_id=PFUS01919;Name=PFUS01919;Alias=maker-Scaffold2-augustus-gene-179.0
Scaffold2	maker	exon	17,887,150	17893840	.	+	.	gene_id=PFUS01920;Name=PFUS01920;Alias=augustus-Scaffold2-processed-gene-179.10
Scaffold2	.	exon	17,936,649	17940618	.	-	.	gene_id=PFUS01923;Name=PFUS01923
Scaffold2	maker	exon	17,946,021	17946712	.	+	.	gene_id=PFUS01924;Name=PFUS01924;Alias=maker-Scaffold2-augustus-gene-179.1
Scaffold2	.	exon	17,957,045	17978694	.	+	.	gene_id=PFUS01925;Name=PFUS01925
Scaffold2	maker	exon	18,016,849	18018809	.	+	.	gene_id=PFUS01926;Name=PFUS01926;Alias=maker-Scaffold2-augustus-gene-179.3
Scaffold2	maker	exon	18,019,030	18019895	.	+	.	gene_id=PFUS01927;Name=PFUS01927;Alias=augustus-Scaffold2-processed-gene-179.19
Scaffold2	.	exon	18,057,001	18057969	.	+	.	gene_id=PFUS01928;Name=PFUS01928
Scaffold2	maker	exon	18,077,926	18078665	.	+	.	gene_id=PFUS01929;Name=PFUS01929;Alias=maker-Scaffold2-augustus-gene-179.7
Scaffold3	maker	exon	200	12101	.	-	.	gene_id=PFUS01930;Name=PFUS01930;Alias=maker-Scaffold3-augustus-gene-0.12
Scaffold3	.	exon	20,451	26934	.	+	.	gene_id=PFUS01931;Name=PFUS01931
Scaffold3	maker	exon	27,309	30572	.	-	.	gene_id=PFUS01932;Name=PFUS01932;Alias=maker-Scaffold3-augustus-gene-0.13
Scaffold3	.	exon	33,228	40279	.	+	.	gene_id=PFUS01934;Name=PFUS01934
Scaffold3	maker	exon	41,543	43557	.	+	.	gene_id=PFUS01935;Name=PFUS01935;Alias=augustus-Scaffold3-processed-gene-0.4
Scaffold3	maker	exon	45,126	50258	.	+	.	gene_id=PFUS01936;Name=PFUS01936;Alias=augustus-Scaffold3-processed-gene-0.5
Scaffold3	.	exon	50,510	56107	.	+	.	gene_id=PFUS3primeNew27;
Scaffold3	maker	exon	278,828	279808	.	-	.	gene_id=PFUS01937;Name=PFUS01937;Alias=augustus-Scaffold3-processed-gene-2.12
Scaffold3	maker	exon	325,909	326970	.	+	.	gene_id=PFUS01938;Name=PFUS01938;Alias=maker-Scaffold3-augustus-gene-3.18
Scaffold3	maker	exon	340,183	340791	.	-	.	gene_id=PFUS01939;Name=PFUS01939;Alias=augustus-Scaffold3-processed-gene-3.8
Scaffold3	maker	exon	359,283	360102	.	-	.	gene_id=PFUS01940;Name=PFUS01940;Alias=augustus-Scaffold3-processed-gene-3.12
Scaffold3	maker	exon	360,172	360515	.	-	.	gene_id=PFUS01941;Name=PFUS01941;Alias=augustus-Scaffold3-processed-gene-3.13
Scaffold3	maker	exon	360,636	361202	.	-	.	gene_id=PFUS01942;Name=PFUS01942;Alias=augustus-Scaffold3-processed-gene-3.14
Scaffold3	maker	exon	361,239	363925	.	-	.	gene_id=PFUS01943;Name=PFUS01943;Alias=augustus-Scaffold3-processed-gene-3.15
Scaffold3	maker	exon	364,115	364564	.	+	.	gene_id=PFUS01944;Name=PFUS01944;Alias=augustus-Scaffold3-processed-gene-3.3
Scaffold3	maker	exon	372,096	372395	.	+	.	gene_id=PFUS01945;Name=PFUS01945;Alias=augustus-Scaffold3-processed-gene-3.5
Scaffold3	.	exon	427,301	468371	.	+	.	gene_id=PFUS01946;Name=PFUS01946
Scaffold3	.	exon	482,985	486296	.	+	.	gene_id=PFUS01947;Name=PFUS01947
Scaffold3	.	exon	499,330	504105	.	+	.	gene_id=PFUS01948;Name=PFUS01948
Scaffold3	.	exon	503,912	506673	.	-	.	gene_id=PFUS01949;Name=PFUS01949
Scaffold3	maker	exon	506,320	526695	.	+	.	gene_id=PFUS01950;Name=PFUS01950;Alias=augustus-Scaffold3-processed-gene-5.14
Scaffold3	maker	exon	526,803	534225	.	+	.	gene_id=PFUS01951;Name=PFUS01951;Alias=maker-Scaffold3-augustus-gene-5.4
Scaffold3	maker	exon	526,803	530323	.	-	.	gene_id=PFUS01952;Name=PFUS01952;Alias=maker-Scaffold3-augustus-gene-5.9
Scaffold3	.	exon	533,726	536359	.	-	.	gene_id=PFUS01953;Name=PFUS01953
Scaffold3	.	exon	536,503	547809	.	+	.	gene_id=PFUS01954;Name=PFUS01954
Scaffold3	.	exon	548,054	553353	.	+	.	gene_id=PFUS01955;Name=PFUS01955
Scaffold3	.	exon	553,342	559641	.	-	.	gene_id=PFUS01956;Name=PFUS01956
Scaffold3	.	exon	559,492	567406	.	+	.	gene_id=PFUS01957;Name=PFUS01957
Scaffold3	maker	exon	582,937	594051	.	+	.	gene_id=PFUS01958;Name=PFUS01958;Alias=augustus-Scaffold3-processed-gene-6.3
Scaffold3	.	exon	608,441	659408	.	-	.	gene_id=PFUS01959;Name=PFUS01959
Scaffold3	.	exon	658,762	665464	.	+	.	gene_id=PFUS01960;Name=PFUS01960
Scaffold3	maker	exon	666,255	679886	.	-	.	gene_id=PFUS01961;Name=PFUS01961;Alias=maker-Scaffold3-augustus-gene-7.2
Scaffold3	maker	exon	682,806	700058	.	-	.	gene_id=PFUS01962;Name=PFUS01962;Alias=augustus-Scaffold3-processed-gene-7.11
Scaffold3	.	exon	700,854	705479	.	-	.	gene_id=PFUS01963;Name=PFUS01963
Scaffold3	maker	exon	709,305	712426	.	-	.	gene_id=PFUS01964;Name=PFUS01964;Alias=augustus-Scaffold3-processed-gene-7.16
Scaffold3	maker	exon	714,274	716914	.	-	.	gene_id=PFUS01965;Name=PFUS01965;Alias=augustus-Scaffold3-processed-gene-7.17
Scaffold3	.	exon	728,299	734180	.	+	.	gene_id=PFUS01966;Name=PFUS01966
Scaffold3	.	exon	733,282	735469	.	-	.	gene_id=PFUS01967;Name=PFUS01967
Scaffold3	maker	exon	776,291	777901	.	+	.	gene_id=PFUS01968;Name=PFUS01968;Alias=maker-Scaffold3-augustus-gene-7.1
Scaffold3	maker	exon	781,718	782390	.	-	.	gene_id=PFUS01969;Name=PFUS01969;Alias=augustus-Scaffold3-processed-gene-7.20
Scaffold3	maker	exon	802,555	837875	.	+	.	gene_id=PFUS01970;Name=PFUS01970;Alias=maker-Scaffold3-augustus-gene-8.0
Scaffold3	maker	exon	837,999	838628	.	+	.	gene_id=PFUS01971;Name=PFUS01971;Alias=augustus-Scaffold3-processed-gene-8.2
Scaffold3	maker	exon	844,613	855741	.	+	.	gene_id=PFUS01972;Name=PFUS01972;Alias=augustus-Scaffold3-processed-gene-8.3
Scaffold3	.	exon	878,633	890856	.	+	.	gene_id=PFUS01973;Name=PFUS01973
Scaffold3	.	exon	891,186	900405	.	-	.	gene_id=PFUS01974_PFUS01975
Scaffold3	.	exon	909,971	908301	.	-	.	gene_id=PFUS01976;Name=PFUS01976
Scaffold3	maker	exon	908,552	910427	.	+	.	gene_id=PFUS01977;Name=PFUS01977;Alias=maker-Scaffold3-augustus-gene-9.2
Scaffold3	maker	exon	910,424	913970	.	-	.	gene_id=PFUS01978;Name=PFUS01978;Alias=maker-Scaffold3-augustus-gene-9.6
Scaffold3	.	exon	914,178	920879	.	+	.	gene_id=PFUS01979;Name=PFUS01979
Scaffold3	maker	exon	920,898	925789	.	-	.	gene_id=PFUS01980;Name=PFUS01980;Alias=augustus-Scaffold3-processed-gene-9.16
Scaffold3	maker	exon	993,380	993781	.	-	.	gene_id=PFUS01981;Name=PFUS01981;Alias=augustus-Scaffold3-processed-gene-10.4
Scaffold3	maker	exon	1,006,276	1023982	.	-	.	gene_id=PFUS01982;Name=PFUS01982;Alias=augustus-Scaffold3-processed-gene-10.8
Scaffold3	maker	exon	1,064,692	1065516	.	+	.	gene_id=PFUS01983;Name=PFUS01983;Alias=maker-Scaffold3-augustus-gene-10.0
Scaffold3	maker	exon	1,065,586	1069634	.	+	.	gene_id=PFUS01984;Name=PFUS01984;Alias=maker-Scaffold3-augustus-gene-10.1
Scaffold3	maker	exon	1,069,471	1074222	.	-	.	gene_id=PFUS01985;Name=PFUS01985;Alias=maker-Scaffold3-augustus-gene-10.3
Scaffold3	maker	exon	1,074,740	1076050	.	-	.	gene_id=PFUS01986;Name=PFUS01986;Alias=augustus-Scaffold3-processed-gene-10.11
Scaffold3	.	exon	1,076,211	1085556	.	+	.	gene_id=PFUS01987;Name=PFUS01987
Scaffold3	.	exon	1,213,988	1399724	.	+	.	gene_id=PFUS01989;Name=PFUS01989
Scaffold3	maker	exon	1,366,663	1367205	.	+	.	gene_id=PFUS01988;Name=PFUS01988;Alias=augustus-Scaffold3-processed-gene-13.3
Scaffold3	.	exon	1,500,643	1513808	.	-	.	gene_id=PFUS01990;Name=PFUS01990
Scaffold3	maker	exon	1,519,572	1520597	.	+	.	gene_id=PFUS01991;Name=PFUS01991;Alias=augustus-Scaffold3-processed-gene-15.1
Scaffold3	.	exon	1,521,365	1559248	.	-	.	gene_id=PFUS01992_PFUS01994;
Scaffold3	.	exon	1,533,612	1556818	.	+	.	gene_id=PFUS01993;Name=PFUS01993
Scaffold3	.	exon	1,557,414	1584974	.	+	.	gene_id=PFUS01995;Name=PFUS01995
Scaffold3	.	exon	1,585,150	1658588	.	-	.	gene_id=PFUS01996;Name=PFUS01996
Scaffold3	.	exon	1,625,378	1681473	.	+	.	gene_id=PFUS01997;Name=PFUS01997
Scaffold3	.	exon	1,680,093	1685850	.	-	.	gene_id=PFUS01998;Name=PFUS01998
Scaffold3	maker	exon	1,689,258	1695721	.	-	.	gene_id=PFUS01999;Name=PFUS01999;Alias=augustus-Scaffold3-processed-gene-17.0
Scaffold3	maker	exon	1,696,490	1698102	.	-	.	gene_id=PFUS02000;Name=PFUS02000;Alias=augustus-Scaffold3-processed-gene-17.1
Scaffold3	maker	exon	1,699,555	1701020	.	+	.	gene_id=PFUS02001;Name=PFUS02001;Alias=maker-Scaffold3-augustus-gene-17.12
Scaffold3	.	exon	1,700,829	1702599	.	-	.	gene_id=PFUS02002;Name=PFUS02002
Scaffold3	maker	exon	1,705,606	1708571	.	+	.	gene_id=PFUS02003;Name=PFUS02003;Alias=maker-Scaffold3-augustus-gene-17.13
Scaffold3	maker	exon	1,712,743	1715358	.	+	.	gene_id=PFUS02004;Name=PFUS02004;Alias=maker-Scaffold3-augustus-gene-17.14
Scaffold3	maker	exon	1,718,769	1734521	.	+	.	gene_id=PFUS02005;Name=PFUS02005;Alias=maker-Scaffold3-augustus-gene-17.15
Scaffold3	maker	exon	1,751,185	1753118	.	+	.	gene_id=PFUS02006;Name=PFUS02006;Alias=maker-Scaffold3-augustus-gene-17.17
Scaffold3	maker	exon	1,757,910	1760859	.	+	.	gene_id=PFUS02007;Name=PFUS02007;Alias=maker-Scaffold3-augustus-gene-17.18
Scaffold3	.	exon	1,762,965	1771769	.	+	.	gene_id=PFUS02008;Name=PFUS02008
Scaffold3	.	exon	1,764,862	1770043	.	-	.	gene_id=PFUS02009;Name=PFUS02009
Scaffold3	maker	exon	1,778,936	1785741	.	-	.	gene_id=PFUS02010;Name=PFUS02010;Alias=augustus-Scaffold3-processed-gene-18.2
Scaffold3	maker	exon	1,787,178	1787465	.	+	.	gene_id=PFUS02011;Name=PFUS02011;Alias=augustus-Scaffold3-processed-gene-18.0
Scaffold3	.	exon	1,787,744	1788871	.	+	.	gene_id=PFUS02012;Name=PFUS02012
Scaffold3	maker	exon	1,800,980	1827872	.	-	.	gene_id=PFUS02013;Name=PFUS02013;Alias=augustus-Scaffold3-processed-gene-18.3
Scaffold3	.	exon	1,856,006	1858589	.	+	.	gene_id=PFUS3primeNew28;
Scaffold3	maker	exon	1,940,155	1941011	.	-	.	gene_id=PFUS02014;Name=PFUS02014;Alias=maker-Scaffold3-augustus-gene-19.16
Scaffold3	maker	exon	1,941,762	1944114	.	+	.	gene_id=PFUS02015;Name=PFUS02015;Alias=maker-Scaffold3-augustus-gene-19.9
Scaffold3	maker	exon	1,945,345	1952578	.	-	.	gene_id=PFUS02016;Name=PFUS02016;Alias=maker-Scaffold3-augustus-gene-19.17
Scaffold3	maker	exon	1,955,359	1959250	.	-	.	gene_id=PFUS02017;Name=PFUS02017;Alias=maker-Scaffold3-augustus-gene-19.18
Scaffold3	maker	exon	1,959,538	1963363	.	-	.	gene_id=PFUS02018;Name=PFUS02018;Alias=maker-Scaffold3-augustus-gene-19.19
Scaffold3	.	exon	1,963,953	1969077	.	-	.	gene_id=PFUS02020;Name=PFUS02020
Scaffold3	maker	exon	1,964,581	1966064	.	+	.	gene_id=PFUS02019;Name=PFUS02019;Alias=augustus-Scaffold3-processed-gene-19.1
Scaffold3	maker	exon	1,969,433	1970444	.	+	.	gene_id=PFUS02021;Name=PFUS02021;Alias=maker-Scaffold3-augustus-gene-19.11
Scaffold3	.	exon	1,974,144	1988835	.	+	.	gene_id=PFUS02022;Name=PFUS02022
Scaffold3	.	exon	1,988,229	1992178	.	-	.	gene_id=PFUS02023;Name=PFUS02023
Scaffold3	maker	exon	1,992,504	2001841	.	+	.	gene_id=PFUS02024;Name=PFUS02024;Alias=maker-Scaffold3-augustus-gene-20.16
Scaffold3	maker	exon	1,993,793	1997951	.	-	.	gene_id=PFUS02025;Name=PFUS02025;Alias=maker-Scaffold3-augustus-gene-20.21
Scaffold3	maker	exon	2,004,657	2005097	.	+	.	gene_id=PFUS02026;Name=PFUS02026;Alias=augustus-Scaffold3-processed-gene-20.4
Scaffold3	maker	exon	2,006,770	2009390	.	+	.	gene_id=PFUS02027;Name=PFUS02027;Alias=augustus-Scaffold3-processed-gene-20.5
Scaffold3	maker	exon	2,014,896	2018922	.	-	.	gene_id=PFUS02028;Name=PFUS02028;Alias=augustus-Scaffold3-processed-gene-20.11
Scaffold3	.	exon	2,015,816	2023979	.	+	.	gene_id=PFUS02029;Name=PFUS02029
Scaffold3	.	exon	2,031,357	2045058	.	-	.	gene_id=PFUS02030;Name=PFUS02030
Scaffold3	.	exon	2,044,920	2048057	.	+	.	gene_id=PFUS02031;Name=PFUS02031
Scaffold3	.	exon	2,057,930	2074998	.	-	.	gene_id=PFUS02033;Name=PFUS02033
Scaffold3	.	exon	2,060,684	2084704	.	+	.	gene_id=PFUS02032_PFUS02035;
Scaffold3	.	exon	2,086,924	2090094	.	+	.	gene_id=PFUS02036;Name=PFUS02036
Scaffold3	maker	exon	2,089,621	2091701	.	-	.	gene_id=PFUS02037;Name=PFUS02037;Alias=maker-Scaffold3-augustus-gene-21.3
Scaffold3	.	exon	2,100,648	2107719	.	+	.	gene_id=PFUS02038;Name=PFUS02038
Scaffold3	.	exon	2,109,369	2110659	.	-	.	gene_id=PFUS02039;Name=PFUS02039
Scaffold3	.	exon	2,111,062	2149986	.	-	.	gene_id=PFUS02040;Name=PFUS02040
Scaffold3	.	exon	2,169,047	2174420	.	+	.	gene_id=PFUS02041;Name=PFUS02041
Scaffold3	.	exon	2,234,101	2507796	.	+	.	gene_id=PFUS02042;Name=PFUS02042
Scaffold3	.	exon	2,508,363	2510495	.	+	.	gene_id=PFUS02043;Name=PFUS02043
Scaffold3	.	exon	2,510,329	2523449	.	-	.	gene_id=PFUS02044;Name=PFUS02044
Scaffold3	.	exon	2,523,469	2539099	.	+	.	gene_id=PFUS02045;Name=PFUS02045
Scaffold3	.	exon	2,541,507	2546076	.	-	.	gene_id=PFUS02046;Name=PFUS02046
Scaffold3	.	exon	2,546,627	2555312	.	-	.	gene_id=PFUS02047;Name=PFUS02047
Scaffold3	.	exon	2,551,480	2581909	.	+	.	gene_id=PFUS02048;Name=PFUS02048
Scaffold3	.	exon	2,582,788	2594513	.	-	.	gene_id=PFUS02049;Name=PFUS02049
Scaffold3	maker	exon	2,601,756	2632481	.	-	.	gene_id=PFUS02050;Name=PFUS02050;Alias=augustus-Scaffold3-processed-gene-26.1
Scaffold3	maker	exon	2,645,677	2646288	.	-	.	gene_id=PFUS02051;Name=PFUS02051;Alias=augustus-Scaffold3-processed-gene-26.3
Scaffold3	maker	exon	2,717,147	2717758	.	+	.	gene_id=PFUS02052;Name=PFUS02052;Alias=augustus-Scaffold3-processed-gene-27.0
Scaffold3	maker	exon	2,796,044	2797210	.	-	.	gene_id=PFUS02053;Name=PFUS02053;Alias=augustus-Scaffold3-processed-gene-28.0
Scaffold3	.	exon	2,812,544	2833046	.	+	.	gene_id=PFUS02054;Name=PFUS02054
Scaffold3	maker	exon	2,844,353	2855196	.	+	.	gene_id=PFUS02055;Name=PFUS02055;Alias=augustus-Scaffold3-processed-gene-28.2
Scaffold3	maker	exon	2,855,010	2857259	.	-	.	gene_id=PFUS02056;Name=PFUS02056;Alias=maker-Scaffold3-augustus-gene-28.17
Scaffold3	.	exon	2,858,728	2862536	.	-	.	gene_id=PFUS02057;Name=PFUS02057
Scaffold3	.	exon	2,862,696	2864642	.	+	.	gene_id=PFUS02058;Name=PFUS02058
Scaffold3	.	exon	2,863,936	2867015	.	-	.	gene_id=PFUS02059;Name=PFUS02059
Scaffold3	maker	exon	2,868,179	2870020	.	-	.	gene_id=PFUS02060;Name=PFUS02060;Alias=augustus-Scaffold3-processed-gene-28.10
Scaffold3	.	exon	2,870,430	2873020	.	+	.	gene_id=PFUS02061;Name=PFUS02061
Scaffold3	.	exon	2,873,773	2883104	.	-	.	gene_id=PFUS02062;Name=PFUS02062
Scaffold3	maker	exon	2,880,214	2882668	.	+	.	gene_id=PFUS02063;Name=PFUS02063;Alias=maker-Scaffold3-augustus-gene-29.5
[truncated: 9,741 more rows]
[truncated: 1 more columns]
