# Supplementary material for: Dynamic neurogenomic responses to social interactions and dominance outcomes in female paper wasps
Source: PLoS Genet. 2021 Sep 3;17(9):e1009474. doi: 10.1371/journal.pgen.1009474 (PMC8415593; doi:10.1371/journal.pgen.1009474)
Supplement: S5 Data — (CSV) [file pgen.1009474.s014.csv]

Wasp	Trial	Time	Social	timeSocial	Tissue	tissueSocial	Outcome	timeOutcome
Fuscatus_2018_101A	75	Early	Nonsocial	EarlyNonsocial	Optic	OpticNonsocial	Nonsocial	EarlyNonsocial
Fuscatus_2018_101B	75	Early	Nonsocial	EarlyNonsocial	Brain	BrainNonsocial	Nonsocial	EarlyNonsocial
Fuscatus_2018_104A	64	Late	Nonsocial	LateNonsocial	Optic	OpticNonsocial	Nonsocial	LateNonsocial
Fuscatus_2018_104B	64	Late	Nonsocial	LateNonsocial	Brain	BrainNonsocial	Nonsocial	LateNonsocial
Fuscatus_2018_106A	59	Early	Nonsocial	EarlyNonsocial	Optic	OpticNonsocial	Nonsocial	EarlyNonsocial
Fuscatus_2018_106B	59	Early	Nonsocial	EarlyNonsocial	Brain	BrainNonsocial	Nonsocial	EarlyNonsocial
Fuscatus_2018_121A	9	Early	Social	EarlySocial	Optic	OpticSocial	Loser	EarlyLoser
Fuscatus_2018_121B	9	Early	Social	EarlySocial	Brain	BrainSocial	Loser	EarlyLoser
Fuscatus_2018_126A	9	Early	Social	EarlySocial	Optic	OpticSocial	Winner	EarlyWinner
Fuscatus_2018_126B	9	Early	Social	EarlySocial	Brain	BrainSocial	Winner	EarlyWinner
Fuscatus_2018_142A	14	Late	Social	LateSocial	Optic	OpticSocial	Loser	LateLoser
Fuscatus_2018_14A	94	Late	Social	LateSocial	Optic	OpticSocial	Loser	LateLoser
Fuscatus_2018_14B	94	Late	Social	LateSocial	Brain	BrainSocial	Loser	LateLoser
Fuscatus_2018_151A	80	Late	Nonsocial	LateNonsocial	Optic	OpticNonsocial	Nonsocial	LateNonsocial
Fuscatus_2018_151B	80	Late	Nonsocial	LateNonsocial	Brain	BrainNonsocial	Nonsocial	LateNonsocial
Fuscatus_2018_152A	28	Late	Nonsocial	LateNonsocial	Optic	OpticNonsocial	Nonsocial	LateNonsocial
Fuscatus_2018_152B	28	Late	Nonsocial	LateNonsocial	Brain	BrainNonsocial	Nonsocial	LateNonsocial
Fuscatus_2018_156A	117	Early	Social	EarlySocial	Brain	BrainSocial	Loser	EarlyLoser
Fuscatus_2018_156B	117	Early	Social	EarlySocial	Optic	OpticSocial	Loser	EarlyLoser
Fuscatus_2018_165A	93	Early	Social	EarlySocial	Optic	OpticSocial	Winner	EarlyWinner
Fuscatus_2018_167A	26	Late	Social	LateSocial	Optic	OpticSocial	Loser	LateLoser
Fuscatus_2018_167B	26	Late	Social	LateSocial	Brain	BrainSocial	Loser	LateLoser
Fuscatus_2018_181A	77	Early	Social	EarlySocial	Optic	OpticSocial	Loser	EarlyLoser
Fuscatus_2018_181B	77	Early	Social	EarlySocial	Brain	BrainSocial	Loser	EarlyLoser
Fuscatus_2018_183A	74	Late	Social	LateSocial	Optic	OpticSocial	Winner	LateWinner
Fuscatus_2018_183B	74	Late	Social	LateSocial	Brain	BrainSocial	Winner	LateWinner
Fuscatus_2018_185A	42	Late	Social	LateSocial	Optic	OpticSocial	Winner	LateWinner
Fuscatus_2018_185B	42	Late	Social	LateSocial	Brain	BrainSocial	Winner	LateWinner
Fuscatus_2018_186A	78	Late	Social	LateSocial	Optic	OpticSocial	Winner	LateWinner
Fuscatus_2018_186B	78	Late	Social	LateSocial	Brain	BrainSocial	Winner	LateWinner
Fuscatus_2018_18A	109	Early	Social	EarlySocial	Optic	OpticSocial	Winner	EarlyWinner
Fuscatus_2018_18B	109	Early	Social	EarlySocial	Brain	BrainSocial	Winner	EarlyWinner
Fuscatus_2018_273A	44	Late	Nonsocial	LateNonsocial	Optic	OpticNonsocial	Nonsocial	LateNonsocial
Fuscatus_2018_273B	44	Late	Nonsocial	LateNonsocial	Brain	BrainNonsocial	Nonsocial	LateNonsocial
Fuscatus_2018_274A	26	Late	Social	LateSocial	Optic	OpticSocial	Winner	LateWinner
Fuscatus_2018_274B	26	Late	Social	LateSocial	Brain	BrainSocial	Winner	LateWinner
Fuscatus_2018_275A	45	Early	Social	EarlySocial	Optic	OpticSocial	Winner	EarlyWinner
Fuscatus_2018_281A	118	Late	Social	LateSocial	Optic	OpticSocial	Winner	LateWinner
Fuscatus_2018_281B	118	Late	Social	LateSocial	Brain	BrainSocial	Winner	LateWinner
Fuscatus_2018_283A	110	Late	Social	LateSocial	Optic	OpticSocial	Loser	LateLoser
Fuscatus_2018_283B	110	Late	Social	LateSocial	Brain	BrainSocial	Loser	LateLoser
Fuscatus_2018_287A	78	Late	Social	LateSocial	Optic	OpticSocial	Loser	LateLoser
Fuscatus_2018_287B	78	Late	Social	LateSocial	Brain	BrainSocial	Loser	LateLoser
Fuscatus_2018_293A	73	Early	Social	EarlySocial	Optic	OpticSocial	Winner	EarlyWinner
Fuscatus_2018_293B	73	Early	Social	EarlySocial	Brain	BrainSocial	Winner	EarlyWinner
Fuscatus_2018_294A	13	Early	Social	EarlySocial	Optic	OpticSocial	Winner	EarlyWinner
Fuscatus_2018_298A	11	Early	Nonsocial	EarlyNonsocial	Optic	OpticNonsocial	Nonsocial	EarlyNonsocial
Fuscatus_2018_298B	11	Early	Nonsocial	EarlyNonsocial	Brain	BrainNonsocial	Nonsocial	EarlyNonsocial
Fuscatus_2018_318A	118	Late	Social	LateSocial	Optic	OpticSocial	Loser	LateLoser
Fuscatus_2018_319A	73	Early	Social	EarlySocial	Optic	OpticSocial	Loser	EarlyLoser
Fuscatus_2018_319B	73	Early	Social	EarlySocial	Brain	BrainSocial	Loser	EarlyLoser
Fuscatus_2018_343A	117	Early	Social	EarlySocial	Optic	OpticSocial	Winner	EarlyWinner
Fuscatus_2018_343B	117	Early	Social	EarlySocial	Brain	BrainSocial	Winner	EarlyWinner
Fuscatus_2018_350A	47	Early	Nonsocial	EarlyNonsocial	Optic	OpticNonsocial	Nonsocial	EarlyNonsocial
Fuscatus_2018_350B	47	Early	Nonsocial	EarlyNonsocial	Brain	BrainNonsocial	Nonsocial	EarlyNonsocial
Fuscatus_2018_379A	29	Early	Social	EarlySocial	Optic	OpticSocial	Winner	EarlyWinner
Fuscatus_2018_379B	29	Early	Social	EarlySocial	Brain	BrainSocial	Winner	EarlyWinner
Fuscatus_2018_381A	25	Early	Social	EarlySocial	Optic	OpticSocial	Loser	EarlyLoser
Fuscatus_2018_382A	106	Late	Social	LateSocial	Optic	OpticSocial	Loser	LateLoser
Fuscatus_2018_382B	106	Late	Social	LateSocial	Brain	BrainSocial	Loser	LateLoser
Fuscatus_2018_38A	57	Early	Social	EarlySocial	Optic	OpticSocial	Loser	EarlyLoser
Fuscatus_2018_38B	57	Early	Social	EarlySocial	Brain	BrainSocial	Loser	EarlyLoser
Fuscatus_2018_39A	105	Early	Social	EarlySocial	Optic	OpticSocial	Winner	EarlyWinner
Fuscatus_2018_39B	105	Early	Social	EarlySocial	Brain	BrainSocial	Winner	EarlyWinner
Fuscatus_2018_400A	120	Late	Nonsocial	LateNonsocial	Optic	OpticNonsocial	Nonsocial	LateNonsocial
Fuscatus_2018_400B	120	Late	Nonsocial	LateNonsocial	Brain	BrainNonsocial	Nonsocial	LateNonsocial
Fuscatus_2018_40A	96	Late	Nonsocial	LateNonsocial	Optic	OpticNonsocial	Nonsocial	LateNonsocial
Fuscatus_2018_40B	96	Late	Nonsocial	LateNonsocial	Brain	BrainNonsocial	Nonsocial	LateNonsocial
Fuscatus_2018_415A	93	Early	Social	EarlySocial	Optic	OpticSocial	Loser	EarlyLoser
Fuscatus_2018_415B	93	Early	Social	EarlySocial	Brain	BrainSocial	Loser	EarlyLoser
Fuscatus_2018_41A	79	Early	Nonsocial	EarlyNonsocial	Optic	OpticNonsocial	Nonsocial	EarlyNonsocial
Fuscatus_2018_41B	79	Early	Nonsocial	EarlyNonsocial	Brain	BrainNonsocial	Nonsocial	EarlyNonsocial
Fuscatus_2018_429A	90	Late	Social	LateSocial	Optic	OpticSocial	Winner	LateWinner
Fuscatus_2018_42A	41	Early	Social	EarlySocial	Optic	OpticSocial	Winner	EarlyWinner
Fuscatus_2018_42B	41	Early	Social	EarlySocial	Brain	BrainSocial	Winner	EarlyWinner
Fuscatus_2018_448B	25	Early	Social	EarlySocial	Brain	BrainSocial	Winner	EarlyWinner
Fuscatus_2018_451A	29	Early	Social	EarlySocial	Optic	OpticSocial	Loser	EarlyLoser
Fuscatus_2018_451B	29	Early	Social	EarlySocial	Brain	BrainSocial	Loser	EarlyLoser
Fuscatus_2018_453A	10	Late	Social	LateSocial	Optic	OpticSocial	Winner	LateWinner
Fuscatus_2018_453B	10	Late	Social	LateSocial	Brain	BrainSocial	Winner	LateWinner
Fuscatus_2018_457A	14	Late	Social	LateSocial	Optic	OpticSocial	Winner	LateWinner
Fuscatus_2018_457B	14	Late	Social	LateSocial	Brain	BrainSocial	Winner	LateWinner
Fuscatus_2018_460A	62	Late	Social	LateSocial	Optic	OpticSocial	Loser	LateLoser
Fuscatus_2018_460B	62	Late	Social	LateSocial	Brain	BrainSocial	Loser	LateLoser
Fuscatus_2018_481A	27	Early	Nonsocial	EarlyNonsocial	Brain	BrainNonsocial	Nonsocial	EarlyNonsocial
Fuscatus_2018_481B	27	Early	Nonsocial	EarlyNonsocial	Optic	OpticNonsocial	Nonsocial	EarlyNonsocial
Fuscatus_2018_484A	10	Late	Social	LateSocial	Brain	BrainSocial	Loser	LateLoser
Fuscatus_2018_484B	10	Late	Social	LateSocial	Optic	OpticSocial	Loser	LateLoser
Fuscatus_2018_485A	62	Late	Social	LateSocial	Optic	OpticSocial	Winner	LateWinner
Fuscatus_2018_487A	63	Early	Nonsocial	EarlyNonsocial	Optic	OpticNonsocial	Nonsocial	EarlyNonsocial
Fuscatus_2018_487B	63	Early	Nonsocial	EarlyNonsocial	Brain	BrainNonsocial	Nonsocial	EarlyNonsocial
Fuscatus_2018_488A	43	Early	Nonsocial	EarlyNonsocial	Optic	OpticNonsocial	Nonsocial	EarlyNonsocial
Fuscatus_2018_490A	105	Early	Social	EarlySocial	Optic	OpticSocial	Loser	EarlyLoser
Fuscatus_2018_490B	105	Early	Social	EarlySocial	Brain	BrainSocial	Loser	EarlyLoser
Fuscatus_2018_493A	106	Late	Social	LateSocial	Optic	OpticSocial	Winner	LateWinner
Fuscatus_2018_493B	106	Late	Social	LateSocial	Brain	BrainSocial	Winner	LateWinner
Fuscatus_2018_494A	42	Late	Social	LateSocial	Optic	OpticSocial	Loser	LateLoser
Fuscatus_2018_496A	16	Late	Nonsocial	LateNonsocial	Optic	OpticNonsocial	Nonsocial	LateNonsocial
Fuscatus_2018_496B	16	Late	Nonsocial	LateNonsocial	Brain	BrainNonsocial	Nonsocial	LateNonsocial
Fuscatus_2018_499A	95	Early	Nonsocial	EarlyNonsocial	Optic	OpticNonsocial	Nonsocial	EarlyNonsocial
Fuscatus_2018_499B	95	Early	Nonsocial	EarlyNonsocial	Brain	BrainNonsocial	Nonsocial	EarlyNonsocial
Fuscatus_2018_501B	30	Late	Social	LateSocial	Brain	BrainSocial	Winner	LateWinner
Fuscatus_2018_515A	89	Early	Social	EarlySocial	Brain	BrainSocial	Loser	EarlyLoser
Fuscatus_2018_515B	89	Early	Social	EarlySocial	Optic	OpticSocial	Loser	EarlyLoser
Fuscatus_2018_530A	61	Early	Social	EarlySocial	Optic	OpticSocial	Loser	EarlyLoser
Fuscatus_2018_530B	61	Early	Social	EarlySocial	Brain	BrainSocial	Loser	EarlyLoser
Fuscatus_2018_531A	91	Early	Nonsocial	EarlyNonsocial	Optic	OpticNonsocial	Nonsocial	EarlyNonsocial
Fuscatus_2018_531B	91	Early	Nonsocial	EarlyNonsocial	Brain	BrainNonsocial	Nonsocial	EarlyNonsocial
Fuscatus_2018_532B	13	Early	Social	EarlySocial	Brain	BrainSocial	Loser	EarlyLoser
Fuscatus_2018_53A	77	Early	Social	EarlySocial	Optic	OpticSocial	Winner	EarlyWinner
Fuscatus_2018_53B	77	Early	Social	EarlySocial	Brain	BrainSocial	Winner	EarlyWinner
Fuscatus_2018_56A	94	Late	Social	LateSocial	Optic	OpticSocial	Winner	LateWinner
Fuscatus_2018_56B	94	Late	Social	LateSocial	Brain	BrainSocial	Winner	LateWinner
Fuscatus_2018_61B	60	Late	Nonsocial	LateNonsocial	Brain	BrainNonsocial	Nonsocial	LateNonsocial
Fuscatus_2018_63A	76	Late	Nonsocial	LateNonsocial	Optic	OpticNonsocial	Nonsocial	LateNonsocial
Fuscatus_2018_63B	76	Late	Nonsocial	LateNonsocial	Brain	BrainNonsocial	Nonsocial	LateNonsocial
Fuscatus_2018_66A	107	Early	Nonsocial	EarlyNonsocial	Brain	BrainNonsocial	Nonsocial	EarlyNonsocial
Fuscatus_2018_66B	107	Early	Nonsocial	EarlyNonsocial	Optic	OpticNonsocial	Nonsocial	EarlyNonsocial
Fuscatus_2018_68A	57	Early	Social	EarlySocial	Optic	OpticSocial	Winner	EarlyWinner
Fuscatus_2018_68B	57	Early	Social	EarlySocial	Brain	BrainSocial	Winner	EarlyWinner
Fuscatus_2018_69A	109	Early	Social	EarlySocial	Optic	OpticSocial	Loser	EarlyLoser
Fuscatus_2018_70A	12	Late	Nonsocial	LateNonsocial	Optic	OpticNonsocial	Nonsocial	LateNonsocial
Fuscatus_2018_70B	12	Late	Nonsocial	LateNonsocial	Brain	BrainNonsocial	Nonsocial	LateNonsocial
Fuscatus_2018_73A	61	Early	Social	EarlySocial	Optic	OpticSocial	Winner	EarlyWinner
Fuscatus_2018_73B	61	Early	Social	EarlySocial	Brain	BrainSocial	Winner	EarlyWinner
Fuscatus_2018_77B	74	Late	Social	LateSocial	Brain	BrainSocial	Loser	LateLoser
Fuscatus_2018_80A	30	Late	Social	LateSocial	Optic	OpticSocial	Loser	LateLoser
Fuscatus_2018_80B	30	Late	Social	LateSocial	Brain	BrainSocial	Loser	LateLoser
Fuscatus_2018_81A	123	Early	Nonsocial	EarlyNonsocial	Optic	OpticNonsocial	Nonsocial	EarlyNonsocial
Fuscatus_2018_81B	123	Early	Nonsocial	EarlyNonsocial	Brain	BrainNonsocial	Nonsocial	EarlyNonsocial
Fuscatus_2018_85A	41	Early	Social	EarlySocial	Optic	OpticSocial	Loser	EarlyLoser
Fuscatus_2018_85B	41	Early	Social	EarlySocial	Brain	BrainSocial	Loser	EarlyLoser
Fuscatus_2018_87B	15	Early	Nonsocial	EarlyNonsocial	Brain	BrainNonsocial	Nonsocial	EarlyNonsocial
Fuscatus_2018_88A	45	Early	Social	EarlySocial	Optic	OpticSocial	Loser	EarlyLoser
Fuscatus_2018_88B	45	Early	Social	EarlySocial	Brain	BrainSocial	Loser	EarlyLoser
Fuscatus_2018_90A	58	Late	Social	LateSocial	Optic	OpticSocial	Winner	LateWinner
Fuscatus_2018_90B	58	Late	Social	LateSocial	Brain	BrainSocial	Winner	LateWinner
Fuscatus_2018_93B	31	Early	Nonsocial	EarlyNonsocial	Optic	OpticNonsocial	Nonsocial	EarlyNonsocial
Fuscatus_2018_95A	58	Late	Social	LateSocial	Optic	OpticSocial	Loser	LateLoser
