# Supplementary material for: Dynamic neurogenomic responses to social interactions and dominance outcomes in female paper wasps
Source: PLoS Genet. 2021 Sep 3;17(9):e1009474. doi: 10.1371/journal.pgen.1009474 (PMC8415593; doi:10.1371/journal.pgen.1009474)
Supplement: S6 Data — (CSV) [file pgen.1009474.s015.csv]

gene	Fuscatus_2018_101A	Fuscatus_2018_101B	Fuscatus_2018_104A	Fuscatus_2018_104B	Fuscatus_2018_106A	Fuscatus_2018_106B	Fuscatus_2018_121A	Fuscatus_2018_121B	Fuscatus_2018_126A	Fuscatus_2018_126B	Fuscatus_2018_142A	Fuscatus_2018_14A	Fuscatus_2018_14B	Fuscatus_2018_151A	Fuscatus_2018_151B	Fuscatus_2018_152A	Fuscatus_2018_152B	Fuscatus_2018_156A	Fuscatus_2018_156B	Fuscatus_2018_165A	Fuscatus_2018_167A	Fuscatus_2018_167B	Fuscatus_2018_181A	Fuscatus_2018_181B	Fuscatus_2018_183A	Fuscatus_2018_183B	Fuscatus_2018_185A	Fuscatus_2018_185B	Fuscatus_2018_186A	Fuscatus_2018_186B	Fuscatus_2018_18A	Fuscatus_2018_18B	Fuscatus_2018_273A	Fuscatus_2018_273B	Fuscatus_2018_274A	Fuscatus_2018_274B	Fuscatus_2018_275A	Fuscatus_2018_281A	Fuscatus_2018_281B	Fuscatus_2018_283A	Fuscatus_2018_283B	Fuscatus_2018_287A	Fuscatus_2018_287B	Fuscatus_2018_293A	Fuscatus_2018_293B	Fuscatus_2018_294A	Fuscatus_2018_298A	Fuscatus_2018_298B	Fuscatus_2018_318A
PFUS00028	9	5	18	3	4	4	11	11	12	6	1	11	16	21	11	5	0	9	36	12	20	10	15	5	14	6	10	3	30	10	13	9	0	3	8	0	8	33	7	23	21	8	39	8	0	8	19	8	15
PFUS00032	31	8	19	15	12	37	16	20	9	32	17	19	15	23	29	11	9	32	44	31	24	36	21	21	98	41	18	7	18	11	13	23	12	4	36	6	45	26	22	24	25	16	43	50	41	13	17	15	13
PFUS00034	114	132	121	150	63	165	117	190	124	291	81	150	276	114	185	112	165	284	163	158	184	236	98	199	291	418	76	89	124	223	128	227	104	56	120	171	253	213	314	140	248	101	431	237	251	55	103	307	171
PFUS00035	19	10	20	18	16	24	41	53	31	60	22	45	25	22	22	24	14	25	51	50	55	44	14	16	91	32	19	6	26	20	20	50	24	5	34	10	132	28	28	54	26	25	31	44	32	38	21	33	50
PFUS00036	9	1	16	2	7	4	6	8	4	5	4	5	5	7	3	4	1	6	16	9	5	6	2	1	23	7	9	2	5	4	5	2	2	2	5	3	29	4	1	10	5	11	7	15	24	10	6	1	11
PFUS00037	11	2	7	3	1	2	2	5	5	4	1	3	3	6	5	0	2	5	11	8	5	1	1	3	0	11	12	0	7	2	0	2	1	0	6	2	23	3	3	4	5	3	9	43	12	4	5	7	1
PFUS00038	3	1	1	1	0	1	8	10	5	2	0	2	1	0	0	2	5	5	5	9	9	5	6	1	0	5	3	1	5	3	8	1	0	2	8	3	8	5	0	10	7	5	7	14	1	2	1	6	4
PFUS00039	60	19	49	16	24	33	36	36	17	16	8	54	43	31	21	18	11	40	32	45	33	11	13	23	47	2	8	14	33	25	35	38	30	13	21	9	58	22	33	31	32	30	56	35	35	21	22	15	30
PFUS00040	5	1	8	8	0	5	3	15	3	16	8	11	15	3	10	3	5	10	7	6	11	16	5	5	0	39	10	2	3	6	3	7	0	0	9	4	62	2	8	9	14	8	3	6	29	8	1	8	12
PFUS00041	35	26	44	52	26	27	43	63	45	69	36	35	63	43	66	60	32	81	84	53	46	41	41	54	62	38	57	36	73	87	48	26	3	15	38	39	53	59	65	71	76	55	166	19	39	29	35	45	38
PFUS00042	109	89	193	118	63	71	115	217	170	175	100	159	210	141	169	99	78	351	294	266	212	194	137	184	207	117	186	86	220	206	133	207	229	61	129	163	160	302	297	199	191	140	418	43	71	133	116	200	194
PFUS00043	74	63	97	80	16	21	214	228	223	174	67	142	144	116	99	173	68	191	359	146	252	238	192	146	208	66	248	101	209	164	128	223	156	89	235	138	221	305	146	269	181	220	453	159	115	130	156	128	260
PFUS00044	172	59	204	153	92	124	396	252	253	215	252	284	252	216	138	184	92	305	462	398	396	205	304	170	579	221	194	63	313	209	219	230	201	46	364	107	565	422	265	364	163	253	440	166	218	228	269	194	383
PFUS00047	98	14	99	34	23	34	88	65	56	69	70	78	45	81	33	56	24	56	145	63	111	69	89	26	120	108	66	12	71	23	43	62	36	11	133	21	291	91	48	63	43	58	70	148	122	85	80	60	91
PFUS00048	60	35	77	63	35	51	137	127	106	145	120	99	115	62	56	82	57	133	127	126	174	125	74	74	206	121	73	38	97	101	80	100	41	28	93	122	218	177	161	140	134	68	230	54	105	77	70	118	122
PFUS00049	146	103	186	108	67	87	204	218	231	205	141	224	193	118	93	163	109	290	449	366	239	207	158	104	367	180	187	88	221	139	193	335	645	86	164	270	495	497	244	264	290	183	313	196	178	96	115	112	390
PFUS00050	55	28	30	43	27	47	44	74	56	64	62	74	57	52	40	36	17	50	115	77	62	85	60	48	41	37	17	19	75	54	37	52	43	29	43	36	91	93	73	43	63	34	158	46	25	29	66	30	52
PFUS00052	1812	273	3091	362	299	184	986	512	1259	603	911	837	722	2159	528	1063	321	588	1755	1012	1711	874	923	434	1249	390	1242	241	1206	550	783	567	509	170	963	462	1199	2011	758	889	548	691	1078	624	354	1118	1422	624	893
PFUS00053_PFUS00055	103	20	284	38	83	69	151	130	136	101	173	194	97	136	57	87	27	37	249	107	238	114	100	58	35	17	227	33	115	35	71	43	71	23	133	37	278	456	105	195	80	142	171	92	87	132	69	22	222
PFUS00056	303	256	637	349	260	378	721	687	787	564	557	619	583	484	377	448	267	729	1187	1031	1074	615	495	383	1276	269	337	182	751	502	538	702	967	232	689	408	818	1416	759	856	552	582	1020	655	283	437	621	599	884
PFUS00057	244	61	182	32	61	80	199	324	186	175	310	146	64	166	72	196	53	73	312	226	194	99	277	81	389	64	139	37	354	85	115	223	245	21	179	56	578	253	120	237	80	237	382	189	121	179	122	67	312
PFUS00058	203	90	210	136	156	221	210	235	203	272	261	179	226	187	122	149	89	229	261	249	276	277	187	191	338	201	259	99	319	253	168	217	151	102	205	101	353	302	264	229	177	218	606	173	161	156	158	214	207
PFUS00059	52	26	50	33	26	49	62	58	72	71	63	81	67	62	39	37	45	47	88	70	113	78	70	52	143	40	69	24	69	48	56	54	45	15	73	49	107	67	61	77	61	69	120	62	42	66	73	69	65
PFUS00060	27	32	24	32	29	47	28	30	32	49	19	48	56	41	40	30	23	46	60	53	55	40	29	44	50	76	40	20	54	50	25	50	20	18	22	25	91	54	48	55	38	53	105	9	24	30	28	41	47
PFUS00061	1107	607	1564	1129	700	938	2381	1874	1947	2494	1670	1543	1545	1464	1139	1353	709	2051	2315	2541	3490	3198	1515	1057	2274	1932	1421	555	1698	1263	1609	1646	660	347	3109	1016	3447	2508	1906	1812	1371	1531	2718	1498	1601	2608	2999	1814	2115
PFUS00062	132	92	298	143	136	148	248	267	261	240	259	271	239	278	139	217	112	313	451	217	305	247	172	192	549	102	297	100	269	171	165	249	249	95	179	185	296	465	326	343	280	181	508	355	208	177	163	227	254
PFUS00063	5	8	4	10	6	11	29	9	10	13	6	3	14	6	12	1	6	17	7	4	9	21	1	14	0	18	6	5	0	21	1	1	3	7	4	10	9	11	13	6	15	6	17	40	0	7	6	13	3
PFUS00064	1598	1197	2535	964	317	869	1121	1068	856	1576	881	756	1455	1507	1271	606	595	1956	1218	707	1345	2812	594	1095	1066	1769	636	541	769	1190	609	1037	826	407	787	796	1398	1419	1555	677	1110	543	2506	963	1056	717	1007	1879	709
PFUS00065	48	58	53	53	24	39	40	59	37	94	17	46	88	45	78	33	46	102	86	60	25	69	41	76	113	45	37	58	72	134	19	98	108	62	46	35	108	75	95	54	103	47	231	31	89	24	35	73	42
PFUS00066	27	36	71	44	14	32	120	83	89	93	87	69	55	26	39	67	23	80	93	97	125	102	50	32	102	22	47	32	98	47	31	83	66	27	51	46	123	208	103	81	94	41	182	103	83	81	65	74	103
PFUS00067	138	24	193	41	69	64	99	86	72	74	104	103	94	160	51	74	49	87	169	181	119	108	91	73	184	104	136	37	140	74	91	94	96	23	93	34	135	162	101	146	44	131	230	95	54	71	90	46	98
PFUS00068	414	227	711	305	131	149	450	331	519	357	378	691	495	519	317	414	176	491	1114	1030	649	308	585	382	1040	143	375	161	998	436	445	479	1167	245	393	204	605	1670	539	765	527	578	1439	430	143	350	394	374	757
PFUS00069	9	14	13	9	9	8	46	17	47	35	50	29	19	8	11	26	4	20	25	182	60	31	36	17	92	14	27	13	56	28	20	32	32	18	38	19	57	60	42	36	25	32	93	5	26	29	31	19	56
PFUS00070	26	60	37	52	53	55	92	61	85	51	41	82	97	27	31	111	38	105	111	730	86	90	70	52	405	40	87	17	89	68	126	113	191	25	91	111	147	229	131	143	102	85	165	113	77	29	64	42	191
PFUS00071	247	84	251	123	148	133	399	302	415	385	353	360	220	338	145	275	123	266	567	651	551	259	373	149	545	287	276	68	407	133	371	346	163	39	382	117	748	606	302	468	235	352	392	465	300	241	340	220	491
PFUS00073	15	6	20	12	4	8	43	29	29	16	27	20	29	15	19	14	0	28	30	32	31	17	14	17	0	13	19	9	28	17	18	18	26	5	27	25	38	51	21	13	18	20	29	0	1	21	22	20	31
PFUS00074	21	12	51	21	13	22	53	48	70	61	26	66	60	37	25	27	21	56	94	94	83	42	42	45	146	32	40	23	97	76	26	61	117	30	49	30	67	167	81	65	74	45	172	24	34	46	35	46	92
PFUS00076	267	281	472	333	206	337	656	426	602	560	373	563	555	302	299	428	251	664	842	1198	872	686	403	349	1052	269	411	217	697	524	366	429	738	239	475	379	584	1241	796	588	526	462	1022	494	310	308	460	610	800
PFUS00077	671	354	959	439	320	673	738	729	869	752	737	754	650	711	464	567	353	875	1321	772	1122	919	634	676	1155	488	771	360	934	731	475	685	680	278	726	453	1196	1323	878	818	602	731	1707	574	373	592	569	776	918
PFUS00078	31	4	39	9	7	12	17	26	12	34	28	28	18	37	6	16	8	29	28	22	30	23	15	14	78	20	7	2	21	14	10	24	35	1	16	6	63	14	14	20	7	17	46	99	42	14	24	22	11
PFUS00079	255	101	283	156	179	298	434	420	313	479	371	295	286	242	166	220	120	335	531	258	496	377	293	217	354	253	214	105	383	282	200	272	171	91	359	196	506	327	272	346	243	244	532	297	226	375	277	354	290
PFUS00080	2520	761	2813	1160	1002	754	2491	1115	2593	1430	2982	3398	1888	2965	1361	2184	957	1316	3426	3859	4292	2340	2675	1068	5058	1521	2377	588	3840	1552	2336	1253	2386	440	2914	1165	5331	3557	1490	3403	1452	2214	2786	2074	1082	3069	3168	1294	3460
PFUS00082	48	12	65	16	43	61	51	42	52	48	34	41	45	55	31	29	12	36	39	28	33	70	37	29	178	78	50	17	30	52	20	28	4	10	40	30	97	30	36	26	34	30	127	12	45	39	40	34	31
PFUS00083	116	57	130	61	71	87	86	132	84	91	80	99	114	89	73	65	48	139	163	117	123	119	95	78	72	82	91	43	137	85	67	124	51	43	101	64	147	126	98	107	105	114	237	97	70	87	86	112	96
PFUS00084	43	14	62	33	68	63	81	60	47	84	60	55	38	41	16	39	27	48	85	108	70	65	26	29	119	74	38	20	54	30	38	46	26	11	74	29	160	74	43	71	33	36	53	89	112	42	53	43	63
PFUS00085	22	14	27	18	19	39	45	40	30	50	24	38	23	35	18	23	16	45	56	49	46	30	37	26	13	27	28	7	60	34	31	42	9	8	34	14	49	49	33	44	51	41	91	76	30	22	33	29	47
PFUS00086	3	7	2	10	12	11	9	8	10	9	5	6	12	4	4	5	7	6	27	18	9	3	11	13	8	3	3	6	23	18	9	23	18	7	10	5	20	20	11	11	22	5	42	16	10	4	4	11	9
PFUS00087	16	15	12	25	21	18	39	26	28	38	15	35	44	38	14	27	28	28	49	52	42	31	48	35	97	21	39	22	66	55	44	46	70	25	27	23	66	76	33	66	56	53	130	6	47	16	19	27	58
PFUS00088	53	14	88	33	30	47	68	50	57	59	117	70	56	59	44	42	15	52	63	79	65	72	38	36	67	96	69	24	44	39	41	55	12	10	83	39	145	47	63	50	46	51	82	79	96	35	46	32	36
PFUS00089	7	3	8	13	2	5	12	12	5	15	10	10	9	9	16	21	9	14	8	19	8	7	12	10	17	25	9	6	8	18	8	13	0	0	8	10	26	12	10	13	15	14	21	0	4	5	5	10	22
PFUS00090	46	44	91	64	40	50	49	56	51	46	44	123	69	70	44	78	39	118	155	131	94	58	71	49	149	45	80	44	137	99	69	102	168	68	49	34	130	250	126	139	120	107	221	23	85	41	40	66	129
PFUS00096	1267	323	21480	316	782	603	4145	4029	4282	756	14719	6339	983	10222	774	1982	857	513	29783	2397	2110	1767	2043	1798	5492	1423	13482	1531	13155	148	1528	136	1518	321	4469	805	2272	17371	2769	11532	5374	4048	4359	13539	4484	10137	945	117	11398
PFUS00098	881	389	1631	527	447	463	804	758	723	630	697	1143	904	1054	620	921	450	973	1484	1348	1117	976	892	640	1969	593	1523	399	1292	822	882	957	2048	430	774	562	1641	2114	1423	1272	876	949	2366	1106	836	818	740	528	1424
PFUS00099	1506	552	2572	669	725	731	1047	990	1356	898	1603	1579	1165	1983	1040	1286	636	1099	2543	1861	1955	1475	1178	844	2645	681	1983	527	2383	1264	1228	995	1800	390	1295	910	1757	2817	1437	1900	1134	1383	2628	1303	745	1781	1269	832	1800
PFUS00101	5	9	4	7	1	21	3	1	8	8	0	5	8	8	6	3	5	19	18	7	4	14	13	16	19	14	3	2	3	8	1	9	5	1	0	4	6	9	15	3	14	2	65	14	6	4	8	13	1
PFUS00102	50	13	112	39	39	72	75	96	91	71	136	151	70	53	41	34	28	48	258	58	84	76	64	72	68	16	47	29	88	17	40	32	51	8	53	49	91	163	95	116	69	108	183	140	101	71	39	13	42
PFUS00103	137	40	116	89	84	81	238	171	161	154	202	136	121	100	64	162	77	111	226	232	219	156	158	83	408	125	187	50	137	89	153	150	59	33	214	80	344	229	175	210	151	134	152	257	151	137	133	95	198
PFUS00104	230	41	270	99	122	147	211	238	182	179	256	255	163	175	118	130	88	175	280	189	246	161	181	188	706	140	177	60	162	83	131	216	69	32	217	93	486	280	283	209	164	183	347	199	219	122	119	90	221
PFUS00105	193	108	219	179	115	187	302	232	227	314	203	289	257	197	193	199	124	343	306	485	409	434	175	158	282	198	227	103	258	250	196	239	217	81	294	253	403	408	357	253	244	214	517	147	232	221	336	302	285
PFUS00111	832	325	1123	924	398	1187	1271	2630	1356	2590	1173	1149	1775	797	782	721	700	1795	1756	815	1934	2285	765	868	1242	870	812	624	680	668	767	1922	692	246	1068	1176	1594	1505	1783	1158	1230	888	2834	862	1045	1119	884	1146	1117
PFUS00112	896	430	857	497	181	658	435	417	545	708	556	1052	924	619	595	462	402	963	1058	737	586	767	429	686	1105	1061	880	346	1105	920	280	382	596	313	554	439	865	1460	806	559	700	311	1398	1385	795	481	294	786	692
PFUS00113	9743	42711	8961	49342	5444	43823	11509	38119	9413	75190	8793	12958	76832	12162	69893	9264	45652	80838	13685	15653	13803	56614	12659	67004	17756	55110	6787	28935	14488	97189	9483	46028	13355	25073	8084	42585	11430	12711	67717	12260	63961	10946	148890	17488	43506	7903	10962	76158	10402
PFUS00114	769	523	1107	769	391	560	872	954	824	1061	863	1078	1211	1060	754	612	440	1074	1132	1036	1316	1533	757	833	1229	541	1198	424	1362	1221	520	721	898	497	1074	869	1056	1447	1022	803	785	799	2764	533	613	986	925	1034	974
PFUS00115	2787	1952	4078	2849	2006	3032	4032	3107	2904	4446	2730	4210	5171	3673	3808	2703	2206	5990	4452	5060	4549	5235	3165	3603	5990	3610	3081	2075	4959	5080	2705	3781	3405	1690	3397	3018	4815	6178	5790	3719	4455	3132	10688	3119	3150	3614	3708	4565	4352
PFUS00116	48	6	27	15	43	44	66	47	50	42	57	74	53	62	31	60	26	31	56	75	54	21	92	34	136	40	83	29	71	43	76	50	29	9	70	20	141	71	38	59	23	93	84	100	26	34	55	24	58
PFUS00117	6	5	3	1	2	2	1	5	2	4	0	0	1	1	6	1	3	7	5	7	2	6	1	4	3	8	1	0	1	11	0	3	0	6	3	4	2	2	11	4	3	2	22	0	23	0	1	0	0
PFUS00118	12866	8136	14382	10679	5427	11081	9332	9375	10123	13944	9533	13535	14676	11723	12462	7413	6800	16313	15528	11005	17165	15461	9865	12149	21484	13023	7504	5739	13262	14581	7901	10163	7809	3719	10659	8334	19715	14060	15739	11248	11675	8503	25700	10286	11289	9709	11761	16954	10763
PFUS00119	255	454	177	475	117	144	225	416	253	725	160	320	779	246	582	218	436	775	377	378	513	986	304	654	752	725	199	335	321	812	239	673	153	193	306	638	390	323	665	272	664	216	1321	468	565	259	327	931	241
PFUS00120	9152	4027	8919	5478	2600	3294	6288	4416	5773	7272	4398	6090	7083	8160	6903	4730	3150	9146	8418	6598	10939	10536	5453	4453	7380	6203	6317	2365	6046	5750	5415	5298	5625	1616	7705	4715	11096	8986	8402	5798	5054	4387	10050	5796	5182	8864	9278	7527	6032
PFUS00122	1736	1327	1933	1660	1214	1850	2183	1775	1887	2421	2260	2270	2706	1843	2099	1449	1183	2840	2211	3827	2490	2470	2196	2184	3657	1498	2184	1163	3218	3549	1764	1887	1740	1008	1972	1908	2354	2466	2815	1944	2171	2011	6350	1355	1298	1733	2753	2659	2029
PFUS00123	3751	1473	5159	2166	1880	1933	2580	2519	2639	3061	2540	3268	3223	3559	2524	2518	1592	3477	3999	3479	4490	4164	2399	2045	4838	2865	3557	1298	3525	2722	2560	2882	1819	912	3393	1940	5218	4503	3588	2919	2531	2527	5158	2556	2439	3122	3312	2481	3438
PFUS00124	134	72	311	145	289	215	237	294	258	289	345	229	248	349	146	264	120	280	380	421	432	387	241	193	380	180	248	139	343	263	231	272	45	22	295	224	374	630	341	315	262	288	674	385	234	251	274	232	389
PFUS00125	78	30	136	46	18	28	41	53	82	51	55	59	65	152	45	68	30	75	126	83	165	72	74	45	85	79	62	20	117	71	71	61	78	24	48	35	131	301	57	97	51	76	152	105	46	40	65	50	92
PFUS00126	384	197	411	316	177	278	592	512	665	492	446	547	456	352	253	391	235	510	580	584	784	631	396	320	1079	300	480	198	493	424	420	415	646	153	427	530	736	818	519	508	419	394	844	664	371	393	469	474	628
PFUS00127	1378	776	2705	989	655	1130	2084	1453	2260	1690	1929	2597	1751	1797	979	1290	632	1483	4177	2292	2691	3087	1639	1207	3384	729	2225	882	2959	1444	1273	1044	4959	802	1633	1576	1627	4298	1828	3096	1728	1831	3755	1563	1396	1999	1545	1515	2565
PFUS00128	1	0	0	0	0	1	0	1	0	1	3	0	1	3	1	2	0	0	3	4	1	4	0	2	1	2	5	3	4	0	2	0	0	0	3	1	1	3	2	0	2	1	5	0	0	3	1	0	1
PFUS00130	115	47	140	83	44	71	135	79	68	105	86	161	147	119	121	91	71	133	175	133	129	108	59	65	155	84	102	27	138	114	61	84	182	34	93	87	78	166	133	81	85	84	274	60	134	117	101	127	92
PFUS00131	592	731	871	962	334	823	842	835	630	1427	827	1053	1561	774	1402	682	946	1813	1213	1109	1098	1252	737	1250	1391	1082	697	619	1101	1908	727	1079	804	496	774	1267	849	1418	1648	1012	1327	774	3560	614	867	812	808	1498	796
PFUS00132	1347	965	2557	1098	684	877	1881	1387	1919	1955	1219	1580	1724	1446	1267	1367	917	1875	2302	2794	2615	2400	1491	1328	3489	1108	1632	668	2132	2039	1586	1641	2741	796	1627	1452	2177	3328	2107	2110	1922	1492	3757	1446	827	1504	1847	1986	2193
PFUS00133	80	50	170	71	51	73	96	103	114	149	102	59	92	53	55	75	62	121	140	73	172	172	83	89	51	105	75	39	72	110	56	84	67	35	108	62	215	142	114	101	78	79	158	77	64	103	82	129	88
PFUS00134	32	14	32	22	19	30	55	37	63	50	34	43	54	32	31	32	27	56	60	86	34	19	55	38	112	26	34	12	70	53	46	31	28	5	43	26	59	57	38	47	45	47	94	30	46	21	36	29	65
PFUS00135	155	48	141	69	73	138	107	79	115	112	137	151	160	165	120	110	70	135	201	122	125	119	129	125	179	110	102	57	175	138	92	125	122	46	108	83	211	190	136	148	130	172	282	128	74	114	105	120	123
PFUS00136	58	12	31	23	35	36	57	67	41	67	103	62	43	81	28	32	11	55	70	45	57	64	58	36	188	131	47	20	60	35	44	75	4	3	72	15	196	33	25	64	37	37	98	65	123	43	57	32	70
PFUS00140	10	2	14	4	1	1	2	3	3	8	4	0	6	5	4	5	2	5	6	6	11	16	5	8	15	2	3	0	5	4	1	4	2	3	14	3	27	10	5	4	5	3	6	17	3	13	7	6	6
PFUS00141	3575	1657	3880	1999	1718	1762	3272	2935	3353	2790	2233	3951	3498	3606	2515	2836	1676	3625	5601	5708	4658	3661	3287	2524	6680	1808	3416	1343	4991	3101	3117	3081	5072	1469	2640	2664	4289	6771	4225	4811	3546	3313	7729	3053	1806	2775	3215	2378	4671
PFUS00142	85	24	91	47	44	58	117	141	77	137	174	97	106	92	54	81	68	93	156	92	95	82	92	91	338	185	65	36	71	84	58	101	14	9	87	52	317	95	106	102	82	94	154	67	125	54	91	81	98
PFUS00144	763	454	819	630	343	545	731	708	729	1073	605	832	1063	932	774	606	448	1126	1114	876	1085	1019	724	726	1341	821	726	389	1009	963	572	845	528	232	929	677	1131	1059	992	843	801	760	1675	628	627	708	839	893	862
PFUS00146	28	40	132	34	10	9	82	63	75	51	25	52	74	28	36	43	28	117	119	81	152	82	21	21	20	14	23	23	67	36	48	39	215	35	90	57	21	611	160	77	78	33	59	18	0	37	52	59	152
PFUS00147	25	18	65	29	18	46	47	84	75	67	75	54	45	42	22	44	16	62	120	34	73	48	47	35	65	60	34	14	72	35	34	42	58	19	60	18	102	104	60	59	42	41	102	48	41	29	43	43	56
PFUS00148_PFUS00149	111	85	381	87	135	162	243	270	186	185	290	329	232	252	128	156	107	246	876	279	204	176	262	237	483	202	392	132	483	210	149	255	327	192	183	78	397	455	223	353	284	319	701	219	234	148	104	161	348
PFUS00150	95	63	187	97	54	112	127	97	138	118	73	157	155	86	96	113	55	156	267	249	209	126	142	148	310	50	145	88	223	142	85	96	272	99	86	82	90	370	162	167	213	133	411	99	40	84	131	123	184
PFUS00151	5	5	4	9	2	3	71	5	15	6	6	3	9	3	0	8	6	8	13	21	9	9	2	3	18	7	8	0	8	11	5	11	21	5	6	4	24	24	10	11	3	5	9	0	18	4	8	4	7
PFUS00152	9	7	42	19	11	18	47	25	51	42	26	40	21	24	19	18	7	44	78	26	32	31	22	20	75	34	19	10	45	40	10	33	30	8	10	15	30	78	33	24	33	23	38	3	22	20	19	30	37
PFUS00154	15	2	12	4	1	3	14	2	2	7	3	3	3	8	2	3	0	12	5	3	9	3	1	2	0	13	6	0	3	0	2	7	4	2	4	0	29	6	5	2	2	1	7	10	2	1	5	3	3
PFUS00155	2	3	1	0	0	0	1	5	10	2	1	2	1	2	4	0	1	2	7	5	8	3	0	0	63	10	1	0	0	2	6	14	0	1	3	2	5	9	2	6	4	2	0	0	0	0	0	1	3
PFUS00156	91	39	202	72	34	61	184	145	107	163	96	98	99	118	83	80	42	99	152	101	161	122	69	60	176	157	83	40	72	50	61	121	26	7	107	38	296	127	128	91	83	79	115	85	141	102	107	91	118
PFUS00157	63	14	72	33	20	47	41	65	38	55	51	48	48	49	22	32	17	69	108	73	55	38	34	25	107	29	36	15	74	26	23	44	56	16	52	13	66	109	51	41	44	32	101	57	86	25	23	42	42
PFUS00158_PFUS00159	213	265	423	285	97	236	275	339	289	485	203	311	808	381	586	177	327	756	458	433	435	805	202	494	292	613	425	232	436	656	178	327	230	112	241	378	330	528	524	288	425	248	1132	334	390	484	312	662	327
PFUS00160_PFUS00161	704	388	849	460	281	303	589	523	612	681	515	832	732	690	592	600	270	970	1173	1192	1030	658	630	616	1519	549	743	224	1097	763	461	603	1129	394	651	396	886	1462	893	1030	761	687	1677	650	512	585	669	645	945
PFUS00162	609	206	1633	358	464	567	1373	1386	1283	688	2786	1696	681	867	240	972	333	412	3288	750	1811	1284	757	594	857	302	1591	204	1315	214	563	339	517	301	1204	414	1904	4260	1564	2659	798	1197	1535	2613	1323	1769	589	199	2223
PFUS00163	193	72	250	99	43	148	155	196	175	224	137	186	172	227	131	113	78	173	261	134	153	126	99	126	215	133	144	75	177	154	72	126	82	51	137	120	155	206	153	218	180	131	380	52	177	90	81	141	121
PFUS00164	8	4	8	4	7	5	7	9	8	6	4	18	8	9	6	6	1	8	10	9	4	6	10	11	13	2	4	1	9	9	4	16	5	0	4	2	26	4	5	6	10	5	7	0	5	3	3	9	10
PFUS00165	0	3	1	2	0	2	5	8	2	6	1	4	0	2	1	1	0	1	4	5	6	3	4	3	15	2	2	2	8	3	0	0	0	3	3	1	1	10	6	12	4	1	10	0	2	0	3	1	20
PFUS00168	147	59	168	109	84	139	262	241	194	292	219	148	199	191	128	125	104	242	338	176	238	258	178	169	317	333	166	74	191	169	131	233	57	22	244	96	577	165	180	214	144	183	362	220	218	193	156	173	154
PFUS00170	30	10	56	26	36	50	41	49	43	67	70	69	45	44	37	23	17	52	82	54	71	51	37	31	101	87	42	9	49	28	33	40	19	4	60	14	160	37	39	52	34	40	59	4	34	24	45	48	51
PFUS00172	5480	4559	6406	5591	1974	4953	3943	4977	4584	8466	3555	4923	7849	5859	6059	3797	4014	8970	6960	6233	6568	8906	4440	6545	7834	4559	4575	3335	7538	9925	3601	5653	10173	3268	4338	6196	5523	8198	8824	5260	7518	3949	15559	3658	4267	3753	5094	8348	4753
PFUS00173	5	4	6	5	3	4	13	15	3	8	20	12	4	13	3	2	7	6	16	22	7	7	7	4	80	33	4	3	7	14	16	12	12	1	6	1	20	14	8	6	9	4	5	0	12	9	13	7	13
PFUS00174	4094	2116	5014	2908	1331	1908	3309	3102	3278	4351	3016	3973	4133	4479	3841	3216	2130	4538	4718	4649	6008	5207	3145	2963	5092	3224	3251	1564	4085	3675	3134	3738	3653	1196	3806	2922	5093	5183	4674	3824	3500	3101	7509	2869	2586	4218	4274	3858	4633
PFUS00175	87	66	95	99	114	191	139	112	137	165	154	132	188	137	111	87	86	161	230	197	170	136	146	131	315	181	77	52	168	157	110	138	99	46	124	104	169	145	126	159	160	125	306	68	115	99	135	172	156
PFUS00176	49	18	75	22	59	20	72	35	110	35	49	132	29	88	21	80	14	46	144	140	111	37	109	12	184	22	63	12	131	24	90	24	55	9	109	15	152	132	38	92	47	92	39	80	13	122	113	36	127
PFUS00177	17	6	25	3	9	2	11	9	12	16	2	3	8	14	7	6	3	5	31	20	8	14	5	1	4	2	14	1	14	12	2	6	11	2	14	8	6	20	16	9	5	4	13	1	2	7	9	10	13
PFUS00178	29	1	37	16	5	20	32	43	22	32	39	16	24	27	18	18	7	21	26	21	29	28	13	20	25	21	27	12	30	18	17	37	11	17	22	31	53	46	36	23	15	16	55	34	39	14	15	25	31
PFUS00179	29	17	64	20	7	27	101	66	67	41	60	62	15	31	14	28	14	33	83	42	77	35	29	25	56	8	22	6	53	22	36	47	39	10	52	32	50	72	45	90	53	30	64	0	10	28	34	36	51
PFUS00180	2543	2248	4334	2528	1653	1691	2185	2107	2299	2392	2239	4348	4139	3806	3367	3082	1927	5244	5318	6548	3874	3318	4769	3874	6332	1668	3998	2554	7352	6281	3135	3002	8552	3228	2401	2296	3077	7564	6112	4716	4063	4471	12886	2137	1442	2259	2919	2722	5590
PFUS00181	189	186	283	169	72	129	269	196	271	194	251	317	250	207	186	291	143	357	481	698	366	228	301	215	754	170	228	94	584	366	260	226	374	126	190	136	387	659	334	321	294	283	757	226	176	110	191	216	407
PFUS00182	300	344	388	298	190	299	316	403	421	439	201	807	747	488	608	512	421	1115	1101	1123	430	332	489	530	1364	356	332	228	855	890	433	572	1871	451	293	348	653	1469	1105	766	973	527	1760	776	356	191	284	410	946
PFUS00183	31	2	22	5	1	11	21	9	18	24	11	15	15	18	11	3	8	16	29	17	19	10	6	6	26	31	9	2	15	9	10	12	3	5	13	4	34	15	16	16	11	5	32	14	30	22	10	9	9
PFUS00184	5	1	4	3	5	5	17	9	11	11	0	11	5	4	2	12	0	2	5	15	3	7	4	2	17	0	7	2	12	3	4	14	14	1	4	5	13	17	4	15	8	5	13	0	8	1	4	9	7
PFUS00185	10	1	100	1	1	4	9	7	5	8	28	15	9	53	4	5	5	3	142	18	17	5	11	5	37	59	34	6	40	2	9	4	4	3	9	9	109	25	3	32	10	17	10	78	147	34	3	6	24
PFUS00186	5587	1782	4651	1612	1638	2468	3190	2582	3782	2663	4065	4322	3161	5313	2801	3471	1506	3510	5485	4310	5209	3286	3587	2629	8924	2521	4057	1082	4731	2925	2897	3135	3378	892	3592	2274	5226	5050	3443	3598	2476	3110	5878	3169	2053	3012	4227	2685	3964
PFUS00187	2511	789	3212	981	1017	807	1123	819	1304	905	1441	2766	1754	2561	1398	1965	715	2021	2966	3540	2009	948	2526	1212	4175	1330	2448	707	3433	1822	2175	1328	3263	681	1278	695	3652	3958	1880	2437	1424	2122	3637	1739	1067	1273	1508	1011	2678
PFUS00191	710	2622	628	3061	311	3250	943	2699	635	4919	564	811	4705	780	3731	631	2570	5735	1054	835	862	3939	707	4141	1636	3432	562	1817	902	5732	581	3098	1008	1750	507	2188	888	924	4529	793	3436	624	9065	1155	2461	449	569	4424	1005
PFUS00198	37	38	46	75	18	83	68	88	30	106	28	31	86	43	73	7	82	140	42	39	27	135	27	65	182	105	18	37	32	94	29	149	29	33	23	48	53	42	135	27	82	25	287	34	188	15	33	62	10
PFUS00201	5061	2672	5375	3292	2657	3428	4423	4451	4774	5773	5360	6722	6239	6684	5569	4760	3044	7062	8980	7591	7111	4426	5723	4935	11576	4644	4006	2069	7349	6446	5147	6416	4543	1505	4826	3794	8154	7619	6146	6541	5518	5263	11068	4871	4279	4255	5010	5221	6959
PFUS00202	286	178	579	144	162	180	219	375	187	262	355	390	286	372	198	284	108	276	764	358	555	669	165	190	533	169	435	137	328	188	201	428	559	117	424	180	864	1066	373	653	294	306	592	597	418	629	230	128	640
PFUS00203	80	21	101	18	26	26	33	83	49	47	108	78	65	106	26	85	40	46	125	65	97	95	34	37	126	29	95	24	75	31	43	87	102	24	65	13	174	202	66	89	57	58	132	124	119	107	35	37	151
PFUS00204	25	32	22	37	18	37	100	88	61	108	31	57	63	37	27	25	32	67	69	96	120	106	39	48	66	27	21	23	66	60	45	44	40	16	83	50	51	117	55	69	44	67	113	15	64	60	76	107	63
PFUS00205	7448	6952	12762	8398	3355	7496	5932	7043	5562	10566	5946	7422	13953	10177	11792	5955	7471	12948	10289	8386	7865	12347	5014	10644	8855	8468	8194	4949	10166	14423	4450	8446	9219	4074	6111	9485	8034	11617	13873	7699	12094	5983	25275	6848	8260	5545	5156	10733	6866
PFUS00207	7706	7706	12568	10771	3740	8729	7012	9420	7213	15075	5984	7763	15930	10355	13348	6132	7965	15355	11700	9181	10670	17838	5349	11259	8167	9113	7136	5378	9482	15355	5047	9566	5603	3885	7673	10752	7496	13199	15651	7932	13112	6388	29014	6435	7940	7838	7747	15510	7270
PFUS00208	75	17	159	32	30	55	66	47	59	97	91	55	56	65	28	74	27	77	104	82	69	74	40	54	93	50	75	26	63	43	36	65	26	12	64	24	136	116	68	86	39	81	122	50	38	52	33	45	76
PFUS00209	186	118	227	147	113	140	367	317	356	374	242	249	256	165	154	238	114	303	452	302	356	384	231	209	447	151	325	126	272	211	197	330	112	55	342	271	297	501	331	346	274	221	479	294	198	252	261	225	374
PFUS00211	113	119	142	115	107	100	293	231	272	259	200	240	238	160	145	211	110	273	306	338	358	343	213	184	647	83	198	83	307	199	192	224	253	125	232	184	192	380	271	274	203	164	545	229	71	214	236	210	302
PFUS00212	230	159	249	557	58	417	308	1754	190	1766	320	216	722	138	300	174	548	987	365	143	352	1221	176	406	301	834	120	276	129	230	194	1114	23	65	198	336	821	162	956	158	711	135	814	488	1931	222	117	420	217
PFUS00213	140	105	165	214	82	109	411	420	336	453	294	272	321	179	150	186	141	252	365	434	592	482	236	170	226	383	135	107	330	233	239	326	83	57	346	123	812	357	279	322	295	310	650	159	285	221	301	257	348
PFUS00215	545	521	456	621	417	900	838	666	844	1182	603	873	846	466	524	461	350	983	864	1374	980	881	813	798	1243	523	369	260	1042	1010	564	639	607	237	666	399	1059	993	606	727	592	726	1779	596	489	496	729	712	768
PFUS00218	107	56	86	62	80	97	104	110	94	97	63	132	135	79	85	104	58	138	174	128	106	78	104	61	225	47	75	28	120	110	64	135	119	34	92	110	150	223	168	160	142	82	238	102	77	55	72	53	166
PFUS00219	5	7	6	8	1	8	13	34	15	24	10	9	8	5	8	10	6	13	24	10	20	21	11	7	1	1	7	2	9	6	15	17	0	1	22	8	6	8	15	11	11	12	18	23	2	5	9	11	8
PFUS00220	50	56	94	47	17	25	131	99	152	157	81	81	62	41	36	50	39	95	164	119	199	182	34	21	129	52	34	18	52	43	64	79	67	22	149	94	225	203	105	113	78	48	90	142	89	81	87	115	133
PFUS00221	49848	23116	65313	28806	20462	23010	36116	39902	39233	40101	35750	53002	46246	54075	37722	42227	21069	53091	68272	63473	61891	52397	40445	29581	87892	28657	43832	17225	62313	40235	39544	56926	59138	14946	42956	40248	62867	86680	58821	49741	38789	34599	90362	35906	27821	44803	52038	38623	54709
PFUS00222	36	4	23	21	7	10	9	12	3	8	13	26	12	19	11	24	14	12	19	12	13	11	16	11	7	35	17	7	13	17	16	15	0	0	7	2	77	10	13	21	12	12	18	62	11	9	9	6	10
PFUS00224	4	9	15	20	2	0	32	27	19	32	11	36	20	12	13	34	19	20	32	66	27	34	10	9	58	38	23	5	13	8	27	29	0	1	36	12	69	37	42	43	30	15	30	30	43	7	33	16	32
PFUS00225	88	38	178	67	95	100	243	203	164	210	236	145	155	102	81	120	71	200	224	197	239	224	121	122	98	115	199	70	137	93	99	137	200	57	181	84	384	277	172	172	161	143	424	258	172	147	189	178	209
PFUS00226	8	10	13	19	10	17	36	35	29	48	28	28	32	15	12	34	9	27	62	82	56	42	24	24	19	34	24	9	26	16	26	26	21	16	44	22	53	58	33	44	29	21	40	8	7	20	15	34	30
PFUS00227	500	240	700	238	219	292	423	496	489	582	432	388	403	561	258	234	162	521	913	561	515	340	385	412	681	241	369	128	678	360	304	307	309	126	290	172	468	584	309	462	351	370	838	438	208	272	323	339	388
PFUS00228	35	13	68	25	20	27	29	44	33	55	23	29	41	40	20	38	13	61	90	40	41	56	21	31	58	57	27	21	27	33	29	23	23	11	47	26	91	55	41	36	34	30	60	62	56	44	29	40	27
PFUS00229	64	70	156	121	36	46	124	181	148	202	169	261	233	93	131	123	96	205	295	228	189	195	141	201	339	186	138	97	180	200	136	142	46	41	124	103	285	270	239	204	219	129	333	105	154	122	118	178	172
PFUS00230	6	8	8	11	3	18	12	8	22	25	16	15	19	9	17	10	12	18	10	23	20	20	17	22	0	25	7	8	26	32	10	16	5	18	17	12	16	10	24	14	20	12	39	0	18	7	14	28	6
PFUS00231	45	37	60	43	41	29	126	81	95	93	85	85	82	68	49	91	42	119	137	189	134	105	53	39	115	48	56	25	70	57	72	128	45	8	121	84	136	228	163	107	103	62	139	32	85	78	90	73	165
PFUS00232	19	26	40	49	15	57	32	55	58	65	33	51	72	31	32	26	20	105	99	73	70	57	39	57	75	12	42	23	43	50	36	45	52	29	34	27	61	122	90	64	92	43	138	42	16	22	27	67	113
PFUS00233	85	26	134	44	54	73	82	69	46	71	88	83	96	85	60	70	50	101	124	97	76	81	73	66	174	200	80	32	61	54	56	91	59	9	59	23	296	89	80	61	46	76	121	146	140	54	29	41	120
PFUS00234	49	16	50	17	77	25	77	36	40	54	125	64	45	53	20	67	10	51	138	68	90	52	49	24	96	25	97	10	62	9	45	73	80	5	102	12	294	127	63	113	41	115	122	91	38	36	30	3	114
PFUS00236	5	2	2	1	1	11	10	5	3	5	6	5	3	4	2	5	0	3	10	14	5	7	4	4	18	1	2	0	1	2	3	2	0	0	6	1	5	9	1	4	1	0	5	0	0	3	5	4	6
PFUS00238	74	37	74	53	19	35	110	91	88	110	96	92	92	61	42	75	42	65	135	116	117	87	69	75	339	54	58	39	100	77	89	60	46	30	63	33	68	115	55	84	58	78	134	11	69	63	78	85	87
PFUS00239	18	9	26	15	24	19	28	21	21	23	11	31	24	41	10	36	9	32	59	41	33	22	37	39	125	58	34	17	38	26	26	40	19	11	23	16	197	43	53	35	24	49	78	91	85	17	11	11	59
PFUS00240	176	57	357	89	49	81	115	131	107	181	129	143	153	180	108	94	95	208	281	128	161	125	98	93	118	171	178	59	199	155	74	157	188	60	117	48	275	293	203	141	124	111	353	204	110	121	91	148	151
PFUS00241	876	294	1003	406	457	437	966	800	1157	759	1006	1142	774	906	512	867	312	820	1714	1576	1426	783	1125	640	2420	574	1055	292	1534	717	1051	827	1333	251	1065	489	1365	1944	844	1242	710	1055	1566	830	443	940	1176	659	1249
PFUS00243	1	13	6	2	10	21	4	15	2	18	10	4	16	2	11	0	9	17	6	4	6	10	8	20	28	19	3	9	12	48	6	25	7	7	1	11	0	7	30	3	24	3	35	0	19	3	4	28	7
PFUS00244	2000	847	2980	1074	903	1429	2406	2546	2179	2168	2342	2107	1931	2115	1273	1480	953	2520	3942	2251	2322	2120	1837	1822	4427	1990	2674	927	2161	1731	1297	2049	1977	691	1861	1013	3217	3234	2648	2389	2022	1786	4370	2725	2084	1687	1486	2002	2150
PFUS00245	6592	8568	7490	11276	2826	10018	6866	8771	6539	17878	6288	7386	17070	7762	15321	5393	9251	17984	8011	7380	10015	19182	6034	11770	10590	11369	4809	6661	8896	20906	5693	10181	5777	4261	7374	14988	6216	9547	18669	6434	13018	5685	31519	5644	7903	7381	8563	19140	6348
PFUS00246	43	52	31	58	17	49	109	95	50	170	69	86	122	65	92	64	64	118	79	98	78	92	42	72	30	129	43	37	61	80	45	68	58	24	79	81	105	91	103	50	96	64	161	43	106	32	66	101	49
PFUS00247	76	56	69	53	12	43	85	71	71	82	24	74	77	56	57	42	38	131	105	86	92	91	53	65	130	58	40	29	91	102	58	49	37	16	62	79	79	110	95	76	75	34	190	106	48	87	96	104	78
PFUS00249	5	1	7	0	7	5	2	6	1	9	5	6	3	2	1	0	6	3	11	3	6	9	3	4	6	10	2	1	4	3	3	12	0	0	5	2	12	3	2	2	9	4	4	1	21	3	2	4	4
PFUS00250	4	0	0	0	0	3	6	10	5	5	0	2	2	4	3	1	0	8	2	4	4	2	0	4	0	5	5	4	5	8	4	5	5	3	0	2	6	3	8	8	3	9	12	0	11	0	0	4	6
PFUS00251	4	5	4	6	1	5	6	7	5	8	0	7	5	4	7	2	4	11	16	14	17	11	8	5	0	5	3	4	16	4	16	11	3	3	5	3	11	16	15	7	7	15	33	0	1	9	6	3	7
PFUS00252	19	19	28	23	7	16	36	41	35	41	17	74	78	24	37	43	37	88	99	89	66	43	24	24	58	45	12	10	52	25	52	76	68	19	46	18	71	124	97	65	61	44	92	23	36	32	38	44	82
PFUS00253	47	3	65	12	11	27	26	13	20	18	71	38	27	29	19	31	6	23	36	33	31	23	24	18	11	33	30	4	30	16	22	29	5	5	32	9	121	33	20	32	14	28	43	46	83	14	23	10	30
PFUS00256	29	11	27	9	16	3	39	16	26	10	40	49	18	26	11	34	13	18	64	60	42	18	30	18	101	31	22	5	39	37	28	29	13	11	42	5	34	72	29	42	20	44	55	30	0	14	19	15	48
PFUS00258	689	134	584	138	276	127	483	201	546	190	524	809	207	567	181	455	91	212	1006	1082	887	286	692	184	1207	128	543	57	972	225	463	275	925	51	455	149	1025	1009	224	775	212	545	464	742	168	481	534	113	791
PFUS00259	84	61	67	58	30	36	94	96	66	98	80	143	130	90	101	99	83	130	133	402	116	98	81	77	224	124	55	37	58	67	108	162	256	46	88	86	303	211	151	117	124	72	143	153	69	48	115	71	184
PFUS00260	61	94	82	98	9	21	126	108	110	105	57	247	265	64	100	118	80	234	248	619	142	110	90	80	770	109	63	52	194	170	121	208	536	104	65	99	193	485	404	201	251	131	341	101	73	79	87	101	312
PFUS00262	364	178	294	169	2	0	3	0	3	1	1	0	1	1	2	1	0	0	2	1	281	280	0	0	0	2	0	0	0	0	0	0	261	75	102	86	250	201	216	0	0	0	0	139	42	159	0	0	349
PFUS00264	96	80	49	43	1	0	2	8	7	2	1	6	15	1	3	4	1	10	12	9	25	29	3	2	7	0	14	15	22	36	7	7	68	9	26	28	20	121	78	8	6	9	33	16	0	9	9	4	25
PFUS00265	19	5	39	28	10	16	29	39	25	42	38	33	26	16	10	23	23	38	62	35	33	52	20	16	55	53	35	8	14	16	18	45	40	5	46	18	148	45	27	60	33	16	14	17	105	31	21	24	52
PFUS00266	32	17	60	33	28	37	34	44	18	31	40	40	49	52	29	25	14	62	80	32	32	50	27	18	140	46	63	26	29	32	33	73	33	17	32	19	65	83	46	63	47	47	83	20	36	31	17	12	76
PFUS00267	1053	453	1366	565	601	715	1113	1053	1096	1141	947	1102	993	1091	709	914	536	1160	1967	1258	1541	1133	1148	931	1837	755	1085	403	1562	1002	815	1106	722	295	864	616	1929	1461	1048	1068	962	999	2139	1117	871	1013	977	934	1267
PFUS00268	19	4	12	3	4	3	12	9	19	4	8	10	10	16	9	18	2	4	14	22	29	19	26	7	30	20	11	4	14	15	30	11	3	2	20	5	24	18	7	17	14	16	9	36	0	17	15	20	25
PFUS00269	510	478	393	692	251	536	480	476	398	707	446	518	968	500	747	395	507	1345	581	573	593	731	464	609	795	775	413	327	551	1149	384	735	785	391	489	595	643	524	963	461	742	445	1950	512	554	384	462	829	611
PFUS00270	54	107	22	102	53	93	115	95	97	195	38	90	198	89	96	102	69	261	181	147	138	236	129	167	113	138	72	60	125	210	80	133	33	54	87	75	97	97	101	97	140	114	293	101	47	62	111	150	126
PFUS00272	380	46	753	20	90	26	99	41	97	11	188	88	79	543	48	214	25	35	528	109	92	241	60	72	182	73	589	88	321	25	80	40	283	43	72	13	156	754	168	175	152	121	220	304	254	123	64	32	58
PFUS00273	2	42	3	25	6	31	18	20	0	52	1	5	57	3	41	1	26	87	4	4	2	75	1	39	0	32	0	21	7	68	1	25	0	24	1	40	4	4	41	2	57	1	80	0	18	3	4	50	1
PFUS00274	618	447	505	515	412	441	675	552	672	733	596	818	801	588	522	513	318	918	1052	1093	938	655	842	760	1886	582	513	294	1110	806	523	687	774	269	480	510	858	935	671	686	635	617	1202	635	467	479	578	744	718
PFUS00275	54	8	86	48	15	34	72	70	37	94	63	95	97	74	53	26	19	43	81	45	59	56	59	24	76	435	66	14	36	22	29	96	32	3	57	5	698	44	16	39	37	35	45	104	383	48	20	42	90
PFUS00276	188	42	163	84	94	83	124	120	136	91	95	125	121	164	79	123	55	122	340	166	149	109	131	102	189	83	190	56	227	124	110	120	235	72	94	64	217	304	142	211	118	151	286	111	59	86	87	91	156
PFUS00277	285	42	354	111	127	161	272	225	141	194	404	271	207	391	132	193	117	185	417	338	229	186	251	144	736	332	337	89	311	125	226	275	11	10	253	59	775	219	174	314	184	240	451	246	340	198	179	105	286
PFUS00278	56	11	77	23	89	98	71	54	35	47	53	43	21	16	5	22	22	40	75	69	35	48	27	15	162	61	22	13	48	10	20	38	9	6	44	12	150	50	46	29	39	23	33	76	73	27	22	31	88
PFUS00280	105	65	261	150	24	15	403	364	334	309	338	239	175	109	79	143	93	244	383	510	536	514	173	148	476	95	193	79	283	190	145	197	309	83	331	148	219	674	261	346	236	214	553	100	90	358	380	279	384
PFUS00281	3	5	9	6	10	3	12	37	16	16	9	17	7	9	7	10	7	38	32	34	20	26	8	3	20	7	2	7	20	5	14	25	13	11	15	14	35	23	19	16	18	7	32	1	6	5	3	18	20
PFUS00282	36	45	119	48	39	83	289	158	226	173	160	107	114	50	44	114	44	140	197	117	251	241	67	75	90	45	161	54	101	86	90	114	63	31	238	119	97	272	156	141	114	103	202	72	77	163	152	144	180
PFUS00283	34	30	47	53	28	39	114	124	91	121	65	79	99	56	43	46	36	132	140	134	114	116	40	100	206	70	35	45	88	85	83	67	133	45	71	51	123	193	104	111	106	72	203	82	50	54	93	183	91
PFUS00286	26	0	35	15	1	1	35	13	9	43	16	24	26	42	9	17	12	17	40	19	24	16	7	1	11	57	25	2	12	4	17	18	7	0	36	1	87	16	8	30	8	14	10	61	39	30	9	7	24
PFUS00287	2	3	7	1	1	1	12	15	6	7	8	13	7	2	2	5	4	3	18	47	9	13	2	4	1	7	5	3	10	9	6	7	2	1	12	6	24	28	8	8	6	4	9	22	5	9	5	10	13
PFUS00288	39	29	47	32	16	30	53	49	46	42	39	31	56	50	23	43	32	59	93	34	49	40	40	46	116	77	45	21	75	61	42	57	28	24	44	23	88	73	33	52	53	60	136	24	92	39	28	53	67
PFUS00293	39	23	75	51	57	38	148	124	173	152	86	113	93	34	41	59	46	103	154	156	170	134	85	61	30	46	86	44	92	50	57	128	103	39	125	79	140	178	103	103	82	95	188	27	65	58	80	66	141
PFUS00294	248	117	366	177	253	147	376	324	386	248	197	269	366	314	197	236	103	415	526	497	560	434	307	241	475	154	426	143	386	252	284	269	360	100	404	343	398	660	453	367	221	304	648	339	192	419	403	286	515
PFUS00295	1	3	0	2	5	6	5	8	3	8	4	3	8	0	2	8	3	3	6	13	6	5	4	0	119	5	3	1	3	1	2	8	0	2	1	1	22	11	4	7	10	2	3	31	17	3	2	8	11
PFUS00296	94	56	163	86	55	73	218	216	224	176	146	175	170	114	91	141	77	208	342	265	325	263	139	118	272	122	187	66	236	187	144	185	348	88	177	142	209	443	266	224	171	144	441	180	134	168	156	163	242
PFUS00297	338	149	408	185	138	213	521	496	528	522	505	333	393	325	225	315	191	377	559	323	654	561	330	305	937	342	411	208	402	335	258	406	349	78	453	492	564	520	427	379	357	378	699	505	370	318	340	418	468
PFUS00298	96	49	127	93	60	101	145	158	118	168	101	169	185	111	97	124	92	195	287	182	158	135	112	78	203	240	131	42	116	129	144	192	62	33	142	58	340	210	170	141	160	131	220	154	210	105	90	113	181
PFUS00299	93	85	154	136	121	136	289	214	239	241	166	224	251	123	90	174	126	332	407	413	331	262	190	197	280	157	218	80	316	212	209	237	481	126	182	280	291	562	302	332	313	219	484	246	129	155	197	208	405
PFUS00300	227	94	620	159	203	164	242	283	221	271	534	510	286	231	131	156	95	196	363	402	462	318	211	226	789	322	227	97	291	181	191	266	211	85	256	113	683	551	472	421	294	276	499	418	545	165	126	124	440
PFUS00301	454	134	1108	393	417	548	1040	999	1221	1219	1413	1236	734	457	273	342	265	521	1874	1343	1642	1043	829	567	1529	456	629	216	930	320	633	783	811	203	1071	353	1633	2658	819	1427	772	1126	1404	1067	877	803	530	388	1510
PFUS00302	16	11	27	12	10	31	42	25	37	21	45	84	12	54	26	25	14	21	44	96	79	19	19	25	48	4	16	8	75	27	35	19	26	7	52	16	29	83	30	32	21	33	67	6	0	20	18	15	59
PFUS00305	68	14	71	40	20	11	53	54	48	68	85	50	37	53	30	42	29	69	68	58	70	89	54	28	116	38	64	20	52	56	47	43	1	4	97	42	78	85	58	38	42	44	79	45	68	82	91	56	43
PFUS00306	69	32	100	52	30	50	103	110	103	101	115	65	80	66	33	68	25	99	201	105	149	95	77	89	103	94	82	42	97	64	45	118	29	21	87	28	190	138	80	86	82	118	161	16	68	79	81	94	100
PFUS00307	20	14	23	26	4	8	38	54	39	34	21	37	32	10	22	28	24	45	79	122	67	49	33	18	107	22	11	8	29	21	31	36	37	8	49	17	63	71	39	47	37	30	45	56	47	31	44	38	59
PFUS00308	83	16	113	32	24	30	63	56	43	50	56	35	52	81	33	42	18	44	99	50	82	47	63	56	118	76	47	13	63	42	37	50	18	6	50	18	217	63	34	65	21	61	84	52	106	53	56	40	50
PFUS00311	40	13	46	21	26	65	123	88	114	90	68	58	66	40	18	33	30	67	114	80	114	80	45	36	60	93	61	28	53	40	38	51	21	9	127	50	96	119	80	85	66	43	69	84	69	72	61	41	74
PFUS00312	12	12	16	22	6	10	75	42	22	34	21	34	29	12	21	23	8	40	33	69	44	35	15	21	19	10	19	7	29	22	17	32	34	14	23	9	36	48	32	48	53	17	52	11	30	21	38	25	33
PFUS00313	3	4	7	7	1	1	5	4	2	6	0	1	0	7	2	1	1	0	18	4	6	2	1	1	27	24	3	0	3	1	3	14	0	0	3	5	28	4	8	6	3	5	7	0	31	1	3	2	1
PFUS00314	2	1	1	2	0	6	2	5	5	5	0	3	5	8	2	1	2	8	4	11	8	4	4	3	4	0	3	1	3	1	1	5	0	2	3	0	6	6	0	4	3	2	3	23	0	2	0	4	2
PFUS00315	122	12	160	55	42	53	135	95	97	114	126	100	63	145	53	106	36	57	200	83	162	94	104	59	178	174	102	26	150	63	91	81	46	22	117	23	306	144	62	117	47	97	191	147	92	92	80	54	147
PFUS00316	40	19	27	22	12	23	46	49	50	31	15	37	29	23	14	32	11	43	119	106	73	25	34	16	84	32	9	8	35	22	31	33	80	28	53	20	63	142	29	55	39	28	37	18	7	22	31	41	76
PFUS00317	160	276	285	384	128	257	498	528	423	612	199	392	482	222	340	225	262	705	529	834	480	620	244	352	509	216	230	219	420	597	258	446	543	374	302	384	300	779	797	427	577	282	1219	345	292	182	289	646	512
PFUS00318	132	43	186	101	29	98	173	153	83	188	101	78	120	131	103	62	94	166	160	86	136	147	96	122	194	229	67	33	52	99	86	103	29	5	139	45	326	101	113	88	95	73	161	130	226	69	88	122	92
PFUS00319	89	59	117	92	33	134	188	161	88	236	103	80	145	105	94	56	72	172	121	84	172	190	64	85	140	196	58	38	68	84	51	97	23	28	136	95	196	108	131	80	100	74	182	112	169	98	88	170	97
PFUS00320	318	308	285	418	174	368	515	667	325	831	274	366	805	347	511	271	512	875	521	392	375	801	356	606	569	622	392	454	479	1025	242	739	248	228	285	505	393	485	625	483	648	285	1518	561	462	226	246	766	478
PFUS00321	22	10	30	11	13	12	18	23	23	20	28	35	33	16	3	8	8	14	31	20	28	32	13	20	75	18	20	2	24	3	10	18	6	7	11	15	50	28	23	26	11	24	52	39	33	17	14	13	26
PFUS00322	61	19	116	45	32	50	90	87	116	86	64	130	71	65	47	54	37	63	154	165	151	79	87	48	98	31	55	28	85	64	56	96	39	16	109	44	137	139	60	111	67	49	145	38	59	52	83	77	91
PFUS00323	35	8	38	23	14	20	58	55	33	46	45	31	31	17	20	21	20	26	39	39	44	35	25	31	38	60	28	8	26	21	19	23	19	7	29	13	86	39	29	25	22	19	45	23	65	19	25	36	38
PFUS00324	32	14	83	20	18	27	38	35	42	46	53	49	32	41	26	35	5	51	50	95	55	39	19	24	0	76	23	15	39	24	32	44	58	13	28	16	137	107	53	45	35	36	136	8	104	33	29	26	60
PFUS00325	28	14	60	27	16	39	147	41	21	52	42	61	42	48	27	52	16	59	62	72	59	37	46	50	79	102	51	11	21	37	49	49	124	15	34	30	181	79	63	47	59	35	70	99	59	31	49	38	79
PFUS00326	2685	6223	3105	7122	727	8805	2920	5949	1466	9969	1524	1475	11584	2484	7484	1439	5772	16240	2774	1596	1539	7239	1411	9275	2731	9001	1843	5314	2081	14955	883	6435	2531	4456	977	4742	1651	2016	11765	1516	9005	1236	23189	2553	7072	789	1031	9577	1419
PFUS00327	36	13	56	30	26	37	48	35	43	55	79	36	41	27	29	35	22	43	79	49	100	68	33	21	134	129	49	12	32	30	30	41	31	11	59	20	210	65	41	54	23	32	78	47	95	51	41	56	68
PFUS00332	148	10	255	38	59	28	62	77	77	79	113	81	47	162	38	122	32	49	121	39	104	67	71	47	219	91	202	21	116	40	48	64	83	18	74	31	162	91	52	74	50	92	134	77	62	59	62	41	79
PFUS00334	57	14	82	20	31	35	57	58	41	64	47	48	60	65	23	35	22	44	93	30	75	54	39	27	202	67	59	22	61	30	31	49	42	5	61	25	221	95	41	47	30	39	98	59	152	40	24	40	61
PFUS00335	68	36	138	44	77	77	71	125	54	68	84	61	77	64	35	44	29	93	180	84	56	73	38	53	30	17	49	36	111	58	63	84	88	36	64	36	46	153	95	102	85	81	253	269	66	56	47	37	96
PFUS00336	147	45	153	50	52	84	142	106	132	111	213	134	105	143	81	85	41	127	233	166	161	131	110	67	401	116	141	26	127	66	97	91	140	29	105	57	251	216	130	146	86	94	201	53	120	73	86	111	145
PFUS00340	44	18	90	40	34	52	78	81	39	105	112	72	50	67	58	57	28	61	120	143	69	63	52	52	126	175	70	22	77	25	42	41	56	16	77	15	173	80	62	81	76	56	115	95	146	30	46	37	66
PFUS00341	23	3	91	7	37	27	28	9	23	12	97	52	27	47	19	23	16	17	57	31	37	21	23	22	100	34	45	3	28	16	26	33	2	4	42	7	86	44	14	37	19	31	62	29	32	23	30	20	33
PFUS00342	460	433	549	499	333	531	978	987	973	1335	1000	862	976	502	529	612	506	1017	1314	1309	1391	1158	746	746	1721	538	635	383	1104	971	722	1066	557	426	886	548	1149	1370	1115	1042	997	796	2044	548	674	720	688	1055	1238
PFUS00343	387	234	570	300	468	326	399	375	491	476	291	561	424	397	275	418	189	520	837	922	600	428	374	294	846	513	440	178	505	394	392	404	633	128	427	289	843	971	557	513	455	385	687	410	374	338	347	456	644
PFUS00346	17	0	90	2	3	1	1	0	0	0	1	2	1	2	0	0	0	0	3	2	2	0	3	0	0	0	56	2	11	0	1	0	16	1	1	0	7	11	0	9	0	2	3	37	1	0	0	0	6
PFUS00353	272	234	206	189	99	220	288	284	297	313	212	284	286	221	231	195	148	365	425	455	358	221	313	333	422	112	203	115	541	417	233	393	478	234	154	165	209	384	295	307	265	260	823	59	141	119	197	300	251
PFUS00354	24	3	28	4	15	18	12	8	14	16	18	14	20	19	6	25	6	16	28	19	29	11	20	6	53	21	20	11	13	9	19	16	6	8	17	3	79	23	24	21	10	7	22	20	34	14	6	10	23
PFUS00355	159	57	140	76	127	131	172	138	165	115	107	150	114	114	88	149	69	132	206	227	220	145	104	96	269	106	193	62	165	98	129	121	176	60	168	143	269	210	120	131	138	151	319	236	59	132	131	102	192
PFUS00356	251	65	400	132	145	180	293	233	198	221	332	233	279	324	149	216	102	246	429	240	247	188	187	151	495	260	262	108	228	161	139	250	174	67	183	102	591	288	238	259	184	184	426	282	268	145	152	156	252
PFUS00357	88	52	130	68	46	35	181	155	181	155	129	149	122	102	67	96	52	111	225	320	247	158	118	80	273	135	95	43	201	93	84	145	101	47	136	69	216	248	110	161	153	143	294	108	57	111	119	109	182
PFUS00358	1064	809	1902	982	610	780	1071	1588	1105	1343	1079	1756	1811	983	1023	1224	974	2375	2567	1493	1280	1572	1119	1285	3357	1262	1710	809	1717	1601	1098	1892	1343	675	1201	1217	2572	3629	2678	2116	2053	1306	3824	2395	1507	1017	826	1085	2319
PFUS00359	18	2	24	10	2	7	37	24	27	41	18	24	16	18	10	19	7	16	21	41	36	22	8	1	0	42	16	1	19	6	26	19	1	4	30	8	60	28	11	20	17	6	22	15	63	17	19	24	22
PFUS00360	0	6	2	4	1	15	4	19	1	12	1	5	14	1	15	0	5	12	4	0	3	10	4	11	7	25	0	6	4	7	2	15	0	0	0	1	5	1	5	0	5	1	9	0	32	3	1	4	0
PFUS00363	7	3	25	5	6	4	10	17	3	7	24	7	5	5	4	11	1	3	16	10	13	7	3	3	37	2	8	0	6	2	6	8	2	1	5	2	31	4	5	6	5	10	9	44	5	3	7	7	10
PFUS00364	12	4	11	10	5	11	77	16	25	22	21	19	13	1	16	14	4	10	14	41	30	23	7	9	0	24	8	5	17	12	9	6	31	0	23	10	6	21	11	15	20	9	32	27	0	7	23	34	17
PFUS00365	2	1	10	2	0	4	12	4	4	11	2	7	6	11	4	4	7	6	18	26	5	6	5	2	38	9	3	2	13	3	6	8	2	2	14	4	38	16	9	17	9	8	5	0	12	7	7	6	29
PFUS00366	63	12	90	18	22	38	36	36	43	33	26	73	44	63	32	26	14	39	95	54	38	24	41	39	64	30	55	10	62	22	30	40	111	10	27	17	56	55	45	47	29	41	98	25	45	24	31	33	30
PFUS00367	20	9	17	5	68	44	22	39	18	37	13	16	21	24	14	28	14	29	28	43	33	40	14	16	77	78	29	7	18	14	22	37	0	1	38	9	118	26	41	18	11	19	27	9	93	7	21	14	23
PFUS00368	18	1	16	10	5	9	5	6	5	9	4	9	12	9	10	7	6	18	17	2	4	13	7	5	19	20	22	7	19	8	7	12	1	2	7	4	33	12	15	9	8	9	16	51	14	6	6	8	11
PFUS00369	165	62	288	79	68	182	188	187	211	168	204	163	148	159	77	140	68	188	310	158	216	163	148	93	296	119	173	60	199	81	121	112	129	41	149	88	274	311	168	241	116	128	284	222	112	120	151	137	200
PFUS00370	23	20	51	23	15	16	33	34	14	30	28	30	37	26	14	18	24	30	38	28	33	13	17	13	85	72	25	13	28	19	16	13	50	4	20	2	128	46	28	24	23	25	51	18	32	13	17	18	35
PFUS00372	247	100	179	121	123	158	143	105	164	119	84	286	191	281	211	263	102	220	360	451	133	83	279	211	479	112	259	97	404	235	205	173	221	116	107	94	199	375	216	289	206	281	563	215	111	84	133	94	287
PFUS00373	314	27	394	36	46	43	56	60	109	43	129	165	72	425	58	109	40	66	156	119	117	46	122	88	407	72	189	35	238	77	83	71	168	26	55	25	182	202	92	128	59	103	137	122	61	34	78	28	133
PFUS00374	612	178	826	295	362	427	642	546	422	482	582	676	505	731	390	516	312	625	752	697	612	549	560	428	1461	691	791	225	598	444	434	465	379	129	553	235	1252	722	626	593	464	532	1137	1180	676	431	427	442	645
PFUS00375	221	45	240	74	104	124	120	106	105	126	184	199	186	214	123	152	77	184	250	125	132	120	147	139	362	266	151	36	137	99	138	183	9	13	145	47	465	169	151	181	142	134	258	330	317	89	107	109	210
PFUS00376	37	66	61	74	24	55	119	121	142	135	75	129	106	68	64	141	71	236	235	212	166	154	90	71	299	132	91	50	99	87	107	176	418	57	110	130	224	510	259	191	228	86	313	418	185	68	80	75	268
PFUS00377	83	13	106	33	24	52	77	85	53	91	105	63	54	117	39	50	37	83	137	51	69	66	61	31	61	82	46	10	59	28	41	56	46	14	66	11	196	68	45	87	40	37	89	56	103	56	42	36	59
PFUS00378	169	23	166	45	46	61	143	124	140	98	204	156	100	190	59	99	38	107	191	150	154	91	146	76	460	109	132	26	176	64	111	76	58	14	148	26	402	136	81	176	87	125	119	292	129	92	138	61	133
PFUS00379	103	87	186	146	168	129	167	208	158	178	141	240	252	135	156	184	123	301	304	425	184	190	210	151	354	115	192	125	283	222	195	261	530	133	166	130	290	359	269	320	307	164	612	149	82	112	116	127	373
PFUS00380	151	127	235	155	177	216	343	388	415	397	343	270	307	221	178	142	108	293	583	456	510	380	266	250	443	159	253	130	473	322	185	274	283	164	315	151	380	657	339	504	357	321	881	259	96	285	246	277	441
PFUS00381	278	211	393	268	269	442	364	325	361	352	204	494	492	317	258	296	193	585	757	647	524	388	329	309	794	237	336	171	517	407	424	450	698	164	363	278	547	1078	659	578	527	457	903	413	278	262	354	338	671
PFUS00382	302	245	384	313	171	292	601	607	699	622	474	700	618	241	278	498	257	700	1140	982	901	673	342	299	757	242	416	209	619	386	406	696	1372	223	541	531	704	1594	864	809	679	413	1045	655	296	413	498	460	1032
PFUS00383	9	6	31	5	25	11	11	37	25	36	59	24	24	28	17	15	24	35	73	30	25	32	33	19	71	22	25	19	60	33	24	41	2	7	30	14	35	76	47	31	34	32	57	12	2	42	22	46	46
PFUS00385	131	28	200	51	43	31	78	77	98	76	137	106	61	174	50	76	27	75	120	107	112	67	92	59	181	92	86	28	92	41	70	56	22	9	107	33	245	97	55	100	58	67	112	179	191	72	104	83	71
PFUS00386	179	101	230	136	104	109	217	230	209	248	189	289	224	174	124	170	105	269	450	351	352	309	163	119	243	335	135	55	190	137	174	216	355	60	309	170	500	545	357	291	211	189	332	160	213	205	237	206	312
PFUS00387	273	116	401	210	187	162	398	282	349	328	210	336	321	266	195	340	192	440	670	607	433	366	307	195	554	222	356	138	420	317	299	343	501	151	353	319	584	742	412	485	317	340	683	273	374	266	373	287	484
PFUS00388	24	4	23	10	1	1	23	8	6	10	24	7	13	23	9	20	7	7	19	18	18	16	26	4	35	10	22	7	14	6	9	11	2	3	19	6	37	18	11	22	8	12	11	10	35	21	18	7	16
PFUS00392	86	18	91	37	31	38	106	53	29	77	78	68	65	64	46	50	32	72	72	74	79	68	43	27	196	133	74	24	48	27	49	42	41	12	63	20	267	52	43	55	32	38	95	108	110	50	39	34	81
PFUS00394	330	36	276	64	225	110	494	285	567	191	502	363	108	206	51	294	59	122	666	425	749	278	356	67	759	33	355	49	362	52	319	159	161	26	553	129	694	562	191	432	111	384	287	283	89	504	439	91	378
PFUS00395	142	51	114	51	74	71	193	98	163	74	71	211	106	125	81	164	48	71	312	283	242	91	170	90	286	49	128	41	268	58	211	97	182	45	148	69	283	480	142	224	112	200	245	236	51	163	121	73	284
PFUS00396	144	40	242	66	88	77	180	172	173	152	205	215	123	166	100	150	52	115	318	245	221	181	174	114	262	141	208	67	236	107	93	218	131	40	193	81	355	268	150	233	143	168	364	187	197	148	142	61	171
PFUS00398	8	3	9	2	14	9	8	4	9	1	17	7	7	6	2	2	4	3	24	33	14	8	5	5	1	2	10	1	14	2	2	5	4	2	12	0	18	28	10	12	20	4	16	8	28	6	7	2	5
PFUS00399	29	3	61	18	9	13	43	37	3	43	57	39	35	33	13	32	24	30	72	12	15	20	22	10	30	138	40	6	22	10	14	38	6	1	45	0	232	13	8	24	19	31	22	88	139	19	11	11	39
PFUS00400	78	35	210	85	66	111	183	245	303	174	160	365	174	78	49	94	52	75	528	144	336	217	103	94	152	48	112	23	177	21	72	67	260	65	132	62	560	742	198	430	166	204	346	301	346	174	106	35	245
PFUS00401	459	315	748	419	409	493	638	571	582	605	594	776	702	574	496	616	351	939	1179	1157	831	524	588	560	1456	531	691	232	920	632	591	773	861	292	531	302	1308	1494	970	884	767	617	1552	547	617	448	504	520	952
PFUS00403	32	24	26	73	21	22	120	93	117	118	55	85	83	40	22	64	34	98	143	307	176	89	101	75	44	22	79	35	120	98	72	130	149	61	81	34	166	208	113	117	143	98	310	67	74	51	97	71	159
PFUS00404	44	46	161	87	30	73	92	123	144	103	60	91	99	45	64	75	55	96	254	172	123	110	42	49	61	52	38	36	71	37	55	139	336	98	49	38	175	394	209	180	131	52	166	28	86	30	56	66	193
PFUS00405	270	88	355	117	236	249	363	319	367	304	409	311	269	323	164	250	127	225	582	325	548	349	212	204	678	203	312	121	362	142	240	346	422	112	303	137	673	525	265	375	277	265	603	314	278	240	234	193	377
PFUS00406	46	19	51	14	24	61	31	36	40	24	35	57	37	63	25	36	22	45	86	69	43	28	50	32	84	46	59	20	82	47	20	56	80	26	28	13	71	67	33	75	46	56	128	23	42	23	40	21	46
PFUS00407	49	121	119	134	68	67	407	365	532	338	217	389	258	81	118	259	71	354	529	882	770	356	210	137	468	135	99	46	266	155	327	402	764	98	493	225	405	914	415	434	315	217	406	184	109	347	542	320	667
PFUS00408	44	38	51	51	97	76	68	75	69	108	77	51	82	35	31	41	20	104	149	151	97	79	78	76	133	79	78	34	99	95	92	142	35	43	102	44	136	115	87	105	85	96	220	42	69	50	54	70	110
PFUS00409	14	36	47	56	26	36	123	128	86	148	49	80	68	30	49	68	43	115	104	153	138	130	32	51	123	98	32	38	84	69	62	85	88	39	123	74	125	162	126	103	97	36	149	55	41	45	63	127	125
PFUS00410	20	77	51	197	13	288	63	281	12	273	14	15	202	15	101	3	216	214	73	15	40	1130	13	196	53	72	25	216	12	207	8	360	41	116	22	672	29	18	665	11	404	23	1052	7	167	17	15	521	22
PFUS00411	11	10	45	15	0	28	0	26	3	4	0	4	44	5	15	1	18	10	16	6	7	34	1	28	0	7	2	13	6	1	9	0	0	10	2	5	11	4	31	7	27	0	59	24	7	3	4	11	2
PFUS00412	17	11	24	20	11	17	19	23	16	19	10	21	10	18	2	9	7	23	34	45	20	18	23	17	55	35	13	9	29	17	11	6	19	6	19	9	13	58	24	16	16	13	46	90	10	10	19	24	26
PFUS00413	136	24	218	55	63	84	149	114	138	95	237	204	80	123	35	99	48	90	270	160	195	89	141	67	314	110	126	28	196	77	72	89	74	31	118	19	382	243	111	194	77	141	186	171	60	97	100	53	185
PFUS00414	65	85	98	89	47	62	123	140	159	156	89	271	185	74	95	199	99	209	255	410	228	144	126	74	448	125	109	56	201	154	144	164	448	85	113	162	269	467	333	240	222	124	291	228	136	83	91	98	414
PFUS00415	0	0	9	0	1	3	0	0	5	2	8	2	1	4	0	3	0	0	16	9	1	1	0	2	40	9	2	1	11	0	2	1	0	0	2	0	0	25	0	5	7	7	2	0	1	6	1	1	17
PFUS00416	2390	10462	6358	11050	1097	11956	6671	15412	3400	18090	3699	3894	19211	4356	16078	2995	9548	20369	7138	4773	4244	17812	2429	15781	4259	10797	3961	6376	5442	20596	1738	22592	6528	6435	2995	15950	3747	8955	21609	4602	16184	3502	40302	4100	8939	3488	2759	17925	3756
PFUS00417	378	271	666	434	248	451	609	685	500	606	491	479	720	471	427	432	319	682	930	840	757	720	492	559	1001	523	519	299	729	688	419	604	570	320	416	430	614	908	803	693	700	565	1704	434	409	368	471	656	587
PFUS00418	15	1	19	0	0	6	8	14	14	19	24	13	19	16	4	7	3	12	26	4	15	6	6	5	5	19	5	2	8	8	5	5	10	1	12	7	21	20	6	4	2	7	9	1	35	7	10	12	6
PFUS00419	35	18	72	30	30	39	58	51	60	60	80	69	47	27	22	65	27	70	164	56	61	37	50	36	34	17	65	12	114	44	36	59	99	37	35	25	127	160	64	115	56	51	139	45	61	34	25	36	87
PFUS00420	11	4	3	4	9	3	8	5	14	5	8	18	4	12	3	3	4	1	21	13	11	10	12	3	1	5	22	1	17	2	1	0	20	3	6	2	12	17	4	10	2	6	9	1	2	1	3	3	18
PFUS00422	45	2	66	4	9	4	47	15	14	8	39	41	6	45	3	37	3	9	37	18	36	8	15	6	65	12	19	2	14	1	17	6	1	0	44	2	108	26	6	17	1	11	12	27	8	42	26	6	19
PFUS00429	8	2	14	2	2	13	12	19	7	30	3	2	25	4	1	9	3	29	3	7	1	10	4	17	2	11	7	5	2	6	4	7	7	6	4	12	3	6	10	3	8	4	18	25	29	1	3	12	3
PFUS00431	67	29	178	73	21	21	44	68	53	89	62	74	119	84	51	60	36	72	149	60	100	103	43	52	190	45	61	26	66	26	49	110	63	19	51	36	182	109	95	47	82	58	129	62	98	55	46	56	80
PFUS00432	888	522	1325	1006	644	940	1583	1762	1226	1976	1532	1440	1587	860	730	1186	877	2250	2551	1758	1675	1825	1065	974	2959	628	1660	759	1619	993	974	2119	2315	715	1246	1089	2051	2524	2426	1664	1769	1102	3586	1352	1135	1185	976	961	1904
PFUS00433	5	4	7	6	9	5	7	2	4	5	14	2	8	4	0	6	4	3	12	8	5	13	7	4	0	42	2	4	10	4	3	5	3	4	9	3	30	8	2	9	12	4	13	0	10	2	12	3	16
PFUS00435	13	12	15	31	2	7	39	55	49	37	33	58	20	23	14	31	21	49	48	54	64	30	30	28	97	16	27	16	38	29	45	37	67	8	33	11	94	62	49	62	52	39	68	9	7	28	22	21	61
PFUS00436	157	88	133	100	46	84	158	170	196	192	212	140	184	138	115	116	66	189	224	271	211	187	177	158	220	116	166	91	238	205	143	157	77	81	148	98	234	209	165	189	173	152	429	122	111	110	135	145	171
PFUS00437	1339	342	1762	376	821	506	1178	556	1408	501	1353	1789	693	1662	568	1354	327	598	2288	2708	2009	728	1688	594	3212	392	1586	240	2582	744	1465	890	1591	326	1495	450	1854	2601	858	1945	795	1610	1688	1094	408	1390	1484	469	1787
PFUS00441	30	1	59	62	6	9	58	41	10	114	23	84	65	171	29	25	25	38	114	33	28	45	73	7	0	414	77	7	39	9	34	66	19	3	123	2	542	32	17	33	15	30	18	80	415	53	13	9	68
PFUS00442	23	13	31	21	4	12	46	57	52	34	36	78	36	40	21	24	30	43	83	127	59	40	33	26	113	26	37	7	59	19	41	48	31	17	20	22	64	81	47	83	50	54	76	13	37	35	37	23	58
PFUS00443	5701	3907	6165	4734	4181	6943	4780	5208	4971	7803	6048	6628	8406	6752	6771	5107	4559	8793	8191	8381	7358	7506	6136	7490	13304	6172	6141	3587	8726	10130	5232	7007	8649	3554	5116	5113	7807	8286	8700	7512	8341	6328	19529	6371	5025	4374	4864	7231	6806
PFUS00444	603	480	955	627	236	381	1027	696	1111	1014	770	1090	1038	650	695	769	447	1234	1524	1663	1538	1254	745	581	1353	458	620	346	1101	909	780	916	1537	358	991	814	927	2089	1311	1248	1065	736	1726	688	432	739	962	888	1224
PFUS00445	19	2	11	2	5	13	4	4	5	5	8	13	6	9	13	0	3	8	10	15	16	1	8	2	21	24	2	2	5	8	7	1	11	1	15	3	30	10	5	6	4	10	30	5	3	3	7	3	16
PFUS00446	274	61	469	127	120	150	215	168	168	165	232	211	170	221	107	266	108	205	293	118	211	167	167	117	325	467	364	77	127	101	147	222	23	4	219	82	1017	204	216	193	156	168	254	911	685	138	151	90	267
PFUS00447	132	81	269	128	64	107	270	222	283	240	194	327	198	141	94	223	111	215	470	760	402	302	219	183	499	115	183	82	354	210	187	234	527	141	330	131	322	630	312	325	276	240	571	199	91	188	251	195	431
PFUS00448	72	24	110	26	80	68	71	65	74	43	86	111	93	92	50	83	36	55	137	80	101	98	72	49	298	73	134	21	135	35	46	46	85	25	67	22	167	207	92	119	57	111	147	166	105	62	43	43	112
PFUS00449	17	4	31	3	1	2	15	7	14	4	10	7	7	5	1	8	1	8	30	17	16	4	12	1	5	8	21	1	15	3	6	4	13	1	6	2	58	16	6	19	5	7	10	34	0	8	4	2	28
PFUS00450	18	6	9	8	15	17	7	21	9	13	13	5	7	4	8	7	4	6	15	30	11	10	7	4	29	2	12	1	20	5	8	15	18	6	3	6	22	10	10	10	7	9	37	2	11	6	4	2	9
PFUS00451	4	1	112	2	5	5	18	24	31	1	108	29	10	75	9	27	3	2	224	46	22	16	18	28	11	11	35	6	84	4	13	11	25	3	25	8	19	183	26	71	53	32	66	99	62	56	9	3	64
PFUS00453	945	361	1190	527	300	404	694	671	529	704	518	789	939	884	593	470	447	1030	888	835	665	790	477	642	1338	749	630	360	645	756	533	753	723	320	427	360	1141	1055	1193	631	866	427	1524	703	771	352	509	681	608
PFUS00454	1180	1181	1215	1223	338	1151	1159	1454	895	1751	844	1493	2536	1096	1679	823	1122	3313	1658	1320	1143	1571	996	1697	2154	1703	770	1057	1547	2484	792	1913	1957	1366	793	1076	1678	1915	2992	1488	2228	937	4367	970	1560	662	644	1774	1453
PFUS00455	44	5	64	10	14	32	153	77	18	51	82	34	21	22	19	24	20	34	44	31	45	39	22	17	20	87	33	5	19	14	16	35	6	4	41	9	100	23	14	31	21	24	38	102	77	35	21	21	23
PFUS00456	79	36	271	42	53	81	132	64	90	39	138	105	58	103	36	78	35	79	305	175	86	67	72	63	221	34	92	26	192	40	79	48	158	25	39	36	161	392	113	204	130	91	206	135	53	88	56	48	168
PFUS00457	21	1	45	10	18	22	13	16	4	17	18	14	18	17	7	11	6	10	59	16	24	15	17	3	39	94	36	4	19	6	8	11	10	2	15	0	183	12	6	14	12	7	12	46	45	23	10	5	26
PFUS00458	8	2	19	8	2	5	9	14	9	14	15	11	12	8	10	16	5	10	12	20	14	10	13	7	35	21	18	7	15	11	9	10	0	2	10	4	37	12	14	8	11	11	19	51	25	11	15	16	23
PFUS00459	63	62	100	76	72	98	292	184	209	255	176	135	145	72	82	134	85	186	209	209	309	279	122	103	146	101	142	73	128	118	116	186	22	9	295	153	265	205	186	196	134	144	203	138	102	188	195	158	231
PFUS00460	5	13	26	28	13	8	92	95	66	87	10	35	25	15	16	15	22	55	60	61	110	74	15	31	58	18	15	14	16	14	13	59	11	9	75	24	48	92	47	34	37	19	41	16	10	23	53	71	46
PFUS00461	16	4	34	20	12	21	25	30	18	31	41	35	24	19	16	21	12	29	50	28	43	25	29	24	44	12	24	3	29	15	15	22	4	12	28	12	91	26	20	32	20	24	51	12	15	31	23	23	35
PFUS00462	16	5	17	15	3	11	84	57	35	45	45	25	29	19	13	18	9	29	44	55	38	48	25	25	12	38	28	9	32	19	8	48	9	8	53	9	85	21	15	35	36	31	47	89	67	20	27	43	37
PFUS00463	167	91	155	158	30	106	191	242	190	292	136	211	252	159	161	151	112	276	299	371	249	163	250	251	472	194	145	103	286	225	157	409	249	114	168	110	333	321	267	297	271	232	600	149	158	121	137	241	311
PFUS00465	55	17	82	13	18	33	44	52	21	42	26	48	26	41	18	38	22	30	62	37	35	33	36	20	49	36	27	9	35	23	20	17	31	10	36	6	93	50	23	48	23	37	75	9	49	36	24	31	48
PFUS00468	12	8	20	20	15	26	117	74	83	78	69	76	37	21	17	44	17	63	87	172	152	132	42	23	31	51	13	11	41	25	41	84	41	6	104	20	189	116	68	68	41	52	60	45	63	76	86	102	69
PFUS00469	9	0	8	1	9	0	17	4	19	2	15	29	0	14	0	12	2	1	24	29	20	4	18	2	1	0	28	1	30	3	15	1	24	2	11	0	27	27	3	18	4	25	4	23	9	17	13	0	26
PFUS00470	228	173	237	240	199	263	516	442	387	466	321	374	425	257	255	257	172	392	478	563	477	468	350	321	659	462	300	149	424	410	297	406	366	180	335	225	641	538	431	375	453	335	898	605	434	215	250	390	480
PFUS00471	193	188	374	250	211	406	758	577	759	694	502	571	506	315	328	440	245	593	945	759	942	668	489	367	891	347	452	211	682	534	458	506	502	135	706	440	788	1166	697	665	457	480	1017	299	286	465	641	518	729
PFUS00474	110	91	200	79	115	118	160	162	179	156	106	189	167	118	131	150	83	205	334	254	242	136	165	140	91	80	177	86	209	145	125	202	210	75	107	114	215	334	220	205	157	163	365	53	77	125	131	167	256
PFUS00475	11	3	3	0	31	30	51	16	4	13	14	14	19	7	0	145	78	2	4	79	148	98	85	69	204	91	4	1	5	5	9	13	111	18	2	8	433	6	5	4	7	627	1230	342	96	79	7	6	13
PFUS00476	521	123	988	290	327	401	674	1052	859	706	967	750	470	404	229	875	338	509	1458	558	604	369	428	392	1276	621	877	215	375	165	411	666	622	74	690	241	3127	1457	933	997	496	23	40	1698	1573	622	362	218	1104
PFUS00477	47	13	80	35	9	17	91	177	68	107	124	143	116	79	42	133	56	102	265	120	73	63	66	69	100	81	128	51	95	39	78	184	88	16	79	40	256	240	149	198	92	142	242	135	74	54	31	40	90
PFUS00481	37	45	76	52	34	112	50	113	49	102	41	96	121	41	121	42	61	201	139	67	79	86	51	139	87	116	35	72	68	131	42	78	76	61	44	47	77	94	167	87	132	55	345	15	81	34	52	164	47
PFUS00482	192	314	315	401	89	310	295	556	253	786	254	330	821	261	511	200	293	1050	422	302	374	763	203	649	406	581	224	322	314	690	158	520	273	210	242	521	338	473	892	310	562	211	1378	237	358	254	299	984	338
PFUS00483	155	79	248	94	70	112	263	204	293	208	154	197	163	174	88	155	83	245	365	376	325	184	156	111	498	123	153	51	213	100	180	123	174	55	236	104	346	414	212	273	177	143	273	155	99	139	209	236	253
PFUS00484	188	30	291	76	62	42	130	131	73	123	203	232	130	212	81	164	48	109	272	143	139	106	146	73	407	342	199	38	169	71	117	182	12	8	175	22	879	164	122	217	88	137	208	584	365	165	89	43	258
PFUS00485	196	43	383	75	203	125	370	215	334	193	288	263	131	211	91	220	55	108	538	349	515	236	235	122	305	97	276	46	315	68	187	124	178	35	388	87	639	523	188	382	138	293	311	245	194	357	312	90	363
PFUS00486	632	129	714	199	394	292	917	544	760	443	999	671	353	654	211	531	154	281	975	875	1140	673	615	260	1582	190	1005	140	997	272	459	317	545	156	862	421	1005	1279	537	897	421	766	1066	712	361	712	691	253	907
PFUS00487	131	52	115	61	83	50	163	105	197	130	147	211	118	142	103	120	67	110	286	231	268	153	126	105	371	70	127	40	228	99	150	177	98	52	233	78	285	301	116	258	122	195	275	143	122	202	150	97	216
PFUS00489	109	354	118	635	40	950	179	1598	88	1352	104	148	1008	103	610	49	407	1114	274	127	161	1137	132	695	241	826	86	492	144	660	89	1934	212	399	136	560	206	194	1305	109	903	108	2641	244	604	118	152	647	101
PFUS00492	7	0	8	4	7	5	2	4	4	3	6	9	4	15	5	6	6	13	12	3	5	0	10	11	0	13	8	7	9	7	3	4	3	3	7	2	26	11	8	8	17	2	17	0	22	2	5	5	8
PFUS00493	6	1	9	2	3	1	1	2	4	7	1	3	1	4	0	2	1	2	4	1	3	1	1	2	12	7	3	2	3	2	4	1	4	0	2	2	10	3	4	2	0	1	5	0	8	6	3	1	2
PFUS00494	8	7	13	8	21	34	14	19	12	17	19	12	20	21	13	15	12	17	28	20	11	14	11	6	0	58	19	7	6	11	15	9	3	1	21	7	71	14	20	17	10	9	15	0	28	12	8	7	20
PFUS00495	59	11	61	26	30	60	29	42	23	52	35	43	46	41	27	40	38	47	86	32	50	45	54	32	101	167	51	8	22	37	27	47	7	7	35	9	287	59	50	68	29	33	97	134	187	25	32	30	54
PFUS00496	4	5	2	3	4	7	1	7	3	10	7	1	8	0	4	2	4	6	4	6	1	7	3	1	13	15	0	0	1	5	0	1	0	1	3	5	10	2	5	1	5	1	9	0	27	1	3	7	0
PFUS00497	32	34	43	56	32	81	85	65	54	109	51	45	127	55	65	44	40	98	101	55	64	135	29	68	57	59	26	35	39	88	32	86	12	25	54	57	72	73	76	39	75	52	167	15	67	58	51	136	34
PFUS00498	9	13	20	26	28	16	48	33	20	24	33	24	36	15	30	25	24	45	42	42	41	33	32	35	9	27	25	15	43	38	8	26	27	17	22	25	29	34	36	29	45	27	117	16	2	17	14	34	22
PFUS00503	2	3	0	0	4	6	57	4	3	4	9	0	2	0	3	1	2	1	0	8	6	5	0	2	0	0	0	1	4	1	1	0	18	3	5	2	0	2	3	2	3	0	0	0	0	2	1	6	1
PFUS00506	121	105	229	111	71	137	178	181	199	243	125	170	207	147	147	168	58	217	331	219	213	222	121	203	413	140	171	68	241	208	102	158	132	92	159	92	141	291	182	335	155	151	333	137	141	113	123	210	156
PFUS00509	8	3	10	8	3	13	9	16	5	30	28	16	14	7	15	5	9	22	20	6	24	9	15	9	2	29	10	4	10	10	8	13	1	1	15	1	36	14	16	7	9	14	13	14	21	7	2	9	12
PFUS00510	113	114	145	131	113	168	171	193	160	193	97	274	354	131	193	192	188	456	417	466	152	164	232	240	206	164	250	109	360	355	231	269	697	179	146	236	247	648	464	367	386	266	883	303	157	90	104	212	450
PFUS00511	355	437	755	548	255	528	940	1044	1144	1470	681	591	878	517	526	374	370	1013	989	943	1481	1340	459	717	691	694	403	339	582	757	454	823	365	241	974	636	936	2122	1014	949	943	482	1324	705	607	515	526	976	834
PFUS00514	4	5	0	1	7	2	8	8	3	7	3	9	4	0	8	5	0	6	14	7	6	9	5	3	33	5	1	1	12	7	21	3	2	1	7	3	6	9	2	10	1	6	18	0	6	0	4	1	3
PFUS00515	15	8	21	9	7	10	13	33	31	26	9	31	32	20	23	17	15	15	49	28	21	27	19	10	3	12	35	7	39	17	21	37	13	12	19	13	29	41	19	37	22	37	48	0	3	24	16	24	22
PFUS00516	16	7	52	21	15	15	42	26	48	32	23	39	42	16	20	42	21	50	61	129	46	42	16	23	145	21	41	13	48	23	55	43	76	32	41	18	77	143	77	75	54	52	60	54	29	9	28	17	141
PFUS00517	37	17	93	34	17	31	67	69	31	103	45	29	36	53	13	18	19	55	66	54	78	98	39	37	126	69	51	16	59	26	34	37	8	5	251	34	122	55	40	42	51	30	77	4	32	54	41	44	89
PFUS00518	2	2	1	3	2	1	7	9	14	11	4	3	11	6	1	4	0	2	6	11	8	10	1	0	0	0	1	0	8	0	4	9	8	1	11	6	7	14	4	6	4	5	13	0	0	6	7	11	5
PFUS00519	103	36	113	47	48	71	115	128	81	93	84	106	98	85	63	61	41	123	206	192	117	44	118	111	108	108	80	40	182	98	100	96	60	49	78	24	197	147	99	130	128	89	215	117	69	54	59	78	106
PFUS00521	5	5	10	4	7	3	19	10	23	18	3	13	14	9	4	10	2	7	28	3	11	4	8	8	7	3	4	8	9	11	10	11	3	6	13	6	12	8	7	20	14	28	19	0	23	8	10	7	15
PFUS00523	35877	654	69429	481	12331	1513	11467	1424	18405	111	16245	6742	2622	33442	786	25925	1050	190	27452	2003	22669	3288	8114	1660	1816	694	35016	788	13641	75	5178	64	20871	852	7752	1107	19190	22755	1692	7450	2492	7413	3348	11377	2078	5973	13475	1292	4849
PFUS00524	10	13	15	10	16	7	47	51	23	49	36	19	24	14	13	11	13	23	56	52	61	41	19	20	1	17	11	6	24	21	22	19	13	9	44	16	15	45	21	45	22	28	28	2	12	33	34	36	25
PFUS00526	44	12	52	28	17	36	38	39	38	50	46	43	33	37	27	24	15	55	53	24	49	40	27	48	58	49	30	14	17	32	15	24	14	6	43	24	120	33	58	27	20	25	66	57	36	34	34	58	35
PFUS00527	33	37	31	43	14	22	19	45	15	110	18	28	85	28	68	10	35	144	38	13	21	65	22	63	15	288	30	28	14	79	16	70	14	5	12	28	43	27	79	31	63	21	110	76	207	10	10	50	30
PFUS00528	239	257	260	403	298	815	486	671	419	876	347	467	651	275	443	291	332	634	734	655	538	695	399	536	1286	536	372	357	467	826	355	580	238	277	368	492	753	696	859	559	651	476	1559	326	551	286	313	493	642
PFUS00529	9	3	46	11	3	14	21	58	12	41	29	15	23	24	6	12	14	18	61	31	12	31	7	7	21	29	32	7	26	2	5	50	12	1	24	5	38	26	29	20	20	14	20	12	51	36	9	19	25
PFUS00535	15	2	17	0	11	13	1	5	2	2	7	13	2	24	8	2	2	1	5	5	5	2	13	2	61	0	5	0	17	1	5	0	17	0	4	0	6	6	0	10	0	0	2	0	0	3	11	3	10
PFUS00537	121	38	207	65	68	132	272	309	315	211	323	242	123	257	106	167	68	197	430	164	232	140	219	129	253	97	240	62	243	107	110	137	77	25	262	95	342	381	186	250	150	183	331	211	90	159	216	151	186
PFUS00538	228	81	305	136	137	225	182	221	242	277	181	238	230	230	159	157	116	248	285	271	267	188	193	174	429	219	164	66	227	183	185	278	139	58	180	113	302	480	276	274	214	142	315	206	113	162	181	252	259
PFUS00539	520	205	650	256	237	274	685	590	781	647	580	564	508	524	330	352	267	615	949	619	930	632	485	410	715	240	450	171	717	398	389	499	416	191	564	309	696	848	571	640	421	565	1151	300	279	513	615	672	642
PFUS00540	101	24	117	39	24	35	147	103	73	90	51	58	43	89	49	34	45	91	121	74	94	65	59	63	164	121	79	28	91	63	45	79	146	22	53	37	130	112	107	99	70	61	146	110	72	56	84	71	98
PFUS00541	27	25	41	43	18	18	129	118	91	131	48	71	63	31	46	30	27	117	116	145	120	117	52	42	109	78	24	18	47	63	42	103	118	24	94	47	153	143	75	75	106	56	163	110	83	46	67	133	85
PFUS00542	139	21	204	41	43	34	134	117	142	100	171	120	90	106	38	113	45	81	193	119	182	124	109	58	114	104	132	31	64	15	49	101	39	22	100	40	386	141	58	94	57	98	122	221	129	101	77	40	147
PFUS00544	6	1	6	2	7	9	16	4	8	0	27	22	4	7	8	8	2	0	17	28	14	13	3	4	43	5	8	5	21	0	5	0	16	3	14	1	1	35	9	19	2	11	7	66	29	2	13	2	27
PFUS00546	4	5	1	9	4	3	1	4	0	9	5	4	15	2	5	1	6	29	12	3	2	15	2	13	0	5	1	1	1	1	10	20	0	1	2	8	2	1	12	3	11	3	47	6	13	5	4	9	2
PFUS00550	4247	577	5852	1254	2452	2146	2794	2860	3175	1982	4200	4343	2121	4001	1079	4505	1542	2683	6840	5317	4245	1904	2386	1269	10261	1860	10008	1443	3796	683	2676	2773	4329	865	4628	1408	12859	9916	4243	4795	2441	3295	4304	6805	4678	4347	1925	834	6299
PFUS00552	4	4	7	10	5	18	24	28	18	26	11	10	15	5	7	5	15	15	31	25	32	19	10	6	44	10	7	9	22	10	7	20	4	4	26	6	23	18	17	24	19	14	23	0	24	23	10	18	11
PFUS00553	250	161	180	176	115	158	181	127	169	206	146	253	241	258	209	143	123	322	280	353	217	161	278	253	494	203	184	118	408	338	191	265	100	116	120	85	339	265	203	301	265	276	594	165	195	101	125	221	251
PFUS00555	10	8	9	2	3	8	10	4	13	10	5	5	10	1	5	9	6	23	17	10	6	4	14	8	12	4	0	5	35	9	5	13	0	4	4	2	7	18	11	7	6	7	19	26	16	1	11	13	19
PFUS00556	56	28	47	44	55	55	64	42	59	77	68	72	85	66	49	52	34	68	108	90	101	57	68	62	73	39	42	28	78	72	48	71	10	23	56	31	49	63	38	73	41	68	127	14	33	33	48	80	75
PFUS00557	217	177	179	204	127	232	235	221	246	244	217	346	327	290	230	242	117	388	285	466	355	218	308	402	512	224	227	139	466	462	241	277	265	118	179	128	366	340	304	308	293	390	796	135	170	142	245	282	273
PFUS00558	2573	1006	1955	1413	944	1310	2572	2022	2273	2899	2118	2922	2683	2528	2065	2075	1356	2699	3004	2772	3672	2365	2396	2060	4787	1865	1874	870	2931	2338	2215	2476	1265	668	1983	947	4011	2943	2350	2691	1922	2158	4287	2524	1871	1727	2003	2247	2496
PFUS00559	71	21	80	36	19	37	44	64	70	70	108	69	50	48	28	48	40	84	78	28	74	76	46	56	246	95	63	24	40	45	58	58	46	11	44	24	201	67	64	44	54	44	72	178	106	34	48	48	54
PFUS00560_PFUS00561	3281	2514	3056	2334	1170	1794	2659	2699	2439	4007	1939	2757	4181	2942	3253	2450	1818	6120	4455	4724	3220	2640	3069	4152	5716	2296	1976	1347	4143	4452	2533	3753	2396	1763	1904	1966	2967	4316	3981	3322	3671	2332	7144	2661	1897	1583	2357	3709	3419
PFUS00562	30	23	88	46	8	39	44	79	51	89	42	58	82	67	43	43	40	90	160	64	74	65	51	50	111	58	70	53	71	44	43	95	127	59	56	56	164	164	130	122	133	64	191	91	96	56	31	44	128
PFUS00563	55	22	149	32	32	48	43	50	59	58	50	37	54	77	29	29	21	57	103	37	64	53	46	37	62	61	35	12	42	26	34	47	28	7	45	17	113	88	55	49	32	35	58	28	63	40	54	49	69
PFUS00565	31	6	49	23	15	28	42	52	30	82	56	41	31	39	12	40	16	34	88	82	70	42	33	9	51	128	47	13	19	8	13	38	53	4	70	7	413	48	41	37	27	34	36	73	218	49	23	17	61
PFUS00566	124	142	177	178	90	159	174	226	220	187	158	512	396	145	130	272	159	392	708	670	288	162	282	171	843	141	187	81	385	267	260	359	1418	145	164	143	431	977	504	551	452	279	600	202	97	108	180	166	666
PFUS00567	61	85	130	109	64	73	374	263	328	286	100	158	214	71	153	168	96	237	279	357	414	402	126	101	249	158	152	58	146	134	145	293	97	37	393	298	257	428	349	248	215	161	326	148	71	292	366	281	295
PFUS00568	1371	618	1923	648	475	540	448	589	479	490	558	1118	1518	1707	907	904	592	1005	1770	1098	735	877	894	967	1543	595	1385	614	1581	1008	674	1120	3865	916	518	586	931	2194	1529	1190	1448	1066	3824	570	607	368	534	499	909
PFUS00569	0	7	0	0	0	2	0	1	0	0	0	0	0	0	0	0	0	0	1	0	0	17	0	0	0	0	0	0	0	0	0	0	0	3	0	0	0	1	0	0	0	0	0	0	0	0	1	1	0
PFUS00570	31	15	17	12	7	7	52	26	44	36	22	39	26	14	21	23	12	26	57	50	73	76	24	11	36	22	7	4	37	25	34	20	15	4	53	13	65	56	47	22	30	21	52	35	0	17	46	30	46
PFUS00571	144	10	154	29	39	36	74	66	83	47	111	58	32	118	21	91	30	47	129	70	90	43	73	42	203	79	114	13	95	26	58	61	23	6	77	15	195	82	52	60	26	64	95	91	122	49	57	35	81
PFUS00572	547	105	796	218	343	519	1227	698	495	676	1130	541	451	580	292	494	241	409	720	539	604	628	461	383	1490	685	727	176	467	268	322	519	109	28	835	268	1359	654	455	590	316	491	728	1221	776	545	446	357	681
PFUS00573	14	1	5	1	1	4	14	12	8	5	1	4	6	9	2	0	1	10	12	16	13	7	7	5	38	19	7	3	10	11	2	11	2	0	10	3	7	9	4	5	5	4	13	0	32	9	3	7	4
PFUS00574	18	5	13	4	3	6	40	21	14	15	16	15	11	11	10	8	5	5	13	20	14	10	7	12	5	24	21	2	4	3	6	5	15	0	6	5	60	21	15	20	11	12	14	14	37	5	5	10	15
PFUS00575	45069	21595	55347	27098	19217	14203	48339	33505	60753	36054	45689	64438	41740	43338	27155	62534	20536	40413	86314	119552	90265	52378	44742	24210	94384	17777	36107	8901	67940	28955	42885	38782	66624	9741	62681	43997	68441	123278	53580	60585	37173	38339	72962	39004	17090	52402	94150	41170	70672
PFUS00576	126	50	142	52	93	146	122	117	104	148	113	109	133	83	90	75	76	153	214	120	158	145	84	101	289	202	145	66	113	114	93	147	101	26	130	59	509	179	180	164	121	104	245	439	197	96	71	91	191
PFUS00577	4	1	1	5	2	6	7	2	1	5	7	5	7	3	9	2	4	6	7	0	3	6	3	0	25	8	2	2	4	3	3	5	0	0	0	1	2	4	6	0	8	7	1	4	0	0	3	2	6
PFUS00578	195	200	185	207	291	438	498	615	491	514	309	339	495	228	300	347	294	624	774	435	539	611	313	480	877	185	707	306	473	578	282	532	1556	473	379	524	440	758	732	762	647	424	1630	426	308	287	223	423	785
PFUS00579	1237	385	1489	541	520	558	832	678	821	830	939	936	807	1393	632	915	423	905	1492	1276	1286	865	958	652	1468	657	1195	395	1234	879	880	773	659	256	870	511	1549	1339	960	966	704	933	1791	823	596	789	927	690	1095
PFUS00580	2122	1711	2525	2437	1110	2451	3272	3176	2357	4309	2671	3082	4104	2734	2973	2054	2092	4673	4285	3312	3150	2889	2750	4017	4501	3994	2164	1550	3665	4584	2070	3520	1724	1069	2253	2044	4399	3861	3862	2996	3450	2384	7919	1965	2795	1841	2188	3890	2617
PFUS00581	43	13	46	18	44	29	44	49	24	39	61	47	48	48	24	43	24	39	57	65	49	38	44	34	246	105	78	15	47	20	35	36	3	3	48	12	283	45	42	43	24	57	63	84	91	30	27	20	45
PFUS00582	97	26	103	32	29	42	46	86	49	61	34	59	62	111	81	35	41	105	121	67	97	87	47	54	193	82	73	30	82	53	39	58	146	20	46	56	97	99	67	47	68	53	170	116	90	52	64	42	71
PFUS00583	122	45	388	160	54	88	256	420	264	434	336	292	288	382	171	195	150	290	498	409	389	393	147	132	367	237	616	179	308	162	118	332	146	77	476	290	549	422	418	423	353	235	684	177	614	131	187	174	252
PFUS00584	258	87	430	171	159	237	376	432	295	489	375	251	224	158	106	192	161	368	668	266	523	573	158	136	261	218	260	102	172	126	189	386	118	51	317	69	1289	457	331	343	233	186	311	582	520	407	151	173	472
PFUS00585	208	124	310	166	139	311	392	327	288	253	300	345	292	203	176	168	87	375	714	481	356	200	328	223	305	115	181	125	561	326	169	235	427	224	243	102	306	704	312	439	319	365	727	28	163	115	182	253	377
PFUS00586	370	242	500	363	234	305	518	561	523	648	419	472	519	302	326	393	236	672	945	719	726	639	354	328	1001	334	333	158	517	369	329	618	458	189	532	380	908	985	757	551	541	384	1086	596	225	451	514	607	775
PFUS00587	987	1531	1370	1576	423	1678	1944	2446	1447	4960	1287	1428	2378	1005	1141	966	919	3665	2024	1218	2061	3423	746	2734	1707	2519	1238	895	1200	2135	1021	1889	980	506	1255	1551	2593	2281	2600	1361	1596	903	4073	1940	2830	1050	1002	1981	1620
PFUS00588	115	59	184	95	57	135	368	348	320	298	326	227	170	139	103	152	71	162	368	230	429	324	206	142	299	226	132	59	199	136	100	260	47	43	296	112	492	330	161	235	176	202	365	39	233	226	255	199	219
PFUS00589	43	39	80	77	44	97	294	284	217	321	229	128	81	30	44	76	64	108	282	90	270	249	69	107	313	124	67	47	125	91	48	149	96	32	184	92	206	269	120	132	167	114	316	30	81	81	104	112	154
PFUS00590	100	20	144	37	75	88	119	100	87	109	119	62	85	100	49	83	31	83	124	201	155	164	68	63	170	112	116	34	103	66	45	104	49	18	132	45	173	140	57	77	63	90	180	63	90	54	90	103	97
PFUS00591	2	0	1	1	1	1	3	7	7	8	5	2	2	4	3	5	5	4	22	20	12	2	3	3	0	3	2	1	5	2	0	13	0	0	4	2	8	7	12	4	8	4	13	0	3	3	4	3	6
PFUS00592	47	9	77	21	12	20	53	66	34	42	79	40	27	39	24	32	9	35	58	42	46	37	32	13	40	49	30	10	24	25	34	23	12	6	50	16	129	47	32	31	35	25	47	8	64	35	25	29	59
PFUS00593	613	282	828	343	346	318	659	561	701	558	758	806	592	702	473	580	299	758	1242	1170	920	533	667	557	1615	351	643	257	1141	693	595	595	1161	279	588	358	1024	1282	730	1067	703	737	1491	490	250	423	634	585	955
PFUS00594	1481	120	1557	176	1077	120	1382	192	1615	308	1646	2218	280	1761	141	1353	150	318	2263	2567	2431	586	1961	180	3976	110	1614	118	2545	197	1611	350	1884	109	1595	208	2497	2501	271	2215	220	1804	526	1112	151	1530	1739	179	2061
PFUS00595	5	4	19	5	2	1	7	4	7	2	6	11	11	3	3	14	1	16	13	57	9	16	4	5	8	1	9	0	19	9	4	1	33	3	10	9	16	23	11	12	14	8	12	1	4	13	5	1	8
PFUS00596	813	368	1156	455	510	510	948	688	986	776	951	977	788	879	484	768	395	1004	1446	1640	1357	998	916	577	2297	626	1036	338	1112	755	727	705	907	236	947	482	1656	1682	1048	1176	682	819	1690	995	598	946	921	738	1165
PFUS00597	7461	1071	9922	1719	3662	1819	7762	3310	9516	2556	8561	9297	2446	7246	1505	7197	1130	2797	14920	9826	12629	3285	8215	1872	18845	1711	9327	897	9868	1872	6952	3037	9328	829	9502	2484	13876	13724	3079	9960	2556	7691	5275	8165	2048	6962	8819	2138	10703
PFUS00600	144	12	193	16	31	38	126	31	73	28	50	31	30	100	11	69	16	32	124	55	47	49	32	14	2	0	109	13	75	4	25	17	121	23	27	15	37	131	27	24	33	17	43	5	15	21	62	6	14
PFUS00601	520	897	593	1201	257	1640	1005	1481	551	2216	513	592	1948	451	1463	410	1082	2713	823	648	777	1925	525	1858	935	2159	522	1099	638	2159	387	1501	701	758	554	1454	1891	655	2708	612	1720	437	4285	976	2454	433	483	2377	664
PFUS00602	446	1147	354	1256	200	1822	956	1327	422	1876	396	523	2316	375	1731	215	1087	3295	634	670	542	1831	532	2516	1035	955	365	1162	710	3935	389	1611	1037	1556	318	1553	422	680	3006	569	2142	436	6247	497	833	244	358	2250	539
PFUS00603	37	4	50	20	14	15	31	28	17	34	54	46	30	48	18	24	18	26	38	49	24	25	21	18	28	122	37	4	20	15	16	30	1	3	27	2	141	16	26	41	23	28	40	75	68	26	16	21	57
PFUS00604	25	5	21	7	18	10	17	7	8	22	21	23	15	34	7	12	7	15	26	15	16	13	17	8	8	57	30	6	11	11	8	21	11	4	13	4	120	18	10	11	16	19	39	57	79	17	8	10	27
PFUS00605	9	6	18	4	4	8	26	16	22	9	12	20	6	10	5	5	3	10	24	28	19	21	13	4	88	2	8	12	13	9	13	13	3	2	10	7	30	26	12	11	11	14	8	16	6	15	22	12	16
PFUS00606_PFUS00607	2992	897	3452	1351	926	1186	1564	1628	1868	1692	1335	1452	1974	3360	1612	1858	913	1708	2644	2025	2569	1945	1702	1598	2059	1294	1720	662	2062	1833	1403	1829	1295	494	1398	1339	2048	2856	1860	1483	1516	1394	4127	1355	888	1426	2074	1864	1595
PFUS00608	41	7	74	34	15	29	114	73	46	80	28	45	46	31	20	39	27	59	57	49	57	83	29	27	10	74	36	17	27	28	13	75	28	22	47	21	120	60	58	34	36	20	89	67	52	39	27	56	34
PFUS00609	54	8	52	38	17	22	56	59	34	72	66	82	38	28	25	50	28	37	103	47	58	55	29	27	54	74	73	11	24	13	23	71	13	5	58	6	427	38	41	53	31	52	56	162	154	38	24	29	100
PFUS00610	72	30	68	33	19	24	46	64	48	44	49	54	68	56	25	57	24	55	80	111	59	39	51	31	74	31	57	13	45	37	52	86	24	20	61	27	90	78	77	101	56	56	104	138	50	26	57	45	54
PFUS00612	201	31	354	53	108	155	104	99	92	81	172	145	124	186	61	109	49	104	222	162	115	92	93	109	491	159	172	41	101	83	96	106	15	13	105	42	499	189	124	158	91	120	232	279	264	100	98	79	120
PFUS00613	170	53	214	43	40	101	63	65	65	82	146	93	85	154	73	51	24	106	139	90	114	89	105	66	126	35	84	37	144	98	69	52	195	43	70	33	89	143	121	77	56	72	221	99	20	59	87	82	68
PFUS00614	112	64	155	93	74	106	179	169	109	229	165	204	167	159	78	127	81	152	287	243	212	131	177	112	344	214	99	62	205	114	146	154	72	34	152	77	424	223	146	242	146	119	278	175	145	115	124	114	222
PFUS00615	220	165	287	173	115	194	317	282	294	334	187	382	315	314	217	263	183	335	477	621	590	429	234	226	444	248	226	97	392	255	227	306	404	185	294	180	516	606	402	436	328	303	619	289	214	190	301	293	394
PFUS00616	224	95	490	152	135	133	343	304	425	175	327	592	246	235	127	208	45	110	713	352	582	372	261	225	315	69	325	64	465	118	127	182	435	138	165	173	550	783	282	434	240	383	631	582	140	266	170	59	416
PFUS00617	129	23	210	32	61	68	171	115	110	85	185	92	76	143	56	81	29	76	132	97	156	89	80	49	194	99	115	27	75	40	61	65	15	7	142	43	166	133	71	95	60	78	106	187	83	79	92	87	76
PFUS00618	8	6	19	1	0	1	16	7	2	12	4	11	8	7	4	3	12	9	10	20	8	9	5	7	0	43	8	3	11	6	5	17	16	5	6	4	54	27	15	11	11	5	24	2	39	2	5	8	11
PFUS00619	0	2	2	0	2	3	1	4	4	9	1	3	3	1	0	0	4	8	2	32	12	5	5	5	35	0	2	3	2	2	8	1	0	0	3	0	23	12	4	7	7	2	1	0	14	1	4	6	8
PFUS00620	1	2	4	1	0	0	11	25	3	5	5	2	0	1	0	7	1	4	4	16	6	8	1	3	25	3	0	0	11	2	0	1	13	3	14	1	1	8	5	1	7	4	4	11	0	5	9	2	4
PFUS00621	489	186	681	407	191	350	679	929	558	872	668	440	562	476	393	478	350	835	902	383	781	789	403	529	692	562	543	255	390	426	366	699	121	110	666	310	1296	713	604	729	572	517	983	556	556	494	376	503	674
PFUS00622	823	546	1247	726	362	555	2012	1657	2188	1860	1005	1248	1206	869	667	1260	658	1497	2397	2434	2419	2027	920	716	1880	604	965	436	1279	815	1091	1438	1331	345	1995	1404	1661	3554	1865	1765	1398	902	2047	1003	673	1101	1701	1583	2043
PFUS00623	4	0	7	4	0	3	7	1	10	9	3	9	6	8	2	6	3	5	3	6	6	4	4	1	10	9	6	0	9	0	1	1	2	1	3	1	16	6	2	12	7	2	1	0	7	4	4	0	7
PFUS00624	12	3	121	2	1	1	119	82	105	0	68	95	13	17	2	87	32	0	35	33	79	75	5	6	0	4	7	1	7	0	0	0	26	15	228	19	45	250	32	124	40	29	17	302	40	198	4	1	289
PFUS00625	228	18	171	14	74	18	182	31	203	28	203	271	33	253	28	195	16	12	344	304	286	28	269	39	423	8	181	12	375	19	135	28	171	12	189	12	270	306	27	324	28	232	69	161	14	146	234	19	200
PFUS00627	252	18	247	62	91	123	250	239	166	285	341	248	109	221	70	194	78	112	430	203	224	131	249	73	769	289	234	40	220	34	259	198	52	10	386	24	1561	240	126	346	107	268	136	580	551	120	204	49	328
PFUS00629	19	8	22	10	1	9	67	75	62	55	34	38	23	13	9	37	11	29	50	83	87	39	15	5	46	10	15	2	19	2	41	50	14	2	65	8	49	80	26	66	53	18	14	19	14	25	48	32	69
PFUS00630	53	29	84	48	37	50	110	102	113	174	66	101	88	58	58	64	35	99	153	124	172	132	76	60	71	108	90	19	62	53	64	97	36	21	154	28	242	114	124	91	67	88	117	120	105	97	101	117	139
PFUS00631	19	1	19	3	3	16	9	1	8	3	18	7	7	17	11	9	6	11	17	16	7	10	7	1	34	16	16	2	10	8	10	3	24	3	22	5	16	21	13	13	9	12	5	27	4	3	2	4	9
PFUS00632	203	68	243	105	111	110	225	196	202	231	210	270	206	173	95	195	75	233	267	249	255	220	135	124	392	241	189	67	171	120	129	168	241	44	177	110	496	396	261	255	215	151	338	331	239	130	172	163	271
PFUS00633	8	6	14	7	2	13	19	11	17	8	8	15	17	7	9	10	8	30	22	18	14	10	10	7	9	11	5	4	12	11	9	32	30	5	4	4	26	26	21	17	15	13	40	0	0	6	6	12	27
PFUS00634	2	1	3	4	0	5	10	5	7	9	2	9	4	1	1	6	0	6	6	9	9	8	3	0	0	1	3	3	2	1	11	1	0	0	7	1	12	12	12	8	4	2	3	2	0	6	3	3	12
PFUS00635	29	22	27	14	30	24	84	24	27	40	17	34	46	38	24	24	8	30	53	35	29	33	24	39	95	14	25	20	67	47	31	38	87	20	43	19	36	55	40	39	41	29	101	0	30	18	28	31	54
PFUS00636	289	104	453	210	187	218	352	378	211	323	387	357	295	282	164	233	142	280	429	382	319	314	250	203	558	461	323	107	335	235	185	302	153	44	227	87	925	399	337	329	284	249	578	490	475	184	183	153	387
PFUS00637	18	9	22	23	22	15	55	54	37	43	36	56	28	17	14	27	20	40	33	80	70	48	49	16	40	54	22	17	42	22	25	55	30	13	46	11	55	55	17	57	38	26	64	26	57	15	48	28	61
PFUS00638	34	11	28	40	26	21	63	61	40	55	27	96	51	31	31	71	28	59	94	218	72	47	52	34	227	49	34	15	65	32	57	71	112	13	79	95	167	123	102	104	64	47	56	233	17	22	41	45	144
PFUS00641	10	0	25	0	3	0	15	0	15	0	18	2	3	7	0	6	0	0	8	2	10	3	10	2	0	0	9	0	1	0	1	0	5	0	6	1	12	2	1	2	1	1	0	0	0	8	14	1	1
PFUS00642	3027	83	2984	150	387	314	646	242	726	25	518	315	964	2226	273	1121	282	28	1138	59	744	636	416	437	82	246	1536	262	620	22	240	26	321	116	302	226	586	924	456	326	497	372	891	420	569	298	551	258	138
PFUS00643	66	22	116	29	37	40	66	64	27	55	38	25	55	61	27	29	46	82	73	42	41	61	28	37	20	66	80	31	35	48	42	67	24	5	24	18	135	39	97	28	45	41	154	88	131	39	33	41	38
PFUS00644	442	174	830	283	146	296	426	390	634	631	939	569	502	437	191	291	122	496	1455	481	774	685	329	296	636	606	569	170	330	202	282	357	182	97	378	139	1033	535	414	355	261	310	485	766	562	1154	206	174	1123
PFUS00645	2	0	27	0	3	2	3	1	0	0	12	7	0	0	2	1	1	2	51	0	0	1	3	0	0	0	1	2	2	0	0	1	0	0	4	0	0	2	0	0	0	0	0	35	0	27	1	1	26
PFUS00646	3	3	4	8	2	7	7	8	9	23	5	4	12	8	8	2	1	12	10	12	6	2	4	5	13	9	1	8	8	15	3	8	4	4	9	2	14	6	8	7	12	7	22	32	2	4	8	13	9
PFUS00647	2	2	0	5	2	4	16	5	4	24	4	0	4	3	3	0	0	10	6	11	3	2	2	1	0	5	0	1	3	1	1	1	0	1	4	0	18	3	7	10	4	3	9	6	3	4	6	10	4
PFUS00648	610	522	732	714	421	760	833	723	843	1165	839	973	1066	720	730	497	555	1708	1182	1193	1233	1025	824	1134	1458	881	595	588	1172	1870	616	704	786	427	766	586	1066	1143	1226	853	848	810	2430	731	538	745	881	1183	880
PFUS00649	33	5	40	19	5	0	40	33	15	43	74	46	22	15	13	32	14	20	61	105	49	34	27	16	44	69	42	11	38	14	35	30	8	4	57	9	211	33	23	46	40	31	41	52	31	30	11	11	62
PFUS00650	58	39	95	51	28	63	259	252	208	228	149	127	127	73	74	91	59	149	230	260	297	220	66	67	210	108	74	46	121	91	105	104	93	43	258	110	171	239	154	166	151	84	263	73	106	119	166	215	181
PFUS00651	157	74	171	96	24	42	142	135	131	106	114	170	223	148	118	124	66	184	235	242	161	148	155	142	259	101	177	84	238	239	96	113	394	93	98	82	204	285	188	168	152	121	449	66	69	128	114	175	185
PFUS00654	3	8	18	3	9	3	4	7	4	3	7	11	7	11	11	10	6	10	7	9	8	6	6	11	2	2	10	3	7	11	1	3	12	1	2	8	9	16	10	11	11	5	6	0	6	3	1	8	9
PFUS00656	777	321	1456	332	371	482	334	394	514	467	809	697	637	1260	483	428	263	540	2243	1029	449	411	689	645	1043	383	1887	362	2776	534	452	351	355	191	261	247	735	1447	515	836	743	755	1401	951	454	565	300	385	795
PFUS00657	67	49	193	34	107	142	153	210	196	96	162	154	80	135	33	99	45	29	384	148	238	201	69	79	142	43	251	45	227	21	78	33	163	54	104	56	233	391	107	269	116	182	222	177	68	131	61	17	259
PFUS00658	81	52	123	85	20	31	155	122	99	108	87	177	150	84	65	82	55	130	179	181	174	134	90	92	244	58	112	61	112	113	74	106	567	66	91	65	229	188	121	133	110	101	214	115	88	47	67	105	151
PFUS00659	220	133	255	123	122	103	180	160	245	118	62	262	194	150	139	265	123	282	488	633	235	138	199	134	882	149	271	80	300	207	252	255	1952	109	157	205	369	884	366	353	288	168	433	287	156	120	158	134	451
PFUS00660	35	30	68	37	15	29	82	88	69	56	48	80	48	52	34	58	31	78	116	130	132	93	53	44	50	59	50	28	50	48	54	95	80	23	96	34	114	184	89	108	100	70	125	49	77	55	79	56	155
PFUS00661	195	48	301	73	108	119	130	146	126	139	255	187	172	235	109	199	92	170	302	226	163	132	155	137	683	295	309	91	238	129	206	260	48	33	178	71	629	252	211	258	175	213	352	388	323	121	102	56	277
PFUS00662	55	13	83	24	23	27	107	76	68	76	97	58	45	49	24	47	24	46	130	52	91	74	45	40	102	82	38	12	62	31	44	52	64	23	103	22	198	64	40	57	37	42	70	69	85	53	60	54	85
PFUS00663	507	120	1102	221	178	290	570	541	393	442	993	668	448	673	267	408	202	444	995	423	464	373	402	346	1524	545	502	151	494	204	299	355	146	96	528	161	843	717	447	600	358	372	696	873	728	361	275	280	529
PFUS00664	56	16	104	34	24	32	63	65	62	81	75	43	68	66	27	53	35	69	80	87	88	79	42	47	367	81	86	24	42	43	46	52	56	10	78	32	170	90	86	94	61	42	86	144	133	51	40	59	78
PFUS00666	4	9	19	5	11	13	13	21	16	27	11	12	17	20	5	1	9	10	20	21	18	21	7	12	20	10	26	8	15	17	12	19	4	4	16	6	16	18	22	13	11	17	39	0	13	12	9	25	12
PFUS00667	28	8	41	19	21	19	35	34	20	47	30	38	20	39	19	12	14	37	63	17	42	33	30	22	9	83	24	6	26	23	34	23	17	8	34	6	160	26	35	20	9	21	49	61	51	27	18	31	32
PFUS00668	25	4	39	20	13	14	63	28	51	37	35	58	21	33	22	36	15	25	51	65	58	45	30	8	183	47	47	9	27	13	43	26	11	2	46	18	126	42	23	42	29	41	65	39	56	16	33	26	41
PFUS00669	345	140	597	256	123	338	507	668	448	715	624	397	405	341	256	264	223	507	769	325	537	557	270	371	711	500	263	203	397	316	194	395	203	117	465	256	601	668	541	415	393	282	785	241	483	377	300	569	433
PFUS00670	8	11	27	16	10	8	34	62	50	35	30	17	35	7	16	28	15	22	55	56	74	51	13	5	46	7	14	8	25	16	32	31	15	7	36	15	24	57	46	59	41	28	73	26	19	22	33	26	37
PFUS00671	6	1	16	3	0	1	14	20	16	6	30	12	3	4	1	3	0	4	18	18	24	8	8	1	1	5	19	9	4	3	8	9	11	0	14	10	11	9	5	7	8	8	10	12	0	7	21	15	10
PFUS00672	38	75	46	70	60	68	185	159	160	203	100	99	110	70	68	55	63	155	168	285	220	158	76	80	157	40	53	46	117	83	98	144	163	26	192	106	191	224	195	182	178	86	173	78	107	117	186	198	184
PFUS00674	5	1	559	13	5	10	1	2	0	3	2	3	3	0	1	0	1	0	4	2	2	3	3	1	0	0	555	80	4	0	0	4	22	0	0	0	10	9	0	18	1	2	1	11	0	0	2	0	1
PFUS00675	3	1	278	4	0	0	5	0	1	0	5	0	0	2	0	0	0	1	0	0	2	2	2	0	0	0	177	25	6	0	0	0	0	0	5	0	1	0	2	5	2	2	1	0	8	2	1	0	2
PFUS00676	21	8	26	10	4	2	39	42	38	29	43	21	9	12	9	23	10	17	42	50	45	37	16	17	30	11	18	9	15	10	28	15	2	3	41	15	76	33	22	36	18	19	14	28	32	23	27	20	29
PFUS00677	141	38	155	55	38	84	119	96	66	99	92	91	110	105	54	110	66	105	139	109	115	110	101	104	356	205	109	38	92	102	81	96	30	21	90	34	298	131	113	102	82	87	192	84	141	76	79	85	99
PFUS00678	5	1	9	7	4	4	9	6	7	9	2	10	8	8	2	2	6	14	12	11	7	5	6	8	7	19	4	0	3	3	2	5	0	0	9	2	14	4	9	4	6	9	7	16	2	3	3	7	8
PFUS00679	338	438	580	599	280	474	891	787	1012	1177	475	601	842	429	531	517	443	1273	1287	1210	1237	1210	597	626	1351	472	597	325	764	749	580	779	922	301	830	1096	1023	1767	1377	870	991	583	1775	591	576	822	819	962	1117
PFUS00681	2	2	3	0	4	4	10	16	3	14	15	5	9	7	0	8	2	2	7	11	12	7	6	3	32	0	4	1	4	6	4	9	7	1	10	7	5	3	14	8	10	9	16	24	18	9	12	10	8
PFUS00682	407	262	321	234	197	280	532	390	515	387	203	662	531	611	556	534	250	803	1001	1215	628	425	615	471	1972	282	619	259	1018	676	791	559	2371	433	500	364	712	1774	835	1128	722	726	1422	661	268	362	486	452	1068
PFUS00683	163	20	218	86	77	66	171	122	41	197	192	180	144	225	110	159	83	116	195	118	149	153	152	74	148	392	258	34	127	61	119	168	3	3	222	20	720	47	63	143	72	131	189	387	294	144	112	61	194
PFUS00684	55	34	63	42	20	44	98	121	100	123	62	66	71	68	49	42	33	78	106	189	134	111	61	50	70	67	41	23	73	58	74	66	49	24	113	42	149	98	76	58	76	57	148	17	50	63	116	162	80
PFUS00685	15	5	13	14	13	12	19	11	12	20	18	16	28	14	13	13	11	19	37	22	14	14	17	13	19	55	18	9	21	16	19	19	46	8	13	8	93	48	38	32	16	20	39	29	28	12	13	17	43
PFUS00686	17	2	28	6	9	8	62	29	10	28	26	20	14	16	4	8	7	18	23	20	27	22	11	10	60	17	10	2	13	8	9	14	1	0	22	6	47	23	17	23	18	6	18	29	42	9	12	12	21
PFUS00687	77	11	69	28	41	35	105	54	74	63	94	41	36	77	47	49	29	50	92	59	93	58	81	45	124	92	79	21	71	37	66	31	15	6	101	23	227	78	56	75	25	69	112	139	97	81	64	59	86
PFUS00688	125	96	210	115	82	141	129	161	147	155	161	172	205	145	121	106	128	237	347	213	174	167	187	210	271	239	184	90	246	228	121	266	213	123	169	81	361	285	218	221	210	196	609	208	161	88	80	135	218
PFUS00689	11	6	10	8	6	0	29	32	24	28	15	21	11	3	11	7	5	13	26	27	21	17	13	4	0	3	11	4	14	7	6	18	8	3	32	6	32	25	13	26	13	18	27	60	21	9	16	22	22
PFUS00690	38	8	59	13	32	38	55	22	21	30	38	30	32	32	10	14	16	28	45	19	33	29	22	9	15	71	38	8	26	13	18	29	22	2	38	8	148	19	18	29	25	20	22	149	114	34	29	26	28
PFUS00691	364	65	504	87	129	166	138	110	158	69	141	249	163	283	106	152	109	185	361	236	188	111	213	134	450	124	280	65	272	126	142	121	517	82	87	70	358	381	231	222	148	189	399	300	138	83	149	91	224
PFUS00693	95	184	184	249	51	178	377	523	384	715	214	283	425	117	269	213	201	521	464	493	507	720	196	200	331	323	164	140	232	278	225	580	145	86	430	442	440	558	613	357	403	206	630	179	260	245	352	522	390
PFUS00695	91	52	158	91	69	110	152	178	116	168	129	115	109	107	77	101	67	140	251	165	218	183	113	86	249	210	107	39	131	93	107	152	52	58	127	63	374	258	154	193	127	105	210	178	163	120	96	116	170
PFUS00696	1074	622	1449	667	540	703	1358	1097	1494	1303	864	1314	1277	1094	732	1319	590	1335	1706	1872	1795	1591	1081	850	2569	785	1152	464	1549	1200	936	1247	1809	327	1225	1236	1668	2682	1673	1440	1177	1058	2304	1238	823	1148	1435	1043	1696
PFUS00697	185	127	246	133	126	154	284	323	266	250	149	400	330	193	165	265	141	343	560	457	339	251	285	246	608	175	349	139	434	227	252	260	224	162	213	202	344	652	399	441	327	342	864	317	153	178	179	172	447
PFUS00698	59	28	108	51	15	30	139	124	102	161	83	98	65	74	44	68	33	84	156	108	114	102	54	46	243	66	132	25	59	28	60	84	75	16	126	44	225	120	80	85	51	58	88	117	176	71	71	50	112
PFUS00699_PFUS00700	101	106	107	181	52	160	93	223	112	254	83	122	259	87	176	98	146	290	193	177	146	239	89	113	133	167	97	94	103	107	115	400	204	69	85	116	259	185	296	165	218	101	379	135	238	102	96	129	158
PFUS00701	679	1464	737	2034	419	2927	1441	2428	681	3203	774	690	3145	729	2099	436	1330	3799	1245	598	1067	3949	567	2133	1295	2347	499	1118	627	2553	445	2645	573	624	825	1957	1012	899	2796	763	2337	543	4889	1001	2531	741	702	3397	701
PFUS00702	826	531	753	592	527	679	1013	706	1003	689	764	1120	684	944	489	620	319	862	1510	1681	1431	789	1181	636	1697	384	803	228	1643	727	854	689	1058	354	771	437	1369	1620	709	1121	591	879	1307	832	462	830	953	505	1123
PFUS00703	88	31	104	57	23	36	81	73	98	68	97	120	61	64	46	67	16	66	110	105	186	83	48	31	217	15	66	25	136	65	88	95	58	19	103	57	219	116	49	81	41	77	107	186	35	72	76	40	198
PFUS00705	22	40	54	38	26	37	54	68	84	57	33	61	52	38	25	53	30	74	75	107	169	115	35	24	189	19	47	17	58	41	62	68	49	13	100	67	57	191	107	87	62	43	126	3	38	112	131	60	101
PFUS00706	13	4	19	6	2	2	25	30	38	20	48	25	13	30	7	9	2	24	56	17	22	10	23	13	16	6	20	9	65	9	31	31	16	5	23	8	41	57	9	34	19	24	19	19	12	13	17	17	21
PFUS00707	4	1	22	7	2	5	8	11	10	20	4	3	7	15	2	4	1	6	12	5	8	6	3	10	2	10	8	4	3	6	6	6	0	0	10	1	43	8	9	8	2	5	8	4	2	10	9	6	10
PFUS00709	78	34	106	56	34	127	68	123	66	128	111	71	98	94	57	52	47	100	131	85	96	102	52	78	175	153	63	32	94	70	46	71	34	29	61	42	208	106	90	74	72	70	196	85	173	75	57	93	106
PFUS00710	7	13	13	14	11	16	31	38	22	27	25	39	33	8	13	12	12	38	65	52	25	21	18	17	35	23	14	7	23	18	18	25	34	10	25	11	40	56	31	49	46	16	26	6	28	7	16	26	34
PFUS00711	138	37	300	84	65	90	182	174	194	107	159	200	93	155	51	110	41	118	397	269	264	154	126	45	359	92	94	26	128	60	115	142	361	43	207	46	494	650	99	268	131	124	178	410	206	139	127	90	330
PFUS00712	2	8	4	6	7	4	23	23	33	17	2	13	14	2	10	19	7	20	14	68	29	20	10	6	53	5	1	5	13	11	4	11	49	7	16	8	12	65	18	24	14	11	37	31	0	13	18	19	31
PFUS00713	45	91	37	107	25	130	140	135	42	221	61	25	193	48	100	46	85	246	39	38	59	166	16	165	35	292	35	55	36	177	22	106	33	30	23	81	64	36	136	31	120	33	266	82	246	21	26	175	48
PFUS00714	32	152	29	196	23	184	48	115	39	231	41	31	257	46	143	32	76	311	51	61	44	131	44	218	102	107	13	65	31	274	32	115	40	54	23	131	62	49	170	37	201	41	302	20	100	31	57	223	51
PFUS00715	2022	1458	2289	1576	818	1018	1392	1343	1523	1680	1563	2467	2256	2454	1954	1516	1062	2526	3147	2584	2296	1523	1961	2064	3289	1043	1397	680	3145	2549	1379	1757	1832	1021	1340	1065	1916	3013	1807	2256	1999	1758	5181	1322	1017	1176	1427	1678	2428
PFUS00716	882	365	839	484	527	489	705	699	658	1000	974	685	775	930	637	592	398	807	870	1225	838	911	647	548	1937	699	894	288	993	853	811	692	302	145	952	584	1168	884	775	672	649	620	1257	1080	804	860	774	495	901
PFUS00717	2420	1229	2248	1178	1431	1349	1806	1533	2068	1758	1913	3058	2394	2647	1836	2356	1230	2544	4203	3654	2687	1596	2898	2151	5532	1683	2032	788	3964	2712	2084	1889	2078	912	1896	1177	3046	3345	1894	3216	2366	2596	4711	1811	1440	1350	1644	1523	2463
PFUS00721	207	96	279	171	87	172	256	296	250	276	279	307	292	281	220	189	164	329	560	306	294	242	273	233	450	208	287	107	394	274	190	242	243	148	220	147	515	390	253	382	341	268	610	405	339	140	164	257	337
PFUS00722	4	4	12	2	6	7	7	6	10	11	15	7	3	15	6	8	10	7	19	8	4	8	7	6	0	0	13	4	3	4	6	10	8	1	8	0	13	7	7	10	7	5	5	0	8	10	6	6	5
PFUS00723	37	17	51	25	12	19	78	78	128	79	83	66	41	21	20	84	30	55	122	147	113	72	72	26	122	43	61	13	88	31	73	39	51	9	109	40	76	183	59	111	55	53	68	28	43	77	70	48	98
PFUS00724	2624	1091	3141	1385	1215	1875	2359	2451	2189	2492	2335	2779	2593	2486	1876	2129	1228	2786	3658	4561	2860	2232	2407	2092	5250	1897	2534	1081	3350	2323	2126	3685	3646	1047	1860	1659	4167	4094	3197	2935	2585	2157	5526	2230	1709	1485	1799	1867	3299
PFUS00726_PFUS00725	3994	1886	5244	2079	2742	2581	3572	2837	3690	3615	4337	4813	3693	4896	3135	4025	2129	3869	6147	7005	5870	4127	4331	3032	9216	2503	4770	1469	6488	3352	3953	3531	4076	1294	4876	2864	6542	6496	3668	5471	3686	4416	7751	4353	2613	4274	4270	3014	5252
PFUS00727	64	25	215	29	27	76	43	61	36	53	70	57	67	116	47	46	15	58	120	58	51	42	53	76	190	53	60	25	83	47	46	66	23	27	45	23	143	111	88	60	52	51	169	67	36	49	24	43	70
PFUS00728	10	4	17	4	3	9	4	6	9	10	6	12	10	5	6	7	1	3	20	12	9	9	5	7	50	11	10	4	14	7	5	11	17	0	7	6	33	15	14	12	6	4	7	1	13	6	2	3	11
PFUS00729	553	153	822	355	274	533	1081	740	308	602	651	544	696	489	318	370	309	727	802	548	442	674	366	406	1037	468	429	235	429	273	275	756	398	151	341	308	1043	560	678	521	504	341	1237	944	748	310	256	317	526
PFUS00730	74	92	140	149	70	190	171	357	165	285	250	163	215	103	129	105	120	260	315	214	203	294	129	143	193	166	104	94	131	125	97	350	41	75	169	118	405	240	287	195	245	147	471	107	199	180	87	158	251
PFUS00731	379	185	588	369	316	344	512	832	614	826	553	606	531	408	302	556	396	717	1196	688	734	597	410	318	474	371	595	261	514	335	437	704	360	198	568	379	1083	1000	796	841	724	467	1137	553	668	431	321	324	832
PFUS00732	369	928	459	1082	258	1035	498	1091	590	1575	343	781	1776	427	1418	461	1003	2089	926	1072	735	1453	603	1435	1210	1080	458	718	810	2374	529	1692	1172	821	468	1104	733	1322	2082	926	1777	588	3935	625	1014	368	417	1601	944
PFUS00733	13	21	19	30	20	16	31	41	28	35	30	38	46	25	42	17	17	58	89	56	34	28	29	30	0	19	36	13	63	40	33	27	85	30	31	32	43	55	45	47	57	40	84	3	8	19	26	43	44
PFUS00734	3	1	8	8	6	6	4	8	6	9	4	2	15	1	6	2	5	7	4	5	6	4	2	3	0	0	1	3	7	10	2	0	3	3	4	3	17	8	5	4	5	1	13	0	0	5	2	4	3
PFUS00735	9	17	32	6	13	7	23	22	53	28	15	22	20	8	6	12	7	44	45	43	36	35	20	14	11	5	17	8	39	23	6	24	38	11	17	14	22	72	27	25	31	12	28	0	6	7	14	28	49
PFUS00736	22	14	30	25	32	37	43	22	36	35	19	29	21	14	18	34	23	29	45	81	58	48	23	13	6	52	14	6	26	14	24	25	33	4	35	18	79	54	40	44	37	22	51	5	21	25	41	36	66
PFUS00737	11	10	12	7	3	5	45	33	28	28	13	12	19	17	4	16	6	16	23	47	31	27	9	14	0	16	10	3	13	9	14	9	34	5	34	17	23	30	14	20	11	15	25	6	13	16	37	13	31
PFUS00740_PFUS00741	6481	6305	5694	6687	4437	6798	5931	5539	6287	9190	5549	7683	9979	7643	9235	6682	5898	15121	9255	14853	9442	8914	8415	10140	16092	7650	7494	4499	11736	14581	7252	9015	10113	4562	6513	8140	9283	10960	12624	9553	10483	7681	22654	6992	6009	5409	7453	9494	9816
PFUS00742	45	16	82	35	11	22	89	102	75	104	92	55	61	50	33	46	38	90	123	97	81	77	54	42	61	98	42	11	35	34	29	49	66	16	91	31	149	110	60	67	89	38	117	110	75	39	48	68	59
PFUS00743	1192	1135	1412	1209	489	860	957	982	1062	1416	802	1244	1720	1387	1603	995	880	2244	1645	1571	1535	1826	1094	1366	1864	821	979	640	1506	2135	1018	1284	1592	816	881	1737	928	2013	2145	1296	1568	947	3867	755	635	1010	1248	1835	1349
PFUS00744	5	0	5	2	5	4	6	2	4	4	3	1	3	11	3	2	2	8	9	7	5	7	8	2	19	19	4	0	4	5	4	10	1	2	3	2	28	6	5	5	2	2	6	0	9	4	6	4	11
PFUS00746	270	101	285	157	83	182	347	268	284	345	175	170	241	222	147	119	83	301	332	463	436	403	177	172	216	154	145	108	235	253	158	202	171	60	287	152	297	308	246	189	208	178	489	102	106	168	290	331	204
PFUS00748	493	46	522	49	540	85	383	59	437	44	353	886	102	453	57	602	25	82	700	1682	732	70	851	110	2321	55	951	29	1281	81	805	146	2664	56	323	55	856	1050	112	916	88	744	252	857	88	467	468	24	918
PFUS00749	1080	243	2139	385	472	445	1735	1213	1027	987	1811	1006	698	1216	485	688	354	781	1441	1062	1150	1088	694	580	1644	806	1174	347	700	381	702	762	420	115	1556	739	1244	1590	1102	863	596	664	1202	1413	896	1034	891	690	1207
PFUS00751	58	47	86	88	46	73	169	176	173	181	111	136	118	59	53	85	58	171	207	185	265	206	100	79	117	31	79	49	157	101	109	154	123	55	148	59	121	249	171	135	110	96	279	110	39	111	99	163	221
PFUS00752	18	4	34	15	1	2	31	22	5	37	28	18	24	21	4	11	4	11	27	13	16	21	15	7	37	66	22	4	15	2	5	13	2	1	18	2	163	6	5	15	15	13	16	18	90	19	11	12	19
PFUS00754	40	15	54	11	19	48	24	25	25	20	33	44	39	39	24	28	15	35	49	53	35	28	21	22	96	42	22	7	51	22	20	21	21	8	15	10	71	30	30	24	35	42	58	0	31	18	11	24	41
PFUS00755	2	2	9	4	3	2	19	4	4	9	0	8	11	5	4	8	6	3	15	14	11	6	1	4	24	16	9	4	6	4	12	16	5	0	6	5	16	15	8	10	5	3	9	0	10	3	11	11	13
PFUS00756	203	64	333	78	104	112	111	141	96	142	183	190	170	206	112	162	82	157	231	140	159	159	134	125	278	348	217	61	160	119	84	150	183	38	136	63	504	179	203	158	120	127	282	189	237	110	95	87	192
PFUS00761	95	26	158	58	37	44	125	143	75	117	142	78	72	123	49	74	50	92	224	75	104	109	89	68	48	162	144	38	113	58	63	95	9	35	133	22	297	127	73	83	72	80	164	124	57	113	85	60	89
PFUS00762	59	17	103	34	13	10	55	81	71	72	58	104	82	48	34	74	26	112	144	126	72	54	61	36	62	66	67	10	98	45	45	81	68	30	70	33	181	146	57	113	75	77	149	127	77	55	48	36	132
PFUS00763	19	6	15	10	1	2	24	27	17	25	17	9	19	14	9	18	9	18	27	19	26	18	16	20	46	8	19	7	15	10	11	19	9	2	13	8	20	28	19	21	9	13	52	17	7	10	16	15	12
PFUS00764	4628	828	5915	1137	2920	1080	5372	1819	6564	1642	4229	5164	1692	5480	1366	5219	723	1069	5918	9934	10321	2790	5281	1300	9156	1090	5263	539	6359	1142	4884	1927	3363	343	6606	1443	7631	8459	1775	5805	1494	4814	3203	4284	1182	7029	9141	1553	5657
PFUS00765	9114	1216	11078	1691	5037	2130	6401	2451	6853	1914	7836	7347	2858	11616	2305	7721	1233	1490	8361	12728	10913	3445	8613	2326	14963	1710	9161	977	12156	2028	7073	2747	7481	926	7591	2123	10774	10066	2356	9062	2635	8098	6383	5316	1953	7670	9411	1863	7754
PFUS00766	239	264	184	302	88	384	420	246	232	442	163	165	408	233	301	204	185	433	267	376	243	445	209	331	432	225	141	122	266	545	160	332	283	189	165	416	169	483	472	242	388	128	814	141	144	103	200	507	239
PFUS00767	10	10	52	19	18	32	73	94	61	52	58	48	44	19	7	57	15	38	68	47	94	34	52	12	22	24	31	4	52	18	19	74	18	17	41	7	113	52	24	64	36	33	58	5	24	33	51	29	91
PFUS00771	5	15	17	20	6	7	21	42	12	36	11	10	26	9	6	10	21	41	24	20	31	36	17	15	1	4	18	11	3	10	15	51	44	19	13	26	29	29	46	25	66	6	46	17	53	16	9	9	45
PFUS00772	33	24	42	37	20	40	36	44	48	31	24	79	49	38	20	63	15	74	112	141	74	42	59	54	46	31	40	19	135	54	62	109	142	49	32	26	100	201	63	113	71	87	157	0	11	20	35	19	189
PFUS00773	83	23	75	53	37	45	249	156	147	147	128	207	63	110	52	86	20	95	215	164	200	120	118	63	182	66	47	12	118	57	107	119	60	26	138	37	221	216	97	163	83	106	139	96	60	122	149	76	160
PFUS00774	52	12	86	11	20	7	53	42	61	29	17	32	28	51	22	35	5	24	74	100	140	69	27	10	109	25	23	3	34	10	39	43	43	13	71	13	108	100	33	45	33	53	31	58	11	56	42	17	66
PFUS00776	330	250	627	395	247	330	1083	951	1109	1104	631	557	566	281	306	610	288	820	1114	965	1351	1237	423	375	951	352	566	281	582	467	502	558	245	102	1051	796	956	1354	900	719	516	479	1019	585	359	878	930	889	968
PFUS00777	18	10	30	17	11	24	25	24	12	26	14	49	27	15	20	23	10	29	40	41	32	26	27	19	85	22	17	11	42	26	23	27	45	19	27	7	71	51	31	33	30	17	98	39	42	12	16	22	47
PFUS00778	66	21	109	59	29	76	95	125	85	160	139	81	81	56	43	61	31	126	175	68	131	86	56	45	143	154	76	37	68	41	35	80	43	12	112	42	250	148	82	86	75	65	114	105	137	99	80	80	121
PFUS00779	165	22	273	75	79	104	111	142	53	157	232	131	137	209	74	111	82	131	205	93	110	123	90	69	263	203	151	53	112	54	108	130	8	14	115	12	474	115	117	150	94	76	154	282	382	93	70	57	171
PFUS00780	29	1	19	3	14	15	9	19	12	11	19	30	11	14	2	11	1	12	46	41	27	24	14	7	4	13	6	0	30	5	11	6	6	1	23	4	28	24	14	9	22	9	15	22	3	8	24	27	22
PFUS00781	1075	704	1228	708	343	557	1920	1357	1807	1464	1018	1363	1404	1166	981	1094	642	1594	2128	1881	2274	1744	1145	1008	1919	635	1032	466	1666	1215	1087	1029	1903	551	1318	1360	1162	3080	1684	1619	1214	1096	2477	869	441	1333	1628	1469	1619
PFUS00782	450	88	540	121	104	181	264	230	218	169	287	282	201	457	136	171	73	279	425	211	305	212	195	186	290	194	217	72	270	138	153	141	289	69	223	76	444	314	230	258	134	193	426	262	222	178	203	216	174
PFUS00783	5	2	9	9	10	9	46	33	26	31	16	10	14	3	6	11	8	11	23	56	50	30	12	3	0	4	3	3	7	11	11	16	12	0	32	12	20	36	11	20	14	17	15	11	28	14	28	19	21
PFUS00786	11	41	5	69	2	102	85	98	7	163	8	1	108	7	70	5	62	162	11	6	6	123	5	120	0	228	2	58	8	108	4	106	25	30	0	63	19	6	116	12	109	6	156	34	174	12	2	144	6
PFUS00787	182	33	220	70	86	117	114	134	110	76	157	138	125	146	81	108	63	154	184	130	134	117	125	78	509	76	198	62	149	73	93	89	179	44	99	63	204	204	155	135	94	89	261	212	148	89	88	95	120
PFUS00788	35	5	108	7	4	6	29	27	21	27	61	37	21	53	15	36	20	17	65	92	33	28	24	19	83	42	72	15	39	18	29	34	12	2	33	13	88	35	23	34	28	48	42	79	87	34	24	12	46
PFUS00790	244	268	336	306	182	426	378	424	273	471	322	336	595	319	350	286	331	713	506	604	322	357	341	524	637	480	330	316	481	689	309	525	416	310	283	322	530	533	762	376	549	370	1269	366	329	238	270	518	436
PFUS00791	52	76	100	69	29	99	135	169	147	214	84	140	149	83	103	97	72	213	251	298	186	120	70	87	163	38	75	57	122	128	82	150	120	85	104	79	130	377	213	151	225	101	300	113	69	50	94	177	208
PFUS00792	114	121	141	205	64	204	201	300	173	319	110	178	298	118	213	68	108	336	192	327	186	272	131	264	251	180	71	85	139	243	119	302	151	68	103	177	218	324	360	185	292	103	526	130	149	81	150	179	183
PFUS00793	149	53	193	58	121	105	147	109	92	121	146	154	81	117	84	91	41	104	206	195	150	130	98	66	89	123	133	30	137	104	74	147	144	56	83	68	252	205	111	159	105	135	254	148	91	95	71	70	172
PFUS00794	9	11	17	2	8	7	14	7	15	6	9	19	10	1	9	10	0	12	24	32	19	15	6	6	1	0	8	2	22	7	8	9	18	6	20	11	40	57	12	33	2	9	26	48	13	16	9	3	25
PFUS00796_PFUS00795	170	96	150	100	90	92	133	143	122	147	135	204	181	138	125	111	75	237	339	222	188	137	180	165	561	112	111	67	248	208	138	182	207	126	110	57	231	329	203	207	220	179	441	183	101	110	86	113	319
PFUS00798	33	14	39	22	27	26	27	34	34	34	27	35	32	31	25	13	10	45	45	57	22	29	28	23	7	25	18	15	27	21	18	15	26	11	24	19	43	56	22	34	43	26	90	65	23	16	18	25	35
PFUS00799	7	10	7	13	6	4	3	5	4	11	12	8	6	7	5	4	3	8	27	6	4	4	14	7	55	11	7	2	12	10	6	19	1	1	15	2	15	12	11	18	9	14	26	0	24	3	1	7	16
PFUS00801	612	288	636	410	238	399	502	698	471	643	367	536	649	447	355	470	293	766	967	660	648	550	482	480	1043	316	486	256	708	487	449	915	758	304	373	400	746	900	666	518	626	472	1382	512	371	395	477	476	578
PFUS00802	10	4	32	12	6	9	35	15	10	22	38	25	26	20	23	11	4	26	42	21	25	22	23	15	28	84	13	5	13	21	11	19	15	3	14	2	130	49	18	31	14	24	35	22	100	18	13	8	14
PFUS00804	22	5	22	4	15	11	34	27	26	30	21	39	29	27	24	37	16	22	59	40	33	28	25	14	154	49	33	16	37	16	21	36	11	8	41	15	64	44	36	49	29	29	45	0	62	31	27	20	39
PFUS00805	42	23	39	19	15	34	30	61	40	60	64	77	56	43	39	25	21	33	111	27	63	28	46	34	69	28	32	17	57	30	30	74	61	16	43	27	80	93	36	56	47	41	144	39	17	10	28	36	68
PFUS00806	1	1	2	2	1	7	5	12	6	11	13	1	2	4	2	8	0	8	15	3	5	5	0	4	0	1	9	2	1	6	4	8	1	3	2	2	31	7	2	8	4	5	7	0	20	3	4	0	2
PFUS00807	85	65	83	63	24	80	71	130	61	200	49	43	96	83	72	30	39	175	90	50	63	111	52	79	108	75	40	49	51	147	51	169	90	33	37	59	100	69	84	51	100	37	243	62	66	39	41	135	48
PFUS00808	1	3	3	4	7	10	14	21	14	12	1	6	3	5	4	5	5	8	8	14	16	14	4	3	0	7	0	1	5	2	9	8	4	1	16	2	16	9	3	6	11	4	4	0	4	2	10	7	7
PFUS00809	42	12	81	24	23	19	52	46	19	61	51	51	32	53	23	24	19	48	65	43	60	47	29	22	65	50	35	17	38	17	28	59	5	5	46	8	120	41	39	47	30	34	79	36	73	43	23	36	42
PFUS00810	220	122	196	165	149	135	342	193	264	224	192	391	235	178	143	154	98	218	412	435	368	200	335	225	605	151	163	52	351	201	256	304	213	77	167	128	428	425	218	398	275	333	508	224	83	177	222	153	301
PFUS00811	39	8	32	8	18	33	24	22	23	18	64	19	14	24	12	19	3	18	47	14	35	16	27	18	83	20	19	12	22	19	19	18	12	3	20	8	68	26	24	25	19	24	38	73	16	13	9	10	20
PFUS00812	3	4	4	2	2	1	7	3	6	5	14	9	7	11	2	3	6	5	12	4	9	3	10	5	48	18	15	3	6	6	12	0	1	4	15	4	6	6	11	14	10	4	11	0	36	0	10	3	6
PFUS00813	53	45	94	46	53	51	43	51	32	67	65	61	101	130	93	90	62	114	80	100	76	69	54	87	103	45	77	27	88	107	49	89	122	34	31	24	71	139	89	47	78	57	290	19	58	28	44	62	60
PFUS00814	90	55	115	49	44	45	107	80	122	105	72	139	99	75	67	132	48	92	167	152	137	118	65	44	108	44	101	27	131	57	96	122	148	43	102	108	115	231	140	138	99	92	205	44	74	79	85	102	140
PFUS00816	364	67	603	90	122	159	221	184	177	161	315	264	182	317	120	132	64	180	553	186	296	184	215	115	289	288	197	66	236	107	148	155	507	62	161	45	787	356	122	259	146	183	376	251	307	237	186	122	284
PFUS00817	91	55	190	79	69	87	128	130	165	122	132	144	147	162	72	102	52	122	363	277	168	140	93	70	221	100	146	51	215	101	100	171	322	71	117	48	215	392	133	215	139	134	267	187	67	78	77	78	210
PFUS00818	6	24	18	15	6	12	3	24	11	38	0	3	18	6	30	3	8	78	5	9	12	35	12	28	8	11	5	11	12	51	6	20	11	13	6	12	3	23	32	8	38	8	105	0	8	10	4	23	11
PFUS00819	82	18	97	25	33	71	56	65	56	77	78	76	63	75	27	57	25	61	104	67	72	50	62	35	203	87	95	28	60	46	70	43	41	9	68	21	225	59	60	66	30	80	87	82	57	36	44	52	87
PFUS00820	63	25	111	23	14	29	45	79	67	68	56	62	60	42	29	46	37	55	104	93	96	80	47	41	47	70	46	23	61	29	42	41	63	11	76	30	94	136	80	70	38	36	80	64	63	51	56	73	86
PFUS00821	582	89	1032	176	115	154	710	676	427	533	1281	738	538	1062	365	497	224	435	1138	536	483	370	471	301	1419	522	792	195	579	260	446	523	79	41	727	194	1063	800	502	612	440	426	681	1162	855	564	323	294	670
PFUS00823	144	39	123	35	97	23	142	65	205	33	70	189	51	139	43	170	19	35	339	483	291	58	247	37	331	4	148	6	262	52	219	110	501	28	190	52	228	433	76	213	57	202	113	227	28	162	192	8	306
PFUS00824	90	12	88	11	78	16	141	69	155	15	116	100	23	118	18	50	12	14	153	122	181	33	148	27	187	2	70	3	169	35	93	41	58	8	124	25	191	89	22	80	26	116	58	67	53	108	127	6	83
PFUS00825	76	4	66	17	33	43	43	80	30	52	93	87	81	94	30	71	38	64	62	48	29	53	53	23	211	150	87	16	46	43	73	78	0	1	62	14	328	41	72	65	42	54	115	228	196	34	17	17	88
PFUS00826	559	427	687	576	390	726	571	1147	599	909	790	633	685	524	509	465	354	793	1101	1055	795	906	647	972	1452	816	673	533	1092	1120	427	1377	754	595	492	390	1275	1400	1054	805	827	721	2557	621	821	381	435	614	896
PFUS00828	4	1	2	0	5	3	11	9	10	17	6	6	4	3	1	5	0	0	8	4	10	6	5	2	19	8	3	1	8	3	6	11	2	2	30	5	24	2	3	7	3	4	14	16	2	21	10	3	4
PFUS00829	9	2	15	5	6	8	14	32	17	18	12	7	7	18	4	7	9	2	20	30	22	15	14	9	15	40	15	8	19	3	10	23	6	0	18	2	55	17	15	10	12	9	28	25	9	15	8	10	14
PFUS00830	676	163	889	166	237	139	390	238	420	218	399	437	312	617	175	387	87	381	767	545	516	272	334	270	861	231	486	80	696	210	172	192	335	129	324	126	541	811	245	340	309	271	420	374	111	264	326	230	375
PFUS00831	1162	105	1281	407	277	384	1654	1524	1019	1479	1309	2280	807	897	304	855	407	865	2855	554	1571	816	828	343	809	970	818	181	819	173	546	846	460	151	1973	162	6626	1277	569	1239	602	513	771	2833	2300	998	456	275	1267
PFUS00832	3	1	19	23	5	7	4	14	10	5	7	6	14	7	3	8	4	17	22	26	16	15	7	7	47	24	9	2	16	2	14	10	19	4	19	2	14	37	11	11	17	8	31	5	3	1	13	6	21
PFUS00833	29	8	59	20	13	26	22	21	10	20	27	39	23	22	15	37	11	20	29	19	20	17	12	14	23	59	32	10	18	8	14	47	0	0	15	3	110	24	20	20	9	13	14	33	72	16	19	17	24
PFUS00834	4	2	8	5	0	8	1	6	3	9	3	2	6	0	2	6	3	11	9	4	11	9	2	0	0	6	3	3	4	6	0	9	0	1	15	3	4	8	9	6	10	0	12	0	19	7	3	12	1
PFUS00837	3024	1169	3242	1445	1890	2052	3222	2474	3113	2320	2847	3657	2526	3359	1868	2516	1136	2504	4174	4320	4923	2946	3314	1964	6157	1793	2971	910	4425	2697	2598	2522	3421	811	3467	1839	5013	3652	2418	3249	2202	3121	5276	2483	1731	3025	3355	2020	3442
PFUS00838	128	22	220	56	41	63	141	137	94	90	266	92	60	138	44	101	42	79	212	102	150	116	103	81	363	175	131	29	83	46	81	77	43	5	117	37	297	117	60	100	53	84	155	125	221	112	94	62	100
PFUS00839	192	28	269	52	44	59	116	122	91	109	133	89	75	163	54	70	48	92	162	103	133	107	78	76	294	171	134	36	112	78	61	103	91	12	88	31	237	117	112	109	61	66	128	220	106	88	73	81	77
PFUS00840	922	574	1191	648	358	566	1120	972	1013	1162	573	993	1180	883	708	636	455	1114	1651	1295	1074	868	886	848	1796	757	621	427	1151	996	820	1296	1150	614	707	578	1187	1789	1139	1240	1183	849	2474	552	657	593	702	1021	1020
PFUS00841	651	65	636	118	331	366	458	232	482	211	559	680	230	531	169	377	116	210	781	641	529	193	440	280	1024	181	720	140	865	112	265	272	335	99	340	108	1278	705	267	618	309	298	441	252	241	290	309	138	531
PFUS00842	82	10	120	24	30	32	64	91	69	56	125	77	57	69	22	61	29	57	129	106	121	71	54	46	266	118	97	17	77	32	52	50	15	12	85	22	300	121	84	113	80	64	118	84	142	70	57	44	117
PFUS00843	1876	1064	1954	1399	1184	1517	2957	2911	3765	3549	1989	2181	2273	2021	1566	2099	1173	2808	3984	3457	4352	3876	2093	1758	4459	1419	2368	1060	2618	1814	2095	2659	2239	731	3502	3840	2949	4784	3302	2918	2407	2188	4302	1551	1222	2777	2953	2544	3267
PFUS00844	312	65	254	136	146	167	207	213	132	200	305	210	248	308	140	230	131	213	294	282	187	170	273	174	731	370	228	97	179	146	229	189	60	44	222	68	699	231	295	240	196	214	447	356	299	127	117	127	298
PFUS00845	11	16	20	24	5	3	53	30	44	34	26	37	31	13	8	26	10	23	33	72	56	30	20	11	72	32	24	14	53	27	23	43	5	10	40	26	57	97	43	38	26	24	31	70	65	25	33	17	37
PFUS00846	62	37	109	51	20	50	116	77	99	101	57	83	111	82	51	66	41	92	140	154	112	86	95	70	156	138	99	37	96	81	70	95	72	30	89	79	158	143	103	119	84	74	172	66	25	43	86	77	129
PFUS00847_PFUS00848	1993	1086	2186	1195	1068	1597	1781	1620	1921	1638	1536	2828	2022	2075	1403	1625	830	2369	3326	3671	2561	1699	2304	1668	3909	1701	1988	761	3356	1978	2161	2176	3103	992	1611	1011	3922	4155	2369	2737	2205	2073	4360	2550	1745	1528	1855	1569	3045
PFUS00849	15	7	39	22	11	33	33	28	19	24	14	12	21	12	17	8	13	13	27	18	20	24	11	14	0	25	15	5	16	24	2	21	2	4	18	5	34	20	13	11	11	13	25	23	37	10	20	19	14
PFUS00850	116	94	326	117	59	180	217	300	249	309	251	181	276	181	175	142	99	191	404	142	324	303	112	191	491	138	321	108	204	199	128	245	87	56	197	101	308	315	210	310	252	195	480	319	295	219	121	179	270
PFUS00851	300	82	404	103	167	207	182	232	186	176	292	239	229	192	84	199	82	178	308	236	235	208	218	176	974	422	340	73	279	154	171	269	121	41	209	86	858	253	231	201	169	198	497	749	401	167	168	132	237
PFUS00852	90	49	111	57	73	97	127	130	142	199	125	97	98	74	76	103	49	157	203	277	214	209	88	68	277	120	113	51	107	91	86	163	75	28	166	61	268	200	190	154	116	77	217	161	153	71	117	153	190
PFUS00853	148	19	146	13	23	35	33	21	50	36	46	33	21	97	8	36	7	31	101	38	40	35	32	10	15	11	52	3	69	17	34	19	60	8	39	22	47	75	25	32	40	11	28	21	34	29	36	33	28
PFUS00856	16	0	35	7	1	6	1	4	5	6	7	14	9	20	8	1	4	8	18	5	5	9	13	5	17	8	3	4	10	9	3	5	39	10	5	3	9	5	10	14	14	7	17	2	12	4	9	1	6
PFUS00857	81	24	155	27	26	39	55	57	75	75	39	72	77	81	48	55	31	59	125	69	102	64	52	50	71	54	66	30	88	66	58	69	72	18	65	40	75	104	91	82	79	64	103	13	38	46	66	62	72
PFUS00858	729	379	1137	455	343	370	800	835	874	802	584	955	902	880	550	919	436	1167	1836	1178	1152	1084	789	684	1969	644	977	366	963	783	696	990	1462	312	957	802	1648	2015	1290	1432	1068	783	1939	883	912	885	912	663	1379
PFUS00859_PFUS00860	177	170	403	193	156	152	203	286	219	318	239	240	270	241	210	203	151	368	468	328	353	302	205	259	463	212	226	121	372	323	169	340	284	97	241	121	342	389	256	260	237	228	622	239	235	220	182	276	290
PFUS00861	227	54	324	74	92	123	116	124	178	149	191	164	123	308	117	138	78	126	234	163	235	195	156	136	140	88	256	47	228	156	125	123	71	23	237	104	228	243	145	171	93	130	239	163	45	191	179	125	186
PFUS00862	1673	1567	1958	1955	983	1976	2711	2834	2346	3709	2095	1934	2804	2126	2671	1780	1782	3103	2823	2788	2916	3041	2313	2655	4305	2223	1397	1001	2756	3610	1790	3542	1887	1069	2042	1977	2327	3253	3173	2243	3035	1968	6345	1726	1916	1648	1865	3050	2179
PFUS00863	171	205	192	230	127	178	280	262	273	341	181	314	346	229	290	240	233	449	360	439	358	367	261	319	268	188	215	140	384	447	220	364	308	162	164	189	198	569	348	371	380	256	886	133	138	154	200	313	371
PFUS00864	190	172	158	163	109	154	205	180	180	275	164	251	299	218	303	179	221	468	411	313	289	179	220	364	351	175	165	128	394	553	161	275	208	136	123	115	175	324	297	253	343	224	764	61	169	99	147	288	220
PFUS00866	141	39	194	80	38	63	141	130	126	146	147	140	104	162	97	99	64	149	238	171	138	161	114	104	202	167	100	46	163	125	83	101	92	36	125	60	225	222	129	148	164	130	310	116	205	80	103	108	143
PFUS00867	208	83	324	130	141	251	338	426	250	322	378	356	263	172	126	168	123	294	551	420	402	266	258	214	673	240	219	88	377	202	187	369	383	128	345	86	609	555	244	379	276	330	584	286	210	194	255	207	393
PFUS00868	1168	599	1609	798	490	710	781	908	889	1002	559	1198	1328	1339	924	1045	758	1648	1877	1706	1065	1092	999	1039	1723	606	1255	664	1803	1458	799	1312	3041	713	817	761	1300	2561	1887	1402	1374	1050	3280	1137	703	724	736	790	1316
PFUS00869	200	128	617	94	109	100	124	92	192	87	324	126	124	896	124	119	61	135	201	88	442	327	84	103	266	124	134	32	112	97	139	125	49	12	90	47	248	1035	139	192	108	107	218	319	107	105	120	76	164
PFUS00871	6	17	6	2	3	4	8	4	5	2	6	14	3	26	4	1	2	2	8	8	13	5	6	4	0	0	4	0	3	4	3	2	5	0	5	5	4	44	1	3	4	5	7	27	0	3	0	4	11
PFUS00872	254	111	144	48	53	36	61	70	73	48	19	210	179	259	146	152	45	189	264	291	158	115	158	144	134	29	352	85	358	263	121	148	1127	150	78	110	162	475	123	191	192	119	340	225	85	35	103	77	152
PFUS00873	1197	190	2139	270	483	231	595	668	714	410	1095	1061	538	1904	383	963	256	436	2460	812	737	370	809	432	1128	380	1449	260	1388	372	688	538	1018	201	736	220	1294	1905	453	1265	640	855	1312	1348	530	814	449	290	821
PFUS00874	98	42	240	38	68	65	187	192	211	100	264	236	80	125	57	73	31	79	475	296	261	132	201	119	299	42	165	47	425	80	107	88	217	100	187	55	169	780	138	289	150	200	383	95	12	262	113	49	203
PFUS00875	5514	2023	6283	2551	2402	3899	2983	3443	3127	3494	3658	5286	4495	5326	3218	3676	1802	3766	7279	4545	5545	3980	3641	3806	7338	2451	3183	1559	5297	3502	2935	4174	7696	2073	2520	1800	6464	7755	4201	6445	4872	4783	11844	4207	3142	2458	3042	3105	4993
PFUS00876	192	24	3	1	15	5	3	0	15	0	2	0	0	465	24	29	4	0	1	0	1	1	0	0	46	102	707	23	72	0	185	0	0	0	226	0	11	107	40	17	3	259	28	128	108	236	13	0	124
PFUS00877	61	4	9	0	2	1	1	2	13	1	4	0	0	22	0	3	1	2	5	1	2	1	0	0	57	77	567	21	80	2	72	1	0	0	62	0	9	176	34	8	7	37	8	4	0	359	4	0	8
PFUS00878	22	7	13	9	14	31	22	17	2	8	52	25	15	23	5	13	4	20	34	29	10	4	17	21	72	10	25	9	39	10	11	29	8	11	11	5	7	34	8	17	26	31	61	28	9	13	14	10	22
PFUS00879	11	1	8	3	3	7	16	14	16	6	15	15	5	9	8	9	0	10	21	17	21	7	13	7	7	15	8	1	7	2	10	10	11	0	16	2	28	18	6	7	5	10	17	13	4	11	8	5	11
PFUS00880	4	4	8	6	22	12	21	8	15	8	5	13	8	23	6	2	8	13	18	17	13	10	9	4	54	29	13	7	5	16	8	14	30	1	3	5	39	31	9	18	9	7	24	31	16	5	6	10	18
PFUS00882	9	1	10	4	4	4	6	12	2	8	7	9	12	7	6	6	4	6	11	11	10	2	6	3	2	17	6	1	9	3	9	4	0	1	3	3	52	8	11	2	6	4	10	31	6	3	2	4	11
PFUS00883	3	7	10	7	2	2	11	11	6	8	8	13	15	12	10	8	4	22	29	17	17	14	14	15	49	2	10	14	22	26	8	18	19	10	9	2	17	37	9	5	13	12	42	21	7	5	9	10	15
PFUS00884	0	3	10	2	15	2	4	5	1	0	5	0	2	7	4	10	0	2	10	4	2	1	13	1	0	0	0	0	2	2	2	6	0	0	4	1	21	2	2	3	5	6	5	2	0	1	4	3	11
PFUS00885	5754	4615	5795	5378	3566	6001	5078	5048	5849	8180	5043	6559	8531	5878	6782	4166	4183	10263	7675	7049	8195	7804	6034	5927	11647	7661	4592	3269	7629	9745	5344	6007	7619	2854	5723	5268	9772	7749	8909	7411	7689	5374	15196	7504	5930	5663	4893	7664	6098
PFUS00886	29	43	33	41	9	33	78	86	78	104	36	60	68	39	33	45	34	85	149	88	122	112	29	28	56	113	27	16	39	37	44	73	71	13	113	41	139	152	103	80	81	19	75	41	87	54	55	84	99
PFUS00887	19	6	82	15	22	15	86	81	35	32	65	62	32	64	12	69	15	29	127	59	66	31	17	14	13	16	56	12	61	11	27	26	6	3	68	18	79	42	19	111	33	30	39	19	49	24	20	12	84
PFUS00888	12	3	50	9	4	5	45	63	33	21	22	68	20	11	9	26	7	13	116	36	40	27	11	5	35	15	99	4	23	6	5	16	7	1	61	10	45	45	13	57	39	21	24	80	34	17	11	3	120
PFUS00890	417	161	811	222	191	303	527	639	570	402	499	779	476	565	258	362	205	584	1363	668	625	386	305	308	621	285	522	195	628	280	323	490	1178	226	493	329	681	1118	564	976	552	422	813	417	450	281	264	317	866
PFUS00891	33	13	77	15	23	13	34	26	20	23	45	61	24	54	16	19	4	23	85	36	60	23	22	8	5	11	29	6	50	16	29	17	20	9	46	5	133	51	10	32	29	36	29	37	20	15	18	9	35
PFUS00892	19	6	15	13	9	12	29	37	30	34	18	17	24	15	7	11	10	22	28	37	24	18	18	5	8	13	14	6	14	16	10	10	22	6	15	10	39	53	40	27	11	15	36	4	0	12	16	10	31
PFUS00893	16	4	6	9	7	6	18	38	11	24	4	9	5	4	9	5	2	7	21	32	22	17	6	6	0	19	9	2	12	13	12	3	16	4	20	7	46	18	6	25	15	8	11	7	9	14	8	13	15
PFUS00894	531	162	543	335	306	306	538	528	413	524	432	734	672	612	445	489	328	798	992	961	581	367	606	462	1481	761	793	312	814	652	459	644	534	223	496	367	1076	906	888	622	499	496	1340	708	470	333	454	444	828
PFUS00895	22	12	40	23	22	38	35	47	27	37	17	52	57	21	33	45	31	53	73	64	38	40	36	24	63	17	54	27	52	41	36	80	42	28	36	21	43	185	101	105	59	43	86	22	47	19	27	42	89
PFUS00897	289	351	356	416	181	381	590	687	469	863	503	365	641	390	534	308	339	625	508	624	560	678	341	646	628	588	306	280	597	801	298	504	241	313	319	340	644	487	598	440	696	299	1296	257	471	250	360	737	378
PFUS00898	290	78	243	154	150	221	204	233	99	271	331	260	291	293	212	202	151	336	345	278	190	246	220	248	703	423	291	128	261	325	204	247	94	35	189	59	585	225	270	202	237	212	627	401	367	162	159	206	203
PFUS00899	36	55	92	68	40	101	104	160	127	161	91	112	105	60	48	55	49	187	275	94	174	106	80	102	272	109	83	50	73	74	79	177	48	26	90	34	163	177	106	167	99	132	302	104	160	57	57	123	136
PFUS00900	68	13	71	26	26	52	50	42	53	56	86	52	35	52	26	37	28	50	100	100	84	54	73	37	144	32	71	15	86	45	49	60	60	17	58	21	114	116	50	59	42	47	86	112	24	36	30	55	56
PFUS00901	27900	4335	29217	5476	14340	5926	17434	8923	21292	7723	22465	27178	10182	29647	7725	23825	4797	8362	35413	42028	33088	11241	25608	7254	49735	5789	25437	3359	36095	7630	23993	10974	29489	3274	21804	7703	36348	38903	10892	30393	9752	22910	21454	19307	6221	22306	24754	6246	30223
PFUS00902	14	13	39	15	7	9	33	45	52	43	29	46	46	22	16	44	17	41	80	145	71	46	18	10	133	31	23	12	31	24	31	27	40	17	39	21	59	126	66	61	59	31	74	40	65	34	36	34	84
PFUS00903	124	60	217	58	48	96	91	169	96	95	140	137	109	167	70	56	35	102	201	89	118	111	89	81	86	79	150	45	96	72	78	108	65	39	88	66	125	202	120	97	100	103	224	136	90	120	81	55	124
PFUS00904	129	80	173	158	69	129	96	171	113	122	126	122	238	202	174	105	83	179	191	170	246	366	123	128	204	123	53	56	185	144	122	184	181	62	103	120	193	200	219	156	135	112	454	120	76	111	116	102	173
PFUS00905	22	38	45	38	21	70	44	79	51	58	70	64	71	42	58	46	22	64	107	72	101	87	61	58	90	31	25	20	69	55	53	91	72	24	48	29	46	109	68	74	69	57	138	51	57	46	71	60	86
PFUS00906	13	2	11	2	3	3	6	11	7	2	6	12	6	9	10	5	4	13	20	8	12	10	6	4	0	13	9	4	12	5	2	4	2	0	1	0	21	8	3	4	4	5	16	4	19	8	4	4	6
PFUS00907	153	31	132	43	59	88	145	123	116	78	166	112	91	114	45	96	46	82	144	104	133	82	97	64	313	121	132	37	98	74	72	70	84	19	81	39	208	152	105	112	53	121	169	147	121	86	88	55	102
PFUS00908	33	3	35	9	14	19	19	8	23	25	35	39	29	21	17	13	6	28	29	22	29	13	34	12	49	38	27	9	25	11	17	16	19	1	29	9	58	31	20	22	19	11	34	80	48	13	18	20	31
PFUS00909	6	1	9	7	5	8	21	12	23	22	2	8	7	5	3	3	3	8	10	2	19	11	4	5	0	0	1	4	6	6	7	7	3	0	13	6	2	12	9	5	5	5	11	0	0	9	8	6	11
PFUS00910	40	12	21	22	6	13	33	33	23	21	32	21	32	25	20	12	15	41	49	23	22	28	15	23	68	27	24	8	22	15	18	26	50	2	12	18	73	36	18	35	17	17	39	29	69	17	15	24	23
PFUS00911	9	0	3	4	0	8	4	4	6	3	18	6	0	7	2	7	0	8	8	8	5	3	8	3	1	2	5	0	3	1	1	1	2	0	9	7	3	6	6	1	9	3	9	0	5	4	2	7	10
PFUS00912	1046	142	1144	193	583	130	962	275	1231	264	1011	1259	293	1284	206	1010	123	327	1666	1585	2019	346	1468	299	2418	192	1015	79	1815	231	1033	400	1194	109	1338	207	1615	1738	343	1419	312	1261	596	1046	238	1108	1401	242	1394
PFUS00913	496	100	459	134	201	218	325	162	317	178	350	466	240	482	156	329	121	257	532	495	462	188	372	222	937	289	387	108	501	231	328	241	294	66	359	103	716	500	275	472	205	359	480	480	251	245	340	148	389
PFUS00914	5	2	9	6	5	11	10	10	3	16	6	16	8	2	4	11	9	10	10	14	9	3	10	9	25	22	17	6	10	5	3	8	0	0	14	4	78	14	10	9	7	13	14	12	42	8	6	6	8
PFUS00915	684	428	825	467	448	683	1071	723	870	810	757	1007	940	951	683	583	442	942	1256	1365	1042	972	879	790	1497	491	964	415	1340	1018	915	842	1279	470	615	647	798	1262	1107	1131	938	798	2314	741	412	514	682	731	1012
PFUS00916	49	51	71	49	42	53	141	97	149	121	75	114	116	38	57	89	57	139	186	204	158	127	69	60	289	82	43	17	79	83	99	139	65	30	124	75	240	293	199	186	153	91	192	139	56	85	82	89	233
PFUS00917_PFUS00918	620	276	651	301	86	94	547	993	634	910	881	679	759	504	228	838	461	743	1311	801	553	597	718	766	2313	827	1129	422	671	620	583	904	327	163	685	737	950	1760	1481	1096	922	792	2093	1071	716	572	435	433	945
PFUS00919	0	2	5	3	1	0	2	1	2	7	1	3	8	0	3	5	2	4	7	10	3	4	6	4	29	1	2	1	0	1	1	3	20	0	2	0	12	5	2	2	9	5	10	6	3	0	1	2	8
PFUS00921	108	28	141	35	60	61	96	114	151	101	123	218	154	124	46	136	37	70	213	243	202	81	147	64	260	29	118	32	237	54	137	90	131	40	80	35	190	215	140	156	79	106	180	35	84	61	113	49	135
PFUS00922	90	26	100	26	28	35	75	59	58	45	109	56	44	87	42	50	22	51	100	51	91	55	46	31	104	82	67	37	44	37	42	36	41	13	65	17	204	89	57	80	32	70	81	27	50	41	65	41	66
PFUS00923	581	459	626	546	339	624	1248	1106	1358	1205	797	933	966	559	562	650	490	1050	1551	1479	1529	1266	685	697	1782	650	681	322	846	819	674	1000	706	313	1082	679	1233	1759	1296	1187	917	687	1598	866	594	745	992	1209	1286
PFUS00924	396	141	474	269	32	46	206	339	207	414	349	387	577	269	155	207	186	479	338	283	535	614	365	514	557	907	427	250	293	514	229	508	243	108	334	195	754	255	389	303	368	189	594	577	495	231	340	672	316
PFUS00925	4	0	11	5	0	0	16	7	2	4	17	1	1	10	4	2	0	4	7	7	6	9	5	2	7	25	3	1	2	2	4	2	14	0	8	4	28	1	2	8	6	8	4	43	3	5	7	2	7
PFUS00926	431	7	933	19	95	29	176	31	47	25	120	56	40	447	18	104	14	20	196	43	100	59	46	33	36	51	298	13	85	8	45	10	54	4	61	11	432	40	22	65	25	59	31	121	160	57	31	8	44
PFUS00927	16	9	24	10	10	16	77	37	12	30	25	9	18	22	10	10	6	24	42	31	28	35	9	14	76	19	20	8	29	21	16	16	183	7	27	11	59	67	37	20	23	8	38	9	37	20	16	19	31
PFUS00928	62	29	131	57	42	42	96	95	51	73	89	115	78	90	51	79	51	124	202	140	109	83	82	78	102	244	76	33	111	77	58	93	136	26	78	24	349	240	108	135	92	99	154	147	329	54	43	40	172
PFUS00929	23	21	67	28	61	47	44	32	33	30	13	38	56	22	15	39	24	60	101	55	32	43	36	41	25	13	70	24	69	66	34	63	127	29	53	41	61	88	60	79	76	43	89	60	24	25	28	36	97
PFUS00931	0	0	4	10	7	3	2	5	5	3	10	5	11	7	4	13	1	5	9	9	7	6	6	6	0	5	9	1	8	8	3	17	0	2	6	4	4	12	3	9	10	2	24	0	13	0	3	5	10
PFUS00932	0	1	2	2	16	10	2	11	0	2	0	3	3	1	1	2	1	1	6	5	4	0	1	2	7	3	0	0	0	0	5	3	0	0	7	1	15	2	3	5	5	2	3	15	7	5	2	3	3
PFUS00933	13	0	11	1	6	10	18	11	18	11	14	15	15	7	8	9	5	8	18	15	8	9	7	9	87	29	19	7	17	14	15	15	0	0	14	6	15	13	8	9	9	6	44	40	20	5	5	8	3
PFUS00934	2	9	9	9	17	26	24	36	13	25	11	13	24	11	9	18	8	19	28	23	26	33	28	12	21	20	4	5	16	12	9	16	35	3	34	19	12	20	5	27	14	11	55	21	4	12	14	9	38
PFUS00935	26	2	44	9	10	20	19	13	19	13	20	26	19	17	3	9	5	7	44	3	11	10	12	9	16	25	17	4	16	4	12	17	2	5	20	6	39	21	21	15	9	13	13	45	15	18	16	2	11
PFUS00936	106	76	189	101	54	112	283	276	333	242	130	163	150	87	93	139	87	249	302	213	316	199	106	95	258	54	123	45	181	122	132	171	185	57	217	249	246	350	265	240	153	131	292	189	85	166	148	193	318
PFUS00937	112	67	112	101	25	44	230	274	190	240	110	179	192	130	100	101	75	221	262	169	256	191	164	154	176	146	121	87	189	162	127	307	184	64	130	120	226	336	220	204	212	163	329	220	130	160	122	162	206
PFUS00938	4	0	5	2	3	2	3	6	2	12	2	1	1	4	2	6	8	6	6	2	7	5	4	3	2	5	2	2	7	2	7	8	2	1	5	2	6	9	2	6	3	2	10	0	1	4	1	1	8
PFUS00939	9	6	19	6	8	12	38	34	20	20	13	27	21	6	9	7	11	19	31	25	13	21	13	23	45	14	8	6	36	34	8	37	25	21	4	7	10	39	33	12	18	20	49	0	8	3	10	25	18
PFUS00940	1	3	12	5	8	5	29	8	19	8	3	22	8	8	2	15	0	7	19	22	24	10	13	3	80	3	6	1	6	6	6	8	5	8	19	2	19	35	6	10	6	6	14	0	7	6	10	7	22
PFUS00941	1	2	0	5	3	23	20	8	3	4	1	8	6	0	1	0	4	1	3	1	0	41	0	2	0	6	1	1	2	1	2	6	7	0	0	5	1	4	19	1	2	1	8	1	29	4	0	3	7
PFUS00942	431	80	476	166	204	190	476	373	421	312	505	388	210	505	160	298	133	258	774	441	645	353	380	196	648	336	508	98	400	141	323	320	306	60	639	176	1104	919	319	485	255	395	439	594	338	624	332	215	594
PFUS00943	7	0	9	5	3	2	33	15	22	19	10	27	9	7	12	13	8	24	42	71	38	22	13	7	79	13	2	1	8	6	27	24	37	3	22	6	54	52	11	38	27	7	17	4	10	11	27	22	66
PFUS00944	104	51	160	73	98	173	235	190	164	193	192	152	140	150	90	102	80	191	211	147	164	166	128	123	321	147	154	63	144	120	74	130	77	33	153	108	205	237	153	165	120	118	295	268	115	141	117	133	130
PFUS00945	3	13	21	19	5	15	15	18	19	29	5	45	21	5	5	14	16	15	21	51	21	20	5	10	1	7	12	10	19	9	22	60	8	5	18	2	28	71	55	42	33	17	23	0	21	7	20	16	20
PFUS00946	111	70	155	104	49	78	219	234	307	232	209	173	219	152	121	162	90	245	319	327	412	304	189	172	396	117	158	67	221	200	159	213	129	62	249	154	326	302	225	247	166	208	463	92	120	198	240	204	297
PFUS00947	8	3	13	5	5	7	6	5	4	5	14	11	4	18	6	9	3	7	14	12	11	7	10	5	16	38	12	2	4	5	12	7	1	0	6	2	47	7	10	16	3	14	24	16	43	15	4	7	11
PFUS00948	4	14	7	18	9	11	24	22	25	34	15	42	35	10	10	11	2	30	37	88	54	33	26	7	45	3	12	3	27	14	18	25	14	8	34	12	44	67	40	27	20	21	19	31	21	7	28	35	47
PFUS00949	52	37	74	74	14	35	97	117	96	117	28	76	107	56	52	49	40	117	128	128	98	90	65	87	155	100	55	34	103	94	74	68	58	35	74	59	117	130	86	71	86	88	293	130	77	63	59	62	108
PFUS00950	5	9	4	13	4	9	10	15	4	36	15	7	14	7	4	5	1	21	21	25	13	19	8	8	6	10	0	4	10	6	7	19	0	2	12	3	13	9	22	5	14	8	38	16	0	6	7	21	9
PFUS00951	5210	3811	8517	4536	2350	4816	6186	6347	6183	7780	5805	7070	8232	6312	5535	5013	4057	9655	12517	8462	8377	7603	5500	6887	12451	5600	6814	3575	9218	8632	4944	7030	12880	3849	4719	4821	8697	15528	10875	8245	8180	6190	17921	6219	5099	4518	4550	7385	8688
PFUS00952	137	60	143	61	77	111	206	163	165	189	148	139	160	131	94	133	63	165	187	239	204	142	154	110	349	93	121	77	140	139	128	108	126	34	144	92	261	223	166	133	124	99	271	129	119	98	144	189	181
PFUS00953	385	371	531	354	210	326	697	551	675	775	398	590	690	335	388	420	292	928	936	893	1008	841	496	475	1017	439	379	250	771	624	473	588	954	259	597	596	754	1278	957	678	629	502	1368	454	275	487	653	718	785
PFUS00954	16	4	30	5	19	20	12	18	6	10	14	17	19	15	8	13	4	10	25	15	15	16	12	5	38	28	23	6	15	5	9	3	13	1	16	3	95	10	9	17	9	14	23	36	62	8	10	2	18
PFUS00957	35	16	55	21	19	22	50	54	45	52	59	64	27	38	18	37	27	43	72	48	70	60	23	24	37	35	42	9	39	19	41	46	24	5	39	21	118	70	41	79	45	53	88	38	25	48	25	38	39
PFUS00958	11	7	49	13	25	19	8	7	8	10	11	17	13	24	10	14	5	14	29	12	17	13	13	21	0	25	16	6	21	10	5	19	14	4	8	3	61	28	18	20	12	8	30	7	24	9	12	10	16
PFUS00959	110	63	212	100	82	72	151	129	133	122	92	146	157	146	96	146	56	112	244	303	165	119	175	134	224	94	254	89	279	173	142	153	326	135	128	67	234	359	159	233	155	155	322	159	43	99	113	99	271
PFUS00961	131	57	131	86	58	117	177	196	118	203	136	115	142	116	110	102	68	218	201	125	179	187	97	118	206	196	97	52	113	104	98	136	37	22	166	88	341	142	167	107	98	87	237	216	123	114	128	137	133
PFUS00962	51	46	73	50	27	34	51	60	57	59	53	94	123	60	59	83	38	87	144	140	111	80	92	74	191	53	104	36	125	122	78	81	86	60	76	47	130	139	86	109	88	107	254	104	64	51	60	67	112
PFUS00963	32	12	36	16	17	26	18	18	24	16	15	22	22	29	20	21	6	26	35	45	32	11	15	23	9	15	14	10	18	28	18	29	63	11	15	22	28	36	22	25	25	8	44	20	15	9	34	26	18
PFUS00964	308	300	491	392	179	399	618	499	608	669	432	497	512	353	331	436	276	662	850	1113	646	538	404	375	1004	457	422	182	555	495	347	551	772	285	446	319	820	1484	819	655	705	442	1132	578	412	265	352	474	859
PFUS00965	63	48	79	52	16	50	61	46	66	61	39	86	90	88	52	62	33	90	153	130	65	43	76	82	225	27	56	26	229	130	63	120	252	111	21	27	72	174	83	139	112	72	263	44	27	23	36	47	93
PFUS00966	409	246	269	241	280	413	262	276	300	286	136	621	575	441	401	273	273	682	786	838	335	235	462	491	618	189	429	236	793	669	422	537	660	337	168	232	308	939	494	681	683	455	1289	291	140	153	212	293	549
PFUS00967	160	55	203	89	50	88	155	166	109	152	160	197	148	171	108	114	62	128	211	226	187	126	138	121	281	120	125	41	229	122	111	159	248	66	111	63	212	298	194	182	180	108	229	114	97	95	106	122	190
PFUS00968	14	8	15	7	1	9	4	11	16	13	7	21	14	14	16	2	2	18	27	12	10	6	10	10	15	0	4	6	25	13	4	17	31	5	5	1	15	40	19	10	14	6	57	0	18	1	2	4	29
PFUS00969	3	2	6	2	2	11	5	5	9	9	1	4	7	4	4	6	4	7	16	7	7	3	5	4	53	3	5	1	19	4	3	5	1	6	1	3	7	22	6	7	3	8	15	0	7	3	3	1	9
PFUS00970	1413	548	1959	733	521	966	716	740	662	857	1062	1699	1300	1390	917	906	592	1393	1823	1307	997	797	1107	1085	2940	1278	1271	504	2007	1327	793	966	2288	593	728	370	2367	1783	1110	1439	1098	1091	2774	1262	1273	562	659	660	1376
PFUS00971	13158	8727	18818	9369	4594	9084	6744	8028	7944	9050	6502	17986	17847	12070	11543	8667	6464	20566	21395	15329	12069	10379	11753	13151	20640	7481	11336	6490	21228	19830	8769	12337	30520	9270	6980	8297	13058	28751	20728	15647	15833	10400	39043	9591	7324	7712	8015	10718	15378
PFUS00972	471	147	810	241	199	347	506	557	545	470	781	564	452	544	298	412	202	454	912	483	766	490	424	387	987	395	677	241	599	399	302	440	302	127	446	238	887	734	517	585	442	452	920	542	442	348	416	387	506
PFUS00973	36	25	32	22	26	28	58	63	54	63	39	67	30	43	32	24	30	40	86	76	70	35	33	27	131	89	38	15	31	18	59	47	19	17	53	23	112	107	62	84	64	31	86	66	50	18	34	35	54
PFUS00974	90	6	50	13	26	15	54	31	57	21	59	68	31	55	22	32	9	12	113	75	83	21	35	18	213	5	37	6	99	11	27	22	72	8	25	6	106	101	14	92	23	52	51	42	3	42	57	24	65
PFUS00975	443	201	577	217	117	274	200	277	261	276	177	371	347	383	298	200	173	426	511	338	393	231	316	265	488	160	240	149	510	398	188	256	441	203	188	135	434	625	355	382	295	255	607	182	144	213	220	291	377
PFUS00976	47	24	71	38	53	88	58	57	33	31	71	38	57	42	36	25	37	91	102	62	58	51	42	44	86	27	82	54	68	78	50	75	65	30	39	44	96	82	77	68	104	70	295	33	51	25	32	56	51
PFUS00977	6	7	6	4	2	7	1	1	2	5	3	7	12	13	11	2	0	5	11	4	4	10	3	13	36	17	4	4	5	5	2	3	4	6	5	1	8	7	14	14	11	6	13	3	13	1	1	3	1
PFUS00978	16	6	33	16	17	22	22	14	31	31	21	37	24	28	27	13	7	30	44	31	29	15	32	18	48	13	27	12	37	28	26	57	13	5	18	13	15	53	29	44	41	27	72	14	27	8	23	28	44
PFUS00979	12	14	16	10	4	8	73	45	28	34	29	48	28	4	15	36	12	43	64	109	58	73	13	9	38	13	13	2	37	25	31	46	34	11	68	25	57	64	46	50	38	28	71	26	16	21	49	50	54
PFUS00980	76	26	116	55	10	11	127	128	147	153	121	96	72	60	42	81	28	82	209	164	229	178	77	62	123	71	104	35	112	48	68	91	69	32	165	86	181	202	84	110	80	84	214	94	68	129	140	103	141
PFUS00981	2	6	11	9	2	8	45	10	15	6	13	9	15	3	5	1	1	6	17	17	11	8	3	8	0	5	6	1	4	8	7	5	46	4	8	3	13	12	14	2	6	5	9	21	0	1	3	5	9
PFUS00982	8	0	5	4	3	7	3	1	8	7	2	5	7	5	4	1	3	4	3	7	5	8	1	4	22	25	3	2	11	6	4	4	0	0	3	0	38	8	5	5	6	6	4	30	37	3	3	3	3
PFUS00983	32	38	40	40	9	14	122	128	158	134	79	78	56	25	32	59	37	87	127	148	179	118	40	63	179	43	29	18	77	42	38	81	80	28	75	40	101	144	87	122	81	68	88	80	70	68	103	100	134
PFUS00984	1	1	1	1	0	7	2	4	2	4	1	1	4	2	5	2	3	10	1	1	1	3	2	0	0	29	0	2	2	1	0	0	0	0	1	1	14	1	1	1	5	0	0	0	2	5	2	2	0
PFUS00985	117	35	115	25	56	102	130	130	111	82	48	92	55	127	52	69	34	74	206	103	139	65	70	69	241	100	75	38	124	60	73	56	58	17	84	46	196	106	63	127	57	105	234	189	72	79	93	94	98
PFUS00987	43	5	57	14	23	21	43	45	24	42	66	36	29	45	11	28	11	32	54	35	49	17	33	16	41	45	36	4	27	17	30	17	5	2	38	8	117	34	22	46	14	29	32	88	64	30	32	26	38
PFUS00988	107	33	168	49	56	77	85	103	78	70	86	139	80	113	53	75	42	86	160	134	104	79	66	73	247	62	77	44	115	78	96	63	88	32	81	23	187	169	77	158	88	95	230	145	92	34	57	62	107
PFUS00989	2502	1246	4755	1580	873	1753	1928	2395	1674	2124	1425	2727	3367	3046	1983	1623	1159	3761	4376	1633	2272	2130	1726	2325	2426	2190	2516	1287	2468	2741	1338	2142	3008	1240	1388	1130	2618	5440	4214	2296	2418	1673	6187	1838	1699	1359	1342	2111	2726
PFUS00991	554	22	727	34	176	72	218	54	275	35	269	226	114	462	20	282	34	33	357	260	355	143	227	72	599	20	417	37	386	19	190	41	531	39	193	27	306	386	94	240	78	238	143	201	77	161	297	50	179
PFUS00992	28	1	38	4	17	2	29	6	28	2	17	21	8	22	8	16	1	5	22	40	33	9	20	7	27	7	31	1	37	4	17	2	12	1	19	3	51	23	5	14	7	30	12	28	11	15	17	4	19
PFUS00993	1	0	4	1	2	2	6	0	10	0	0	5	2	14	3	0	0	0	9	18	2	0	6	2	21	3	5	1	14	1	8	5	2	2	7	0	7	9	3	11	4	13	1	13	19	2	2	3	12
PFUS00996	186	22	313	64	22	47	114	102	100	80	173	152	110	277	54	185	57	110	312	92	126	104	116	72	297	225	208	30	93	52	88	107	31	7	130	18	559	189	130	112	92	92	145	213	187	104	94	58	133
PFUS00997	6	2	12	3	5	1	7	8	3	14	3	5	4	11	3	12	6	4	16	3	11	7	4	2	0	23	7	6	8	2	6	4	2	0	10	3	27	8	7	11	13	10	5	1	6	4	2	2	7
PFUS00998	3	4	7	1	0	3	14	18	13	10	4	10	10	6	2	5	0	9	26	21	24	16	0	4	0	9	5	0	2	1	9	19	24	0	9	3	36	19	9	6	2	14	7	0	4	8	7	11	18
PFUS00999	113	15	322	30	90	49	59	74	58	77	136	163	91	235	50	95	44	65	230	102	118	86	75	62	306	288	240	25	133	63	58	50	31	2	71	9	626	118	87	107	83	95	183	481	355	108	44	24	145
PFUS01001	12	3	11	5	6	3	13	12	20	16	18	4	10	8	4	8	1	15	25	12	15	7	28	11	39	6	9	7	22	24	6	17	18	10	10	2	22	25	15	20	7	17	62	9	4	10	4	10	17
PFUS01002	11	17	32	15	6	5	24	27	38	36	35	26	27	27	14	12	12	31	45	46	32	24	18	12	30	52	16	8	19	19	9	25	21	19	28	20	54	74	47	47	37	34	97	6	33	10	28	34	42
PFUS01003	45	45	75	37	31	17	141	120	135	88	32	119	89	52	51	93	52	123	250	366	159	112	65	40	297	38	67	22	145	83	96	74	151	41	137	57	171	290	103	171	111	79	119	30	30	53	139	91	183
PFUS01004	72	35	87	31	35	35	53	31	52	45	48	98	55	76	41	54	30	126	147	157	72	45	44	38	63	40	49	17	88	28	76	62	143	38	35	21	108	147	54	88	101	61	169	17	35	35	52	48	58
PFUS01005	48	28	55	36	37	8	61	55	76	51	20	59	53	79	64	65	48	97	144	158	39	41	66	63	184	32	79	24	106	75	58	70	278	77	37	38	104	188	126	107	90	76	238	77	4	22	34	40	120
PFUS01006	274	189	489	302	221	325	812	703	546	804	468	474	470	340	256	450	263	637	828	604	836	693	527	452	749	589	416	178	539	430	355	552	129	149	594	244	1025	700	533	559	506	425	892	631	434	521	426	631	614
PFUS01009	281	189	434	212	226	298	306	334	295	307	258	343	455	328	333	277	183	447	521	432	410	318	354	335	710	298	324	236	453	404	236	414	373	175	269	326	534	468	399	456	406	334	945	357	389	238	225	344	452
PFUS01010	16	5	31	10	6	11	31	21	17	28	31	13	13	18	11	19	5	9	60	11	20	9	9	4	4	41	19	4	18	1	3	13	0	0	20	2	83	11	7	28	11	12	19	36	73	22	8	5	31
PFUS01011	67	116	83	123	36	124	172	192	212	303	134	143	221	58	103	101	90	310	300	296	251	265	100	114	371	39	76	56	173	194	141	217	239	124	164	125	165	524	327	242	263	117	452	23	92	120	124	244	327
PFUS01013	7	7	21	12	9	10	40	37	52	62	19	28	26	6	8	18	9	25	69	62	56	59	16	5	48	10	10	4	32	17	33	53	8	5	72	13	47	82	43	22	30	15	44	24	0	27	44	34	35
PFUS01014	90	24	330	40	95	88	114	140	182	100	226	146	70	113	37	148	55	95	449	139	195	104	104	83	278	128	287	48	184	67	112	71	66	25	113	52	492	467	156	319	120	136	183	471	289	187	70	64	216
PFUS01015	224	99	302	168	166	195	437	259	355	353	283	325	242	254	159	253	190	317	485	403	410	326	233	187	618	269	264	106	320	198	261	323	152	49	290	162	838	525	346	423	236	267	409	358	264	279	263	225	471
PFUS01016	83	30	115	54	34	74	60	56	57	86	85	89	71	101	55	54	27	78	148	69	77	60	80	70	176	105	53	30	110	79	69	58	74	27	59	32	185	120	73	91	84	117	279	64	82	57	73	65	79
PFUS01018	46	21	92	46	22	49	134	91	95	70	78	58	70	69	35	59	43	98	173	100	109	74	78	62	141	42	77	26	83	61	73	55	106	27	72	31	109	122	80	73	48	71	161	97	86	62	76	67	71
PFUS01019	7	0	2	1	0	1	6	1	7	5	0	3	4	2	1	4	1	4	4	11	10	5	3	1	9	5	2	1	2	0	0	8	1	0	1	4	8	2	4	2	2	5	2	7	1	3	5	3	3
PFUS01020	25	36	48	37	8	30	63	83	68	93	23	43	79	19	33	32	42	103	125	94	97	89	32	47	184	35	45	31	47	84	42	67	69	44	68	59	48	142	77	92	94	32	118	92	52	44	56	81	78
PFUS01021	43	67	35	61	26	64	63	113	63	153	70	91	154	36	100	58	78	132	144	102	79	81	57	137	219	203	62	27	82	91	71	165	107	32	73	67	188	109	129	153	149	61	206	191	177	39	42	102	121
PFUS01022	3519	3893	3983	4708	2217	5460	3473	4290	3145	5584	3287	4948	8824	4212	6233	3320	3755	9506	6512	6540	4646	5475	4430	8693	8765	5238	3316	3233	6710	9785	3289	5469	6131	4220	2636	3712	4682	7194	9081	5105	7204	4029	20250	3883	4525	2637	3163	7320	4750
PFUS01023	65	67	61	85	45	93	67	78	34	93	72	74	169	94	102	73	57	179	135	96	57	102	118	141	125	49	129	99	147	163	53	174	69	77	31	49	39	94	88	95	140	82	384	5	50	42	43	53	74
PFUS01024	192	82	220	120	142	199	96	192	155	142	99	218	197	194	140	163	181	299	296	447	176	206	179	169	684	145	179	72	178	144	149	422	387	135	110	232	305	388	455	302	315	180	656	328	239	64	64	65	319
PFUS01025	274	44	47	6	1	0	22	11	33	3	38	23	3	1347	62	236	16	4	56	22	11	3	2	3	36	30	1966	85	637	3	15	1	14	0	799	21	11	2886	193	92	25	244	58	63	38	2213	36	1	169
PFUS01026	732	699	1041	778	400	984	654	1168	744	1113	987	900	1197	1258	1234	583	671	1566	1518	1371	998	1035	908	1450	1480	979	722	451	1538	1144	605	1275	736	465	729	602	900	1596	1344	1109	1411	1017	3197	1048	895	802	558	875	924
PFUS01027	482	161	504	214	186	161	400	295	500	348	445	540	444	671	282	412	154	349	752	642	723	392	562	317	806	3021	468	120	695	449	361	347	313	130	429	226	7619	689	409	506	395	421	619	733	3629	405	520	350	610
PFUS01028	1863	1088	1933	1229	1985	1200	1662	1408	1502	1334	1203	2684	2514	2089	1722	2268	1281	2103	2766	3813	1992	2147	2216	1915	6948	1649	3855	1420	3361	2664	2509	2374	6217	1152	1488	2321	3876	3238	3115	2714	2531	2575	6746	3015	1778	1212	1461	1231	3016
PFUS01030	182	61	162	118	69	141	243	227	260	178	190	303	305	224	126	139	87	194	397	292	268	201	236	130	542	162	244	105	384	256	169	167	241	99	204	92	431	464	283	284	181	220	535	219	178	128	125	160	231
PFUS01031	88	18	94	34	19	65	57	94	72	45	102	57	68	48	38	42	13	77	99	42	126	75	47	34	105	104	83	25	75	40	49	59	37	15	52	27	224	79	68	47	41	41	123	42	60	60	44	45	60
PFUS01032	2	0	29	0	6	9	4	10	5	0	15	2	1	7	0	4	0	3	50	9	5	0	13	4	0	0	3	0	26	0	19	0	4	1	12	3	18	33	0	13	17	15	4	0	0	10	0	2	4
PFUS01033	187	35	322	47	53	56	193	177	174	95	313	265	105	279	51	109	31	82	402	139	256	124	115	77	348	91	165	27	151	31	155	131	97	26	163	29	467	372	105	257	92	142	197	239	171	137	134	65	185
PFUS01034	2294	711	3728	668	1043	621	2865	2303	3333	1819	5440	3544	1445	3288	860	1980	591	1215	4143	2724	4993	3322	2422	1235	5168	629	3019	708	3626	799	2110	1688	7124	911	2465	1116	2661	5970	2126	3847	1671	2042	3381	1938	907	2252	2302	1153	3285
PFUS01035	947	512	1354	619	590	788	946	1055	1218	1190	899	1198	1093	1130	892	968	559	1202	1811	1834	1538	980	1201	884	2473	744	1039	432	1740	1167	1159	1508	1636	403	999	711	1649	1853	1211	1448	1311	1197	2587	1128	851	934	1023	910	1650
PFUS01037	5	10	9	14	15	20	23	33	14	24	9	20	17	7	9	20	11	19	20	54	20	20	14	18	58	29	20	9	8	14	23	57	12	3	25	55	60	24	46	11	24	11	52	35	62	24	19	7	30
PFUS01040	166	7	247	19	76	22	111	77	119	28	77	151	48	285	17	203	15	26	351	189	284	45	168	57	202	21	467	36	364	18	86	24	498	27	133	26	153	475	67	230	33	220	138	58	10	189	132	16	325
PFUS01041	1	0	7	1	0	0	13	1	12	6	2	8	1	1	2	10	0	0	19	2	3	1	6	1	4	0	3	0	11	1	5	2	22	1	1	0	9	19	0	8	4	8	0	0	0	8	2	0	1
PFUS01043	4	2	5	1	2	0	2	4	1	4	2	3	12	2	0	1	1	0	14	8	2	4	0	1	0	7	8	1	13	0	0	0	1	0	6	0	1	10	1	10	1	0	16	20	6	20	6	1	9
PFUS01044	37	14	57	29	17	8	29	40	49	34	17	51	28	47	12	25	18	14	74	72	42	32	31	19	65	1	39	12	32	7	15	26	50	18	28	23	44	103	41	92	34	42	66	34	1	48	36	13	89
PFUS01045	27	7	28	3	41	19	14	19	23	6	70	52	18	31	8	12	2	1	38	61	30	14	7	7	32	2	54	5	37	1	9	1	13	6	27	3	21	70	11	73	44	25	34	41	0	71	8	0	65
PFUS01046	8	1	2	5	0	2	9	5	3	5	9	1	0	7	1	2	0	3	4	6	10	1	5	4	0	1	5	1	6	3	0	9	8	3	3	4	18	5	8	1	12	6	13	0	0	11	4	0	3
PFUS01047	5	2	8	8	12	7	5	10	9	17	12	8	8	4	1	1	4	5	13	8	7	13	18	5	6	4	8	8	1	3	2	7	0	0	11	7	39	4	1	10	7	8	9	0	0	16	5	7	13
PFUS01048	2141	665	2518	1170	1344	1238	1977	2054	2838	2180	2236	2590	2075	1902	964	1983	892	2125	3884	3177	3695	2423	2116	1498	4606	1464	2483	955	2303	1238	1933	2097	2224	762	2460	1749	3914	5140	3096	3117	1908	2131	4428	2413	1614	2093	2168	1615	3601
PFUS01050	16	3	48	2	12	10	9	17	13	4	46	48	5	78	4	11	9	8	140	30	17	9	13	12	19	29	42	13	40	3	8	2	0	2	36	4	20	76	7	78	34	64	43	14	11	72	9	2	27
PFUS01051	17	5	36	9	5	4	35	24	6	36	26	21	19	19	14	17	9	20	30	22	27	13	18	9	50	42	40	4	12	8	11	19	1	0	30	3	68	7	10	22	11	14	10	20	105	8	10	3	26
PFUS01052	23	14	20	24	5	11	118	61	73	69	28	37	23	42	16	29	16	50	77	88	119	75	51	30	109	71	35	10	25	41	65	77	23	7	104	20	183	65	32	47	46	45	43	35	26	51	83	69	68
PFUS01053	38	7	61	14	19	11	32	27	17	26	18	35	30	66	24	39	18	33	49	32	31	19	30	18	6	83	52	8	36	18	35	50	14	4	34	11	200	27	30	37	20	30	40	78	112	35	27	21	44
PFUS01054	18	8	21	11	5	6	19	18	18	20	11	14	15	17	14	10	5	11	26	27	26	22	24	19	55	34	14	6	30	14	22	19	2	3	30	12	37	23	12	16	9	16	42	10	41	21	8	18	29
PFUS01055	58	28	110	39	17	54	120	143	150	73	96	92	64	35	37	47	25	94	205	48	140	75	79	76	149	31	50	39	145	71	31	57	191	64	67	22	58	142	90	100	59	80	201	33	21	50	54	89	83
PFUS01056	54	23	79	31	47	68	96	117	76	87	80	80	90	53	56	57	38	81	95	92	105	102	66	51	120	99	92	26	60	50	59	77	25	3	89	57	182	102	105	88	78	73	118	198	120	103	61	53	106
PFUS01057	133	101	225	181	129	190	541	494	481	526	278	216	219	169	131	217	135	325	552	488	547	450	195	203	689	139	225	134	299	185	273	402	137	114	433	260	385	543	349	433	368	264	553	205	147	306	329	337	452
PFUS01058	6	3	15	5	7	1	6	6	5	6	22	14	9	16	2	18	4	2	24	7	12	5	5	4	41	6	24	3	19	5	8	17	0	0	6	2	33	12	8	23	8	13	10	0	18	8	11	3	19
PFUS01059	0	2	3	1	0	0	5	11	9	4	3	5	5	8	1	4	0	4	18	15	17	5	0	3	25	0	10	3	13	4	5	0	5	2	7	4	3	20	8	10	5	4	9	1	0	1	4	5	4
PFUS01061	219	208	642	204	161	233	908	1296	845	889	903	1003	553	401	232	380	203	708	2779	2517	1178	842	401	361	1540	235	399	149	940	229	536	930	597	133	1157	236	957	2362	665	1246	985	468	924	622	522	1085	569	676	1402
PFUS01062	1722	1958	1597	2109	903	1392	1608	1781	1931	3079	1345	1927	3106	1751	2708	1711	1945	3903	2203	3228	2482	3149	2002	2778	4187	2262	1546	1069	2499	3910	1785	2668	4454	1039	1696	3408	2453	2735	3860	2203	3074	1713	7127	2046	1970	1595	2270	3377	2106
PFUS01063	240	49	247	101	90	153	323	274	249	258	328	398	165	222	67	176	95	276	638	296	458	173	229	79	816	150	123	57	313	74	242	194	195	48	311	75	757	525	181	249	104	343	508	311	180	130	214	133	474
PFUS01064	1041	216	1102	476	784	637	965	513	1177	512	967	1326	712	943	385	685	220	1287	1968	1770	1493	502	1396	458	2506	399	872	211	1770	405	1032	533	758	100	994	328	1374	1593	614	1152	304	1354	1744	941	317	844	1280	522	1170
PFUS01065	55	4	86	12	42	24	54	22	59	17	64	41	14	52	9	28	6	16	81	39	51	20	57	14	75	31	84	15	53	6	35	8	16	2	41	14	54	106	23	39	21	47	55	50	13	76	46	16	46
PFUS01066	19	2	17	1	7	0	11	13	9	7	24	9	1	15	4	8	4	2	17	11	19	10	13	6	27	1	8	2	18	2	8	9	0	1	13	1	32	16	1	11	7	5	4	25	8	13	3	3	10
PFUS01067	473	108	529	169	392	230	364	404	398	220	426	550	297	550	176	594	172	327	1128	728	629	317	592	310	1447	369	828	131	609	225	468	376	451	75	494	188	1520	1105	421	707	307	618	718	894	409	416	510	166	810
PFUS01068	14	6	73	2	2	6	9	2	10	4	20	1	7	21	4	22	1	0	36	1	6	12	0	2	15	7	26	2	8	0	7	0	3	1	0	0	12	19	6	2	0	1	5	0	8	6	3	1	2
PFUS01070	185	126	400	174	192	134	480	309	405	349	337	326	265	311	169	336	149	378	649	557	568	570	326	269	384	159	461	137	431	273	295	340	420	169	441	260	502	796	456	493	357	304	827	246	233	468	420	255	445
PFUS01072	103	15	323	17	34	22	62	36	54	27	105	63	57	128	25	68	19	39	167	74	80	67	60	36	7	17	112	19	112	17	28	24	61	10	57	14	76	133	69	58	25	56	119	58	24	50	43	29	44
PFUS01073	540	288	813	304	169	314	460	510	494	608	343	370	666	754	334	535	265	651	769	618	636	669	307	411	422	432	456	236	556	580	328	499	649	310	355	309	438	849	698	403	562	355	1151	377	310	244	335	543	516
PFUS01075	11	7	103	2	3	5	32	14	14	6	50	21	5	54	6	19	2	3	132	25	11	10	18	23	36	2	27	2	81	2	18	3	9	3	15	3	21	79	11	52	13	19	8	12	1	25	2	3	47
PFUS01076	19	10	45	21	14	14	66	52	83	65	29	48	25	22	22	26	15	35	83	65	64	51	42	30	51	42	54	9	53	33	9	43	17	15	73	37	66	121	64	46	24	31	58	63	11	45	53	40	73
PFUS01077	1	0	3	4	14	22	2	2	7	9	5	4	4	10	4	6	0	8	3	11	5	1	3	4	0	0	2	2	8	3	5	6	1	0	2	1	0	4	8	3	2	6	25	0	0	1	1	4	5
PFUS01078	94	4	126	7	18	13	31	16	32	11	36	43	17	86	17	23	19	11	50	12	44	24	23	9	29	31	86	7	19	7	20	8	50	4	102	4	160	38	14	16	18	8	27	12	17	21	16	6	17
PFUS01079	0	3	3	4	0	10	4	16	2	10	0	11	19	8	3	0	3	7	10	12	8	11	5	4	0	8	1	1	8	14	4	7	0	9	13	0	0	11	15	14	4	4	44	0	0	4	8	19	5
PFUS01080	165	63	219	70	146	194	94	108	91	128	177	159	186	214	108	180	129	193	230	184	119	148	154	113	664	167	297	90	138	130	162	163	41	22	131	79	401	184	221	165	140	179	371	420	319	81	110	94	228
PFUS01081	69	13	89	63	35	92	109	101	70	141	47	98	85	74	45	61	44	96	140	76	149	117	60	35	70	193	55	26	30	32	58	106	39	14	101	30	413	92	68	99	64	82	108	80	296	59	62	55	140
PFUS01083	135	69	165	94	60	85	157	120	111	120	144	170	167	196	111	87	53	152	234	145	202	127	132	97	251	81	102	53	251	180	125	87	318	66	101	89	177	270	184	173	102	182	474	58	95	124	150	133	162
PFUS01084	41	14	51	30	54	29	113	68	50	92	96	64	72	39	27	37	23	46	72	97	85	76	51	32	87	29	76	27	74	47	61	70	42	14	82	40	117	80	31	62	29	52	82	15	44	51	51	27	68
PFUS01085	9	2	13	6	3	2	0	4	5	10	7	6	6	16	4	4	2	9	12	5	4	4	9	3	0	20	1	2	5	4	2	3	6	1	8	3	42	5	6	7	3	4	18	1	17	3	10	8	8
PFUS01086	315	99	494	182	102	210	402	387	323	425	408	314	299	315	152	259	190	324	548	521	509	413	240	182	579	497	288	143	355	292	298	321	285	82	335	164	849	519	362	423	388	268	555	380	379	280	288	282	393
PFUS01087	88	30	99	39	59	61	45	50	42	34	52	90	115	100	60	47	44	90	78	127	60	40	111	82	237	111	119	43	104	101	96	116	107	33	57	28	199	90	100	70	65	106	247	118	88	40	57	56	75
PFUS01088	11	2	31	18	8	15	39	16	21	12	20	22	24	18	9	8	6	37	39	22	23	27	10	14	82	16	11	10	29	11	11	27	10	6	18	13	53	26	27	12	13	14	33	10	32	14	16	15	16
PFUS01089	163	74	339	97	91	72	285	200	271	227	151	278	248	263	123	173	92	228	404	267	373	271	182	165	286	117	242	78	255	211	189	214	203	81	220	145	206	446	192	230	178	193	483	161	157	141	186	214	263
PFUS01090	1304	2554	1287	3242	690	2376	2042	3012	1548	5126	1151	1499	4348	1500	4407	1318	3117	6301	1868	2110	2111	4748	1477	3751	2462	3269	1037	1653	1898	5500	1340	4063	1816	1706	1498	3940	1851	2074	5545	1808	4701	1182	9709	1565	2545	1319	1601	4783	1777
PFUS01091	79	265	93	260	37	200	186	212	138	331	82	169	327	114	308	109	262	586	289	181	160	180	162	340	407	250	51	87	212	440	95	319	287	224	87	157	204	297	529	213	442	115	768	171	152	83	134	315	223
PFUS01095	155	77	366	73	96	81	134	113	79	87	161	163	124	153	112	132	77	165	299	249	102	117	115	102	278	238	295	77	245	104	147	122	83	45	90	40	348	284	150	210	150	127	263	239	210	117	79	74	191
PFUS01096	0	2	3	0	0	3	1	2	2	2	3	5	1	1	2	0	0	6	4	3	1	2	5	2	0	1	2	2	2	1	1	13	3	4	4	2	0	4	1	1	2	2	5	36	0	2	1	4	4
PFUS01097	58	31	63	42	31	38	80	38	76	76	53	74	71	46	56	67	46	81	111	136	160	100	66	38	80	40	47	24	59	57	85	82	65	17	94	61	138	155	93	98	67	71	147	62	29	77	102	90	137
PFUS01098	4	0	3	3	3	0	5	2	3	0	5	13	2	11	2	17	0	1	18	7	9	2	13	0	47	1	11	0	22	3	5	3	6	0	8	1	7	17	1	32	2	7	0	0	0	6	1	1	13
PFUS01099	113	9	135	21	44	20	104	36	115	31	135	176	28	146	9	153	12	25	153	144	158	28	153	42	413	20	194	10	266	34	149	43	158	9	107	28	179	171	25	187	30	178	78	122	0	103	95	16	196
PFUS01100	300	80	309	160	154	129	284	178	245	170	269	259	186	367	150	274	102	168	404	381	433	235	220	159	460	135	196	56	409	185	281	227	259	72	258	161	429	550	277	350	215	200	378	146	52	256	304	126	299
PFUS01101	403	149	437	213	265	275	502	517	503	430	544	492	345	494	395	414	223	362	678	775	710	455	529	291	1036	248	409	144	665	287	392	502	653	185	667	346	718	1313	616	772	387	420	1044	362	228	404	468	397	602
PFUS01105	0	6	1	5	1	8	6	5	3	6	1	2	9	0	11	5	2	15	12	3	5	5	0	12	1	10	2	3	3	10	2	9	0	5	0	6	2	4	11	2	3	1	4	0	8	2	2	9	2
PFUS01107	37	29	84	40	28	52	52	78	38	55	48	47	48	30	29	37	26	67	90	55	44	68	33	35	99	103	44	11	49	57	34	85	32	15	47	36	144	79	76	53	61	37	124	77	120	33	41	45	88
PFUS01108	307	43	125	40	62	109	95	83	107	82	59	65	44	157	60	65	36	70	115	77	136	94	109	69	237	62	58	30	83	60	56	77	447	86	47	34	255	103	78	76	51	96	187	92	62	79	77	68	94
PFUS01109	18	14	36	6	3	0	17	9	19	1	10	25	10	54	18	11	1	3	74	15	14	35	6	2	26	17	35	6	17	3	10	3	2	2	35	5	41	40	14	29	11	21	22	82	51	21	4	3	25
PFUS01110	17	6	32	14	14	25	50	30	26	28	31	21	13	31	22	17	8	26	56	39	27	21	25	10	42	54	19	6	20	11	25	19	8	2	22	7	86	35	23	30	20	13	26	48	23	9	15	19	23
PFUS01111	34119	13462	46586	18981	14928	17744	21644	22807	29319	31638	22327	27771	31779	45339	27731	29444	18430	31563	44865	44517	35776	28017	24621	21600	43565	18257	36021	12423	37694	29319	27557	29913	29338	7740	26519	25134	36113	53817	38475	35320	31026	24897	57093	23693	20715	25069	29327	26740	32315
PFUS01112	4739	2428	4559	2620	2416	2987	3735	3700	4569	4961	4447	4665	4387	5447	3934	3816	2443	5339	6953	5702	6425	4366	4588	4053	7510	3110	3782	1773	5953	4670	3826	4785	3227	1345	3972	2784	6706	5929	4526	5270	4571	4594	9647	3788	3075	3609	3975	3871	4660
PFUS01113	66	100	98	104	45	84	355	252	279	314	143	240	178	99	89	98	87	200	322	402	372	284	130	115	167	62	89	59	168	124	137	219	251	65	306	167	182	396	234	240	192	159	319	174	52	148	246	339	293
PFUS01114	91	27	99	34	28	56	90	109	85	108	153	96	94	88	79	71	41	92	135	68	67	61	69	61	231	99	100	39	115	66	42	111	21	4	72	29	249	113	90	119	71	90	139	155	155	42	40	47	73
PFUS01115	17	9	13	4	31	30	2	8	7	6	22	22	11	22	13	18	6	18	11	25	4	12	4	3	61	37	21	6	13	9	10	12	9	2	10	4	51	11	15	18	21	7	19	52	15	7	7	7	22
PFUS01116	22	8	36	11	3	8	19	7	11	16	16	43	25	27	2	22	8	24	34	68	33	15	16	10	26	31	39	9	30	18	19	14	99	4	21	8	106	72	33	20	25	22	26	42	37	16	12	11	54
PFUS01117	7	3	13	2	5	8	5	0	10	2	24	11	6	19	0	10	2	0	11	30	8	3	19	0	2	3	10	1	23	6	15	5	0	1	13	5	23	11	1	21	3	8	0	32	0	13	8	1	10
PFUS01118	1681	1046	1882	1505	935	1261	1297	1523	1644	2049	1514	2143	2177	1702	1455	1611	1213	2799	3179	3289	2144	2024	1718	1729	3398	1402	1767	959	2543	2276	1589	2180	2463	839	1300	1763	2719	3242	2916	2204	2054	1785	4297	1899	1523	1422	1485	1530	2371
PFUS01119	3	1	9	8	2	10	4	7	3	12	4	5	11	6	2	3	1	9	9	6	5	8	7	1	24	1	1	1	1	2	4	11	2	7	3	9	3	24	10	4	6	1	4	1	1	4	4	10	6
PFUS01121	0	2	1	4	4	1	4	7	4	2	1	6	12	5	1	0	3	2	5	8	7	5	4	0	12	16	3	0	1	3	0	7	0	0	2	1	31	4	3	3	10	4	1	7	33	2	2	2	3
PFUS01123	37	23	61	37	16	31	44	58	51	64	55	42	69	31	34	28	21	85	99	29	48	63	47	59	98	57	42	30	52	75	23	46	23	27	32	17	72	117	69	51	51	66	139	85	44	33	29	54	66
PFUS01124	7604	1782	7913	2035	2840	2218	2840	2430	3451	2434	3310	5611	3898	7720	3158	5035	1988	3769	6785	6790	4855	2797	5484	3056	9632	2035	5216	1394	8183	4163	3992	4167	7392	1798	2841	2197	5736	7904	3884	5215	3448	4180	8881	3862	1981	2636	3601	2273	4636
PFUS01125	30	9	64	18	11	8	22	37	25	12	19	23	23	37	26	12	19	37	42	58	43	37	16	15	0	20	44	10	33	15	20	13	21	3	31	32	41	46	25	31	21	26	53	36	12	19	38	14	46
PFUS01126	419	138	603	254	203	309	352	458	534	354	439	846	510	532	286	435	237	483	1180	637	625	406	397	346	766	287	568	190	698	285	350	422	728	210	397	301	820	1046	606	818	510	415	934	731	402	347	311	247	751
PFUS01127	1180	571	2794	803	866	1136	1203	1205	1257	1156	1531	2080	1644	1954	1184	1265	687	1507	3126	2057	2050	1524	1455	1121	2099	704	2132	663	2830	1378	1107	1262	3194	872	1168	839	2040	3612	1867	2198	1606	1659	4277	1689	1186	1552	1129	781	2119
PFUS01128	683	213	798	326	395	270	431	341	522	475	532	719	552	695	368	595	221	551	1177	991	905	457	756	450	1508	267	593	216	1122	457	565	496	798	271	531	295	1085	1232	624	793	550	744	1424	682	360	695	575	420	922
PFUS01131	3094	5931	3326	8342	1907	6005	3704	8023	3563	11917	2622	3976	12549	3405	10640	3652	7667	19101	5257	7080	5053	11755	3524	8493	7670	8979	3361	5436	4283	13465	3865	13746	4591	3173	3418	12212	5655	6015	18031	4464	11549	3003	23011	4899	7364	3619	4086	11071	4838
PFUS01132	1	1	3	14	1	4	12	2	4	14	5	1	13	3	9	3	6	16	2	5	0	8	0	6	0	1	0	2	2	7	0	4	0	1	0	8	5	1	6	6	7	1	10	12	2	2	2	22	0
PFUS01133	43	18	84	27	24	22	95	77	69	59	65	49	39	48	18	27	23	38	127	76	76	48	41	31	115	42	45	7	57	29	30	51	51	13	94	26	72	116	45	61	52	36	62	46	21	29	28	40	68
PFUS01135	11	1	15	13	4	10	10	28	26	20	5	15	32	13	6	9	3	14	40	25	27	18	15	11	56	132	16	6	8	13	19	37	5	5	15	7	182	28	14	19	8	18	28	25	68	7	10	7	26
PFUS01137	222	133	1053	66	181	112	182	228	313	80	422	512	120	659	122	290	77	79	1403	427	383	219	251	145	305	88	717	98	674	46	260	131	475	119	676	191	490	1693	262	707	321	395	503	771	171	781	190	73	801
PFUS01139	3	0	0	3	3	2	9	21	7	18	7	9	2	3	5	2	3	7	15	16	24	28	9	5	18	14	7	2	11	9	9	12	3	0	10	5	23	17	7	28	6	13	4	16	7	11	15	7	8
PFUS01140	1	8	17	15	3	2	8	14	11	18	7	10	16	8	4	6	1	16	20	15	29	23	7	10	3	4	5	5	7	12	9	16	8	7	13	6	25	23	9	4	13	9	17	2	24	4	9	6	11
PFUS01141	36	35	34	51	50	48	69	72	90	62	33	89	106	54	64	52	22	112	156	193	109	54	68	53	95	6	71	24	115	87	96	107	146	31	87	55	64	251	149	111	106	77	229	54	20	47	81	29	136
PFUS01142	349	28	484	40	246	219	232	169	158	134	291	276	128	248	61	105	35	80	238	114	178	119	108	98	336	106	287	49	197	51	85	74	35	18	243	45	513	129	102	173	87	143	152	136	142	153	152	83	275
PFUS01144	117	19	176	50	69	65	98	89	54	71	150	101	88	133	59	98	45	106	142	117	84	101	85	64	248	136	176	32	106	55	61	118	16	11	99	42	294	92	110	107	80	88	191	146	172	75	72	52	131
PFUS01145	5	3	7	8	4	7	14	9	9	20	20	8	13	5	7	4	5	21	22	24	18	10	6	11	100	6	3	1	11	8	4	13	11	4	10	4	15	25	16	12	19	12	10	0	4	4	14	19	13
PFUS01146	165	115	171	97	205	287	300	253	357	233	272	333	191	261	168	240	89	236	506	573	401	240	306	174	570	133	210	64	408	240	256	232	414	90	266	125	308	390	241	348	193	290	359	234	117	231	369	183	293
PFUS01147	204	117	259	187	172	131	241	216	269	229	265	340	281	239	216	235	127	314	418	503	372	307	327	218	278	153	244	113	387	378	255	296	169	84	266	166	329	406	296	376	304	330	735	266	214	215	296	241	319
PFUS01148	20	25	20	19	12	9	25	9	17	15	7	43	25	19	17	26	12	30	40	116	30	18	32	14	171	11	18	9	59	38	57	48	111	18	22	16	72	85	41	67	51	54	49	95	16	5	16	6	119
PFUS01150	1918	562	2292	788	506	755	1682	1204	1823	1532	1505	1491	1247	1921	977	1112	541	1301	2695	1906	2602	1850	1393	937	2329	967	1471	449	1918	1128	897	964	673	289	1640	924	2130	2558	1421	1487	875	1348	2452	1464	809	1883	2071	1443	1605
PFUS01152	3162	365	8969	607	1048	799	2012	1870	2499	1085	2894	1920	1056	3547	526	2628	563	1212	5500	1596	3651	1919	1361	842	2332	470	4698	668	2995	473	1085	1055	3575	679	1805	814	1977	5750	1944	2793	1461	1755	3234	1596	852	2311	1673	667	2689
PFUS01154	337	366	567	450	259	404	462	881	432	964	428	317	611	447	536	441	330	695	750	324	580	735	311	513	487	698	546	209	286	526	264	627	215	139	422	403	580	633	742	427	525	341	1061	209	521	336	349	473	476
PFUS01155	314	123	469	217	238	215	238	264	192	275	354	380	422	343	259	367	219	377	456	575	314	302	409	314	899	365	578	167	494	447	275	359	187	72	253	166	769	449	461	423	301	421	824	684	325	250	193	202	510
PFUS01156	248	223	390	298	186	242	500	438	483	513	462	674	581	382	319	401	275	607	803	820	612	449	411	372	1536	279	497	216	578	485	483	598	1182	199	424	425	678	1110	690	865	636	533	1168	596	378	332	433	414	837
PFUS01157	93	32	138	36	72	49	119	95	86	76	115	83	88	152	56	112	40	63	177	165	192	145	112	50	209	65	103	24	158	83	76	79	92	21	111	43	217	203	65	126	75	99	147	219	59	89	93	70	129
PFUS01158	302	89	510	166	215	118	411	369	370	300	464	385	301	444	191	423	163	270	707	365	620	429	346	207	753	258	517	88	484	222	262	235	87	61	455	163	733	573	295	506	323	380	625	568	298	331	376	210	531
PFUS01159	349	237	730	340	255	304	847	1130	1313	994	675	790	649	457	396	633	344	875	2067	1148	1196	668	585	506	1226	369	630	311	824	500	455	623	871	263	1205	753	846	1677	829	1759	1109	629	1344	783	513	461	440	583	1285
PFUS01162	713	495	915	597	480	589	874	861	777	927	791	922	1008	891	780	722	484	1207	1471	1505	969	915	796	652	1630	544	731	339	1204	988	684	919	950	461	776	532	1024	1671	1117	1126	1058	753	2088	575	675	550	676	982	1006
PFUS01163	648	377	638	402	293	521	612	625	616	775	618	743	653	784	566	587	341	768	1038	1043	1010	636	712	606	1329	386	540	228	987	728	669	711	810	258	594	339	896	1036	653	783	627	672	1559	450	503	529	675	710	835
PFUS01164	63	40	72	34	50	79	55	43	38	26	67	70	43	54	51	39	37	59	73	105	28	37	58	63	87	23	54	16	90	101	64	70	59	18	28	18	31	56	49	42	41	57	138	14	47	14	37	35	59
PFUS01166	193	24	337	42	58	67	85	68	72	86	96	70	96	190	49	112	49	81	150	66	107	110	82	65	68	188	176	45	79	70	36	60	74	12	71	26	262	110	90	60	79	71	161	158	221	49	59	55	90
PFUS01167	243	97	425	82	66	104	144	191	229	211	167	189	247	329	138	243	101	240	357	175	301	216	159	200	152	231	286	93	314	234	123	135	179	56	140	140	232	348	281	186	267	165	623	267	153	117	192	206	166
PFUS01168	28	17	70	47	33	64	109	103	89	91	53	69	55	20	42	54	43	69	108	102	88	63	52	56	154	82	30	13	57	59	39	99	80	32	60	38	105	118	91	87	85	62	123	37	69	38	53	55	108
PFUS01169	17	8	15	8	15	23	38	40	17	30	35	33	36	11	15	16	25	18	25	45	44	30	24	20	2	51	13	3	21	24	33	24	33	1	20	7	88	35	14	32	32	45	62	39	76	23	17	23	40
PFUS01170	11	3	5	1	2	2	8	11	10	12	7	6	15	7	13	9	8	20	18	16	15	7	7	5	0	7	3	13	9	9	6	19	15	7	12	9	14	22	15	24	11	8	26	0	44	3	10	12	18
PFUS01171	77	19	141	38	15	29	84	88	82	82	52	184	120	105	71	30	30	129	294	65	114	43	103	80	73	62	20	29	98	43	49	66	141	46	42	26	104	277	98	119	87	54	156	46	45	41	76	129	67
PFUS01173	0	6	7	3	0	6	9	9	2	20	0	8	28	8	7	1	3	5	3	6	3	5	0	5	0	6	0	3	6	7	0	4	0	0	2	2	2	6	8	7	13	1	13	0	14	1	4	28	1
PFUS01174	8	0	6	1	3	36	7	2	1	6	3	3	0	16	2	3	0	0	6	6	3	2	1	6	0	1	3	3	4	2	6	1	0	2	3	0	3	2	9	6	1	2	3	29	7	0	3	0	1
PFUS01180	974	230	1283	271	295	341	734	591	743	470	894	878	518	965	395	584	233	618	1281	630	971	484	510	372	1175	323	570	185	791	487	515	372	1263	182	522	240	1178	1204	597	796	473	599	1060	858	401	515	632	445	734
PFUS01181	4450	1649	5851	1910	2501	1514	2604	1873	2756	2002	2290	5530	3570	5601	2557	3148	1467	3791	5569	5535	4597	2680	3492	2085	6154	1280	3709	1473	5666	3560	3254	2340	6571	1675	2767	1612	3483	7879	3929	4333	2649	3767	7750	2321	1325	3033	3524	2195	5142
PFUS01182	2	16	3	8	4	5	16	5	10	26	7	22	30	8	6	15	7	19	26	24	31	21	7	6	12	15	2	3	20	9	13	13	1	10	9	0	9	43	20	28	17	8	28	1	1	8	7	25	19
PFUS01183	944	541	913	574	356	453	699	748	744	1052	828	1168	1224	1295	960	840	622	1229	1230	1055	1143	941	935	963	1964	949	815	504	1347	1296	765	877	607	392	778	512	1297	1059	979	1101	984	931	2471	826	818	601	789	946	1001
PFUS01185	69	42	175	57	46	53	69	94	149	81	62	168	103	74	35	59	34	119	348	162	150	74	106	51	180	18	79	29	180	85	111	143	243	55	90	53	161	384	119	226	143	106	254	53	37	65	66	61	211
PFUS01186	84	28	95	46	79	49	182	94	159	74	146	171	112	132	63	134	37	60	260	423	209	68	136	61	362	35	149	23	241	67	114	67	153	34	134	46	188	341	86	235	113	137	204	171	34	91	126	52	208
PFUS01187	14	21	41	28	25	11	26	11	22	20	10	50	30	88	59	29	14	29	91	75	21	15	53	38	122	41	46	17	88	51	23	36	77	18	38	12	81	135	53	88	57	34	123	8	27	30	18	8	67
PFUS01188	95	29	124	62	48	36	112	115	143	74	64	167	90	115	37	88	50	72	331	193	192	62	110	68	279	30	82	29	177	69	70	80	420	48	93	74	122	285	97	183	78	116	159	84	44	68	95	83	129
PFUS01189	10	4	19	11	12	22	38	32	30	31	21	43	10	26	12	7	10	19	53	62	46	20	21	21	56	15	5	5	29	19	20	24	36	8	46	8	34	34	10	20	22	18	14	8	14	20	31	21	18
PFUS01190	1371	765	1461	862	622	1433	1201	1311	1196	1707	1174	1268	1508	1545	1235	1094	917	1936	1414	1676	1598	1619	1317	1370	2545	1223	1179	656	1670	2058	916	1270	1873	604	1148	1116	1488	1590	1750	1333	1237	1218	3342	921	937	958	1198	1564	1335
PFUS01191	207	98	237	133	101	214	163	123	104	265	105	216	256	272	214	204	149	310	250	302	186	191	184	157	668	331	251	85	243	299	188	247	146	94	175	131	413	196	264	200	203	172	508	341	218	101	117	143	239
PFUS01192	389	250	242	175	149	319	291	218	342	324	213	446	525	472	421	338	272	588	618	499	425	319	421	455	1025	335	348	172	683	621	291	435	497	187	262	212	355	640	401	488	392	404	1007	406	268	217	281	353	457
PFUS01193	123	60	132	107	63	90	132	95	103	129	72	138	108	135	93	80	48	133	119	131	203	167	97	66	105	148	90	29	108	97	91	95	29	19	208	49	255	152	117	112	99	106	129	88	205	123	150	103	108
PFUS01194	132	93	129	90	110	98	169	100	178	144	121	210	150	141	121	131	78	220	242	310	235	148	182	154	346	109	134	71	220	181	162	132	166	85	151	128	263	275	154	229	172	154	348	83	106	104	167	139	224
PFUS01195	4962	6997	4592	7905	2526	8301	6283	8920	5006	14457	4420	6290	14768	5175	10484	3916	7312	15058	5383	8198	7255	13435	5066	11623	8474	8320	3544	5132	6977	17763	3995	8448	6365	4622	4620	10318	4472	6129	12830	5131	10893	4848	28371	5556	7149	4301	5739	14763	4889
PFUS01197	148	18	402	17	15	18	67	42	80	17	66	41	44	224	31	133	18	7	171	41	50	90	58	30	12	21	207	17	68	12	37	49	52	9	40	14	43	184	37	51	39	29	73	86	26	34	43	28	19
PFUS01198	2	1	4	4	5	25	3	6	4	1	2	11	7	3	5	3	3	7	6	10	7	4	6	15	20	3	4	4	5	15	5	6	12	8	7	2	3	6	10	4	7	4	14	9	1	4	5	5	4
PFUS01199	1	1	1	1	1	0	9	6	5	3	8	5	4	2	1	3	0	5	4	13	4	6	0	0	0	0	0	1	6	1	5	4	1	1	15	4	3	3	3	1	9	0	7	0	0	1	2	4	10
PFUS01200	182	170	210	230	82	168	316	432	339	392	223	369	409	243	281	267	194	410	433	471	401	374	351	377	1073	266	340	177	460	478	261	632	256	179	315	238	403	584	445	437	393	326	1029	349	252	204	258	371	419
PFUS01201	117	120	231	172	94	514	881	465	475	446	313	297	303	168	189	248	159	380	539	578	523	498	190	193	222	169	232	89	293	202	253	366	264	89	483	374	346	613	372	409	353	272	553	317	174	245	297	299	421
PFUS01202	2	3	6	0	2	3	14	29	19	22	0	11	4	3	9	3	2	6	4	24	0	2	9	1	19	0	1	1	8	3	7	11	0	3	30	4	0	21	28	3	4	2	12	22	0	0	8	8	4
PFUS01203	197	87	238	107	85	301	315	190	187	251	206	182	184	170	117	133	101	192	315	136	258	288	135	134	453	356	159	70	141	136	88	146	79	47	167	75	298	211	197	190	133	153	345	175	239	171	183	229	156
PFUS01204	230	50	327	91	108	97	160	126	119	125	166	180	165	219	94	163	63	173	261	248	190	128	156	141	403	139	201	83	234	126	122	166	90	58	156	66	329	254	205	195	139	144	339	93	188	161	113	97	226
PFUS01205	95	48	111	72	141	110	92	105	68	120	100	105	156	194	108	91	91	148	125	120	101	138	130	122	137	106	173	67	143	158	97	124	47	25	89	78	177	124	127	105	99	122	271	159	104	70	112	119	133
PFUS01206	23	28	37	29	16	37	59	69	101	95	40	57	47	21	21	24	20	75	81	103	119	80	43	31	100	21	30	26	53	49	43	41	41	35	73	22	49	117	97	67	71	48	113	60	32	35	46	95	91
PFUS01207	378	218	441	245	133	171	728	393	346	418	309	435	432	335	282	296	200	624	703	704	511	469	435	428	1449	402	423	184	580	442	342	380	278	169	317	202	680	648	508	509	455	437	1026	319	427	249	311	397	602
PFUS01209_PFUS01210	55	42	56	38	25	37	101	60	63	83	44	61	72	40	45	33	36	67	70	119	90	79	37	57	155	57	32	13	83	59	50	53	128	35	45	33	102	101	62	52	67	60	182	14	48	21	46	84	64
PFUS01211	926	495	1085	633	540	852	1068	926	1104	998	906	1334	989	839	688	779	477	1176	1824	1746	1506	924	1001	770	2658	624	722	339	1512	962	812	1083	1151	547	784	516	1426	2011	1290	1209	947	945	2338	968	560	683	750	887	1525
PFUS01212	468	404	731	973	205	1307	858	2624	605	2251	1030	1028	2082	660	995	489	946	2550	1317	768	799	1109	714	1619	1781	1417	510	871	802	1604	401	2250	463	608	432	546	1247	1008	2098	708	1524	728	4195	854	1456	346	365	1460	913
PFUS01213	458	140	849	182	138	158	342	479	428	337	381	261	387	592	269	325	182	315	1125	347	388	573	233	271	466	212	407	153	587	188	194	262	370	156	269	226	428	819	403	395	468	237	778	440	400	323	211	297	378
PFUS01214	54	1	48	5	10	1	31	19	13	5	17	7	5	44	3	9	6	4	27	4	14	8	4	4	0	12	15	6	5	1	7	3	13	0	3	5	25	15	5	10	9	5	12	15	17	14	5	6	8
PFUS01215	2	2	7	0	2	1	13	4	3	0	2	2	2	4	0	1	0	2	7	8	1	8	0	3	0	1	3	0	5	2	1	12	10	0	9	2	3	13	4	2	2	2	14	0	8	1	2	0	3
PFUS01216	22	17	31	25	34	49	38	44	60	58	46	48	38	30	21	21	25	64	114	51	65	42	42	61	66	14	17	30	59	68	44	86	34	24	37	26	50	75	63	80	73	60	140	26	27	31	21	53	54
PFUS01217	174	56	232	91	73	134	387	273	227	293	285	220	177	192	102	160	79	190	365	174	346	281	174	144	387	175	179	64	159	117	141	191	49	35	317	81	422	281	174	189	144	154	286	111	231	228	213	220	248
PFUS01218	5	3	11	3	2	9	13	16	15	12	9	7	7	6	2	9	3	15	6	29	27	16	8	5	4	8	7	1	11	3	4	3	6	1	8	8	19	18	8	9	11	7	11	36	0	13	12	13	16
PFUS01220	71	122	208	44	43	37	78	70	142	73	153	87	74	249	62	74	32	61	169	131	431	332	64	31	96	71	51	19	61	32	78	79	67	21	57	30	193	1247	82	142	80	82	111	336	62	65	81	49	134
PFUS01222	35	10	369	5	77	54	53	58	37	1	438	89	25	128	15	102	24	14	394	140	35	20	64	62	106	56	382	24	257	1	27	5	16	4	61	12	134	596	56	395	152	96	79	366	301	321	43	6	173
PFUS01223	228	512	168	705	123	518	247	442	257	650	205	352	821	208	409	179	270	704	313	419	317	734	268	827	863	756	267	408	455	1160	354	738	367	451	200	384	339	378	796	387	658	273	1569	315	327	164	203	498	309
PFUS01224	25	4	17	10	8	10	35	24	18	22	25	17	28	15	7	8	12	16	31	14	21	20	10	10	35	41	19	11	12	8	14	10	13	2	17	9	47	20	14	10	12	9	23	7	1	24	8	11	3
PFUS01225	1202	246	2240	324	324	615	741	736	719	478	1069	926	769	1053	363	740	278	656	1592	489	921	572	674	491	1239	482	723	246	797	378	461	531	1298	309	547	250	1309	1505	704	863	561	661	1581	757	773	445	511	459	841
PFUS01226	131	33	224	64	108	165	171	224	188	231	432	133	114	165	63	140	62	130	444	111	209	135	102	67	221	157	164	30	138	46	95	107	33	13	219	55	513	247	96	281	103	146	231	396	249	189	76	55	212
PFUS01227	251	63	374	105	240	249	552	530	447	436	718	321	268	329	137	349	150	331	1106	269	472	406	274	226	440	165	776	208	551	187	279	362	348	122	447	245	628	665	332	784	372	433	783	411	263	522	263	189	564
PFUS01228_PFUS01229	2057	1082	3496	1623	927	1408	2445	2636	2811	3170	2581	2357	2514	2349	1767	1937	1271	2569	4419	3154	3512	2732	2187	1927	3547	1507	2248	1073	3263	2382	2001	2767	1701	866	2268	1653	2878	4021	2750	3172	2457	2135	5260	1834	1527	2453	2554	2985	3117
PFUS01230	4	1	3	0	0	6	10	5	1	2	1	0	5	3	2	3	1	1	2	2	2	5	4	3	2	6	6	1	4	2	0	8	0	1	2	1	3	2	1	0	4	2	3	25	14	2	0	2	5
PFUS01231	228	71	227	94	102	181	390	281	220	288	293	190	215	234	127	151	86	213	358	288	295	220	182	193	317	283	153	55	213	160	161	209	130	49	271	90	569	242	147	227	193	172	338	218	282	170	184	183	197
PFUS01232	683	248	843	346	274	515	1148	861	512	948	1262	569	625	610	476	402	331	903	866	747	685	883	550	594	1310	589	534	309	759	700	342	600	558	213	590	337	877	641	722	548	566	485	1847	387	648	519	540	751	524
PFUS01234	7	2	4	2	2	11	3	2	5	2	1	3	0	2	1	2	2	7	8	5	1	2	1	4	0	7	3	0	1	1	2	0	9	0	3	0	9	2	1	4	0	3	1	0	10	5	1	4	0
PFUS01235	112	20	129	53	71	43	98	85	51	109	182	87	87	109	72	85	43	93	118	149	129	101	88	57	467	142	97	26	79	44	76	122	18	9	97	45	367	93	93	108	66	67	146	188	127	101	70	59	126
PFUS01236	45	35	54	60	33	44	115	96	114	165	122	55	88	55	64	57	53	115	159	136	132	134	64	74	162	66	52	27	69	113	83	91	76	27	120	76	96	133	135	128	73	67	207	47	104	72	71	123	107
PFUS01237	235	143	304	183	137	203	407	282	353	353	313	324	355	328	211	311	170	412	375	412	542	495	290	246	552	202	346	151	387	318	277	340	259	101	352	287	566	460	431	407	328	317	695	583	268	232	375	351	419
PFUS01238	199	137	480	214	100	90	383	280	380	374	168	347	312	270	171	244	86	365	487	499	657	645	176	119	308	82	234	101	254	176	279	269	228	64	432	322	325	821	460	292	277	223	460	115	82	480	565	344	383
PFUS01240	50	15	65	7	35	10	54	22	55	18	44	37	14	91	34	39	11	10	80	75	67	68	42	25	190	3	39	14	74	7	39	14	44	11	46	11	71	110	30	62	19	69	42	18	27	54	46	8	42
PFUS01245	9136	5700	11295	7498	5634	5429	9414	6799	10136	10820	9032	11945	11506	10442	9024	9422	6230	13387	14760	17503	16560	11480	11185	9120	22974	8926	9268	4232	14878	12544	10208	9980	12144	4060	10019	8708	15651	15178	12028	13266	10777	10415	22494	9516	6495	9367	11076	11538	13399
PFUS01246	4	3	18	1	0	0	6	5	7	0	8	10	0	14	1	7	3	4	63	6	3	3	3	0	49	0	14	2	29	0	8	0	1	0	69	2	8	74	10	27	14	12	6	0	0	32	0	0	22
PFUS01247	19	4	27	7	3	14	29	45	14	30	19	15	11	12	4	12	6	11	40	35	21	36	5	7	0	27	20	1	7	7	11	23	5	2	27	13	76	16	30	8	20	11	13	55	57	19	14	17	9
PFUS01248	5	0	121	0	0	3	12	15	6	1	49	16	11	22	1	6	10	2	144	30	5	7	16	13	1	6	61	5	53	3	0	1	19	5	0	0	18	40	5	36	25	14	41	46	34	104	4	1	32
PFUS01250	155	66	267	130	59	65	185	261	214	235	200	245	250	249	132	164	116	267	559	326	245	197	157	183	317	422	164	86	286	203	143	236	313	80	158	122	416	491	297	396	252	183	440	248	302	117	163	185	265
PFUS01251	63	23	158	50	18	26	95	119	111	105	214	112	80	150	39	69	41	77	296	167	129	120	96	41	251	87	116	29	210	37	97	80	20	11	128	33	213	268	80	175	107	102	112	239	105	162	84	57	154
PFUS01252	21	7	28	15	38	24	23	19	26	19	29	23	33	20	34	13	8	33	32	104	34	23	28	23	101	32	29	12	31	41	35	26	9	17	23	8	22	62	32	37	21	40	74	28	3	23	35	22	21
PFUS01253	586	465	822	571	376	665	919	980	917	1211	840	793	979	715	693	694	506	1131	1516	1076	1259	1140	787	769	1692	690	826	446	1169	1045	686	903	681	316	979	670	1333	1802	1216	1108	1009	837	2156	747	684	715	743	997	1129
PFUS01254	1	1	0	3	0	0	14	11	3	8	0	7	6	10	7	2	3	6	8	15	10	14	3	0	0	12	1	0	3	0	8	4	6	0	6	1	12	24	3	3	4	1	5	0	6	3	7	9	9
PFUS01255	67	65	139	52	33	20	121	96	90	96	27	131	96	81	68	59	35	102	116	183	132	129	143	106	117	33	76	53	197	187	91	101	330	166	84	94	44	367	208	150	141	119	413	47	42	45	67	104	148
PFUS01257	81	61	172	58	73	100	125	168	144	127	113	224	149	103	65	88	51	169	480	172	211	161	102	106	207	169	148	42	334	88	61	96	289	98	125	74	406	534	221	278	248	179	403	187	242	94	103	91	251
PFUS01258	132	83	146	93	67	70	259	185	151	143	98	173	159	146	69	86	63	194	339	216	160	140	127	103	294	127	125	46	187	99	124	181	199	45	112	94	194	386	180	232	158	137	338	129	142	97	125	147	249
PFUS01259	18	0	14	2	2	1	14	8	9	12	13	9	8	28	6	10	4	10	10	26	16	14	3	5	11	38	12	3	9	8	8	6	0	0	27	2	69	13	4	12	4	6	11	14	39	7	12	12	19
PFUS01260	58	22	97	38	30	71	132	98	86	92	78	73	58	89	41	40	31	71	141	89	120	91	41	42	156	155	57	19	60	26	72	84	12	14	274	38	250	147	64	136	56	54	76	65	116	97	60	48	111
PFUS01262	19	10	33	20	13	25	32	32	14	35	23	35	35	20	9	33	4	29	44	66	28	25	19	14	4	98	24	10	23	6	25	29	12	0	45	5	183	24	17	19	24	14	15	63	55	22	22	19	25
PFUS01264	588	483	560	378	189	378	516	543	560	645	568	564	701	499	521	570	393	1073	1004	1363	778	665	597	569	1478	464	909	346	1150	1153	565	749	1562	422	451	538	805	1442	1122	794	887	576	1793	697	497	404	508	639	1034
PFUS01265	2350	1703	2480	1718	1244	1338	2191	2167	2279	2612	1791	2681	2907	2491	2450	2549	1883	4010	3831	5431	2891	2512	2711	2489	5614	2223	3312	1272	3660	3520	2592	3037	5932	1194	2229	2408	3805	4543	4459	3179	3507	2508	6816	2762	2050	1818	2428	2843	3601
PFUS01266	36	40	51	54	19	37	71	37	52	65	87	65	58	27	42	35	23	76	90	72	77	60	33	54	73	64	40	23	54	53	71	83	40	19	51	22	148	88	62	86	73	50	102	72	84	39	32	50	70
PFUS01267	3	2	5	3	12	2	6	4	4	10	1	10	3	6	3	9	0	2	5	9	12	6	3	3	23	0	6	1	4	1	1	4	6	0	5	2	3	7	1	6	2	2	5	0	0	2	5	1	7
PFUS01270	17	4	13	6	5	6	14	26	18	21	8	12	16	10	6	11	1	22	22	32	15	20	13	10	40	22	14	6	21	13	10	18	22	12	22	1	40	43	12	25	17	11	46	11	12	7	8	16	28
PFUS01271	104	231	85	350	93	255	232	430	182	580	128	199	518	79	258	122	217	713	280	261	217	417	137	334	247	269	93	165	199	504	125	383	158	138	145	276	226	328	505	245	451	122	820	108	193	134	136	491	194
PFUS01272	83	37	113	80	18	69	57	167	50	172	99	69	131	68	83	31	56	149	103	39	85	89	40	97	69	188	40	41	53	106	22	101	46	22	39	36	120	72	117	44	70	39	173	106	107	40	44	146	59
PFUS01274	142	58	88	51	34	127	38	55	38	65	50	82	119	128	102	65	84	189	130	101	59	72	76	105	119	82	82	67	84	120	47	97	102	67	47	48	107	106	124	79	77	66	249	74	103	44	69	72	93
PFUS01275	2	0	2	0	4	0	11	6	2	9	3	3	5	2	1	1	3	7	3	8	7	7	2	0	0	8	2	2	4	2	2	2	0	0	1	3	0	6	5	2	3	2	13	0	4	0	5	7	3
PFUS01277	382	146	651	250	152	283	461	590	520	551	503	483	405	409	232	366	163	480	970	472	722	501	322	288	747	360	341	142	394	293	252	463	364	127	531	290	855	974	486	540	406	377	648	457	373	335	323	350	652
PFUS01278	228	163	434	182	192	206	410	429	472	389	365	307	346	363	222	217	134	366	655	592	567	500	318	264	696	137	391	137	471	346	419	337	384	181	579	302	349	771	411	414	388	352	804	268	141	389	365	381	463
PFUS01279	94	11	163	35	29	48	149	99	68	111	154	111	68	95	49	67	40	71	149	71	91	60	71	46	54	127	98	31	76	40	64	114	20	9	108	36	211	83	72	102	69	68	103	91	167	56	63	59	120
PFUS01281	1	5	1	14	14	19	8	25	2	57	5	1	31	4	16	0	11	31	8	0	1	43	5	13	0	40	1	14	0	22	2	13	0	2	5	6	0	1	27	3	16	2	31	0	29	2	1	32	0
PFUS01282	60	13	100	39	34	43	122	87	129	129	79	81	73	55	50	75	27	72	136	122	150	142	57	38	57	60	109	45	73	49	44	73	40	17	150	48	135	115	103	79	52	57	181	97	39	107	101	112	89
PFUS01283	64	4	46	11	19	25	49	42	39	31	57	44	52	41	16	27	17	38	57	47	57	38	43	15	78	45	38	10	40	22	29	44	8	6	78	21	97	54	57	51	33	30	51	35	34	40	44	20	25
PFUS01284	319	187	320	312	107	420	526	1297	501	1020	543	463	857	253	363	357	368	903	741	386	555	766	510	585	1344	813	284	386	452	485	370	1505	331	278	368	455	1063	626	816	594	628	388	1593	337	842	320	311	490	576
PFUS01285	1	0	0	2	1	2	5	6	2	2	3	9	3	2	3	1	5	7	7	10	2	6	3	1	0	5	1	2	7	7	4	19	1	6	2	10	6	18	18	4	10	2	16	3	8	1	0	1	6
PFUS01288	90	40	149	46	57	54	88	69	45	87	69	158	147	246	101	40	56	75	145	160	104	95	80	73	283	211	191	27	200	143	82	123	223	58	67	52	284	102	80	105	135	120	306	171	144	48	62	62	91
PFUS01290	111	90	136	133	71	56	264	187	245	196	132	227	195	115	108	141	102	193	309	403	279	237	141	93	570	106	175	59	188	143	175	228	227	65	225	246	331	398	251	242	199	139	286	220	140	129	148	157	320
PFUS01291_PFUS01292	426	76	319	138	80	111	329	285	311	259	436	1049	497	444	160	177	92	382	730	333	344	123	591	361	2284	371	241	123	683	331	236	327	600	97	237	82	977	422	225	492	243	487	858	542	373	182	207	276	322
PFUS01294	2564	677	4588	845	1264	1238	2699	2234	2402	1859	2910	2676	1818	3537	1129	2397	864	1688	4633	2831	3035	1881	2191	1509	4135	1244	3255	909	3101	1202	2075	2156	2912	670	2446	1499	3486	5182	2349	3640	2372	2308	4130	2400	1776	1694	1665	1180	3391
PFUS01295	56	18	86	38	33	28	58	90	86	114	79	59	66	66	32	56	30	65	117	76	108	74	43	33	177	96	72	22	48	36	56	88	6	17	76	13	207	82	96	66	71	69	86	188	123	41	40	50	106
PFUS01296	17	4	15	19	2	11	17	19	7	50	11	16	30	36	29	10	10	16	21	15	18	23	25	10	6	86	18	11	16	5	21	17	15	1	36	0	122	6	6	19	8	17	11	2	69	8	8	9	10
PFUS01297	1	1	0	2	1	8	1	6	1	7	0	0	6	0	3	2	4	5	3	0	5	2	0	5	2	21	0	0	0	3	1	1	0	0	0	0	5	0	3	0	2	1	12	0	15	1	0	9	0
PFUS01298	401	518	611	679	194	428	886	882	801	1182	522	726	951	490	692	564	508	1306	1345	1544	1091	1362	564	634	734	524	445	419	924	1039	540	946	1157	428	673	835	686	1624	1372	915	1132	553	2009	407	388	454	660	1234	924
PFUS01299	35	24	57	51	47	54	205	109	103	139	101	78	69	63	50	41	34	82	125	142	143	98	68	44	34	109	37	29	74	77	86	83	41	37	136	55	148	133	84	94	83	67	108	57	98	69	95	125	106
PFUS01300_PFUS01301	25	6	22	14	17	17	27	16	26	12	15	33	32	17	17	36	8	39	91	52	22	23	13	23	13	86	42	8	9	12	31	36	3	1	38	2	131	53	48	46	33	22	33	194	109	11	28	14	61
PFUS01302	2874	881	4236	1258	1210	1555	2757	2270	2682	2240	2278	3038	2418	3138	1612	1845	950	2303	4528	2558	3921	2741	2301	1701	3892	1314	2382	841	3133	1782	1954	2176	3099	813	2269	1382	3766	4731	2409	2945	2045	2188	4893	2402	1534	2433	2376	1929	2846
PFUS01303	148	44	130	63	63	109	65	53	68	62	85	115	93	142	114	81	52	116	169	191	92	49	109	106	187	86	142	31	225	119	85	92	157	50	66	48	157	168	78	148	114	100	258	87	82	46	54	52	150
PFUS01304	9054	2297	9839	2694	4127	4171	5571	4556	6695	4501	6196	7383	4671	10321	3857	6096	2036	3968	9039	10039	9466	5047	7793	4100	14566	3308	7255	1447	9681	4193	5961	4694	6018	1528	6292	3396	7673	10514	4681	7559	3900	5953	9571	4355	2782	5920	7599	3776	7635
PFUS01305	874	198	2884	319	235	302	508	326	495	517	540	460	388	659	274	555	163	487	1016	535	537	458	387	308	562	361	1319	196	852	579	292	345	354	128	506	298	710	730	370	446	458	373	850	238	377	307	339	386	438
PFUS01306	311	133	422	171	133	173	205	249	241	210	304	379	287	354	213	210	154	444	648	438	335	211	357	285	980	145	315	114	358	223	284	304	654	109	158	136	412	713	413	473	398	261	714	431	259	132	220	256	467
PFUS01307	10503	14237	12036	19748	5419	18061	9871	16395	9712	27914	7918	11280	28036	11818	22455	9040	13933	33340	13973	13057	13438	26676	8694	21256	14991	17372	8884	11478	13223	33251	8271	18549	11547	9935	7846	18817	13021	17448	35877	12155	24307	8958	55849	9199	15897	8392	10304	27672	11307
PFUS01308	26	41	73	46	26	24	53	56	64	65	26	89	48	28	38	49	35	76	125	152	74	47	34	19	133	33	30	14	52	48	42	70	116	27	64	44	93	221	121	83	72	41	71	73	7	33	51	45	155
PFUS01310	1534	228	3535	535	482	632	1413	1173	904	1022	1651	1471	946	2441	640	888	396	972	2254	1067	1481	1113	908	588	1888	2143	1694	389	988	405	986	1022	475	91	1443	290	5058	1648	1027	1261	798	884	1409	2690	3089	1550	858	564	1442
PFUS01311	245	29	324	44	126	92	273	132	248	67	344	216	77	258	71	269	52	58	358	275	244	111	187	94	624	67	394	35	315	65	198	76	216	37	161	53	297	346	121	295	103	188	187	313	95	169	169	57	229
PFUS01312	39	59	59	66	52	71	117	89	135	135	88	157	162	57	80	126	76	129	205	249	151	126	91	83	556	99	80	45	135	117	116	156	160	43	100	123	157	304	238	162	158	127	289	205	59	83	118	121	205
PFUS01313	5	2	10	2	1	9	4	10	1	5	10	2	8	9	6	7	4	4	4	5	3	4	10	1	0	29	5	4	11	4	5	5	7	0	4	0	36	1	4	11	8	4	12	1	10	1	4	4	3
PFUS01315	9	6	25	11	4	8	13	14	8	14	6	14	19	5	13	3	11	13	16	6	11	12	6	13	12	80	15	7	6	10	7	19	0	3	24	5	68	12	12	16	7	8	10	1	22	6	5	8	12
PFUS01316	21	5	10	4	2	2	9	6	9	3	9	8	7	14	4	9	2	12	32	26	23	4	21	3	9	2	15	0	36	3	5	21	22	2	6	6	29	35	6	20	13	13	36	50	6	9	5	4	15
PFUS01317	782	357	872	487	417	453	1057	926	1014	895	880	1075	897	948	642	801	371	908	1381	1455	1446	935	1051	849	1900	695	827	353	1322	871	831	981	626	321	1048	510	1515	1564	952	1210	878	992	2050	614	672	939	895	746	1271
PFUS01320	134	81	242	95	59	144	109	178	154	170	145	242	193	135	143	118	99	252	302	260	232	154	145	158	508	160	154	107	272	222	141	215	218	86	107	110	240	364	235	275	243	154	410	134	169	118	141	147	207
PFUS01321	508	748	652	971	415	1064	384	515	540	1371	557	758	1376	448	425	275	324	1000	630	649	568	2024	361	910	932	932	563	634	986	1836	257	355	823	423	339	621	731	639	1057	369	569	334	1912	664	730	347	527	570	461
PFUS01322	113	57	214	79	65	100	99	94	97	114	116	163	126	231	119	139	64	155	315	144	131	129	114	109	172	152	138	64	176	118	80	148	162	57	103	55	369	293	136	205	118	120	254	211	218	91	62	86	183
PFUS01323	269	134	363	204	117	214	461	364	384	422	344	352	344	283	188	258	172	432	692	749	492	345	338	282	832	286	205	130	419	323	342	435	566	133	350	170	716	876	517	461	355	311	605	326	220	248	286	345	598
PFUS01324	15	9	20	16	15	11	54	25	23	22	12	26	18	16	8	11	7	12	30	65	43	22	14	13	77	47	15	2	13	15	26	16	8	8	23	12	82	27	19	38	21	22	27	4	26	20	33	19	20
PFUS01325	89	41	111	53	55	55	155	178	141	191	147	135	114	102	56	97	61	96	242	250	207	130	76	67	335	128	71	24	111	61	115	143	75	19	163	69	309	216	128	167	128	103	181	158	157	88	144	136	189
PFUS01327	8	8	11	4	6	6	14	9	10	14	9	28	15	13	5	12	8	16	22	28	23	14	11	11	0	44	6	6	11	20	7	15	17	3	13	10	35	31	13	14	12	12	33	40	40	12	13	18	22
PFUS01328	883	485	1098	572	513	459	769	934	726	887	708	944	1009	713	567	556	317	1087	1467	1059	1052	761	879	922	1712	513	968	477	1260	1000	567	841	665	356	642	456	1357	1250	1035	851	795	840	2287	969	643	606	574	742	1066
PFUS01329	59	17	71	36	42	70	86	89	63	103	134	54	62	62	41	47	34	51	73	57	61	65	51	52	223	61	49	32	99	88	53	67	12	5	67	45	103	63	44	54	52	52	154	176	94	46	71	91	48
PFUS01330	48	11	63	33	31	46	77	72	50	86	101	48	48	35	36	62	48	74	73	49	61	40	36	47	135	86	101	36	45	37	32	63	0	1	59	47	178	51	79	62	42	54	85	97	79	38	48	40	41
PFUS01331	98	23	183	25	62	66	86	98	89	74	101	85	64	170	43	88	39	85	200	108	128	72	100	68	172	53	93	32	105	42	74	69	131	22	81	43	232	147	75	141	60	87	134	77	83	70	72	42	103
PFUS01332	14	9	51	4	57	16	21	7	12	0	81	37	3	109	13	12	3	3	123	52	20	5	30	43	55	15	43	11	82	4	4	1	15	2	33	8	32	120	11	75	38	38	32	48	23	86	21	2	44
PFUS01336	52	3	73	5	31	25	16	22	10	34	66	62	38	32	11	22	20	39	78	43	37	19	42	27	249	47	32	9	43	31	21	24	4	3	32	12	118	32	25	47	15	57	63	5	48	28	38	18	37
PFUS01339	349	104	447	149	127	197	375	267	341	319	373	352	257	351	157	303	143	279	547	398	528	354	325	251	520	283	341	98	319	226	288	275	124	57	407	201	644	492	272	377	276	294	468	265	316	319	338	248	387
PFUS01348	1	22	24	1	1	54	3	120	6	4	4	7	4	14	54	3	1	1	10	10	10	55	7	7	5	32	9	1	6	3	3	4	1	27	5	5	22	7	6	3	1	7	235	21	28	9	8	1	7
PFUS01353	8	7	18	20	6	13	20	115	16	59	12	26	41	35	16	8	5	15	33	17	8	44	15	21	34	22	14	9	15	7	8	13	1	4	17	11	43	11	41	23	35	22	123	19	59	18	3	8	16
PFUS01354	103	15	100	28	51	49	73	85	51	91	138	84	50	109	44	70	23	47	94	53	85	79	79	52	79	118	77	14	68	50	47	63	9	4	73	27	260	53	47	63	44	80	70	115	96	66	67	32	80
PFUS01356	22	24	38	36	6	12	69	95	46	125	44	59	87	41	35	42	27	75	91	130	102	114	38	50	65	117	35	26	48	50	33	90	77	20	79	38	85	154	99	83	82	42	118	93	98	38	37	117	86
PFUS01357	3	0	11	0	12	15	2	5	2	1	6	2	1	27	3	1	0	5	10	1	5	3	3	1	0	0	24	3	5	2	0	2	0	1	4	4	4	11	12	4	4	2	5	3	3	37	1	6	7
PFUS01358	171	54	93	3	16	22	43	20	32	2	84	26	1	820	60	116	18	4	146	136	9	14	24	8	176	157	980	60	517	2	131	2	28	1	1509	10	88	1455	138	124	54	290	79	225	142	1979	63	1	179
PFUS01360	116	22	129	46	22	52	94	123	106	92	129	101	86	109	51	100	48	104	194	109	115	57	82	62	251	92	92	28	102	60	73	79	73	20	99	44	198	121	81	115	72	99	161	141	50	84	81	75	134
PFUS01361	7	3	9	8	5	14	7	24	7	14	19	6	12	11	1	1	5	9	11	3	8	7	3	4	23	15	1	3	14	2	8	12	3	3	3	1	25	7	7	4	11	16	16	0	33	5	2	5	5
PFUS01362	151	24	214	62	55	58	159	111	79	167	137	150	118	175	59	111	64	125	224	122	137	92	138	68	225	187	134	30	145	50	95	101	51	26	164	48	473	149	104	115	70	94	161	102	240	114	114	72	128
PFUS01363	99	67	174	86	64	96	132	166	146	169	159	199	136	166	101	146	78	176	301	258	173	135	132	118	410	191	132	54	204	124	124	200	83	43	133	51	353	218	197	201	143	168	265	171	129	93	115	117	215
PFUS01364	10	3	18	10	5	3	18	15	9	13	16	24	9	9	6	6	11	9	31	17	9	10	6	5	6	0	6	0	10	5	1	6	20	6	9	4	12	13	14	11	13	8	10	63	9	7	5	9	17
PFUS01365	157	46	257	76	98	89	115	132	119	124	180	266	129	177	85	197	96	174	389	232	176	137	208	111	478	141	219	85	310	163	106	182	156	93	164	82	563	289	231	276	181	206	407	363	253	120	147	75	290
PFUS01366	100	18	217	55	51	89	164	121	121	103	99	134	87	113	44	100	26	99	159	90	140	73	84	71	187	151	91	38	81	56	69	72	28	1	127	31	330	151	90	133	63	79	118	241	173	65	121	78	133
PFUS01367	59	33	62	57	47	74	53	37	40	24	35	103	113	107	61	76	35	74	151	126	53	54	112	75	177	6	124	53	220	178	66	69	203	75	32	24	114	232	89	104	86	144	429	66	25	23	36	34	107
PFUS01368	12	10	29	17	34	42	54	49	64	37	30	60	40	17	10	48	18	32	92	66	104	48	29	20	48	14	54	11	39	18	25	34	117	30	66	25	108	123	59	42	31	62	74	42	37	28	41	31	80
PFUS01369	708	287	1240	423	431	684	1084	1334	1012	1295	649	813	1112	980	466	1051	450	1245	1612	639	1187	1132	530	615	1310	612	692	330	635	507	595	1594	882	277	569	894	1142	1404	1224	1005	1064	565	1819	732	691	524	753	889	902
PFUS01370	29	3	36	18	7	8	25	39	12	64	13	24	26	75	22	8	6	26	45	15	18	40	7	9	0	87	20	5	7	14	15	31	7	5	18	7	122	14	16	21	12	19	32	32	54	26	19	8	15
PFUS01371	4	0	3	1	3	2	5	5	0	0	9	4	7	2	0	3	0	4	8	0	7	2	0	1	0	1	0	0	1	3	4	0	0	0	2	2	15	3	2	0	5	3	3	0	2	3	1	7	4
PFUS01373	159	31	168	81	60	64	192	160	123	188	134	154	168	198	119	77	59	104	208	136	155	131	134	83	223	180	127	30	147	72	108	156	31	8	159	61	341	120	94	141	107	110	162	89	161	114	131	103	132
PFUS01374	25	9	29	18	14	21	50	32	38	42	51	36	38	16	12	21	15	32	54	54	68	39	29	19	49	40	22	7	31	8	21	34	20	6	45	14	69	32	35	31	19	37	78	33	20	32	25	31	29
PFUS01375	5590	648	6707	910	1735	1007	2782	1450	3349	1140	3754	3392	1836	4987	1002	4181	799	1210	5176	3650	4388	1811	3492	1447	5993	1088	5202	604	5571	1360	2327	1352	4809	782	2701	1132	5549	4241	1662	3602	1597	2998	3859	3368	1278	2779	3443	1134	3186
PFUS01376	16	5	22	12	8	9	31	30	9	26	26	17	13	16	12	11	7	15	30	21	24	20	18	6	134	2	11	6	18	9	22	28	0	1	22	4	49	12	11	17	10	10	31	3	20	6	8	12	10
PFUS01377	335	274	501	325	285	376	538	582	485	601	380	406	519	408	405	332	289	718	831	690	598	545	399	497	907	380	387	237	624	574	249	531	391	251	410	308	647	794	750	470	572	414	1338	357	304	289	353	609	522
PFUS01379	57	32	93	70	46	123	85	96	118	137	71	139	188	104	50	84	82	158	180	159	161	137	142	171	324	216	52	40	89	75	52	129	124	94	77	49	344	186	146	127	124	80	155	85	165	68	95	132	184
PFUS01380	81	70	108	144	40	82	291	264	252	303	185	187	172	73	78	134	89	230	340	374	365	247	120	102	423	126	72	51	190	124	125	204	191	73	212	88	279	349	207	264	183	137	286	158	127	159	223	286	246
PFUS01381	107	73	182	110	49	74	216	220	205	260	127	164	190	146	85	136	83	171	270	466	333	295	87	70	194	124	93	48	131	101	133	180	173	44	260	131	256	429	258	162	157	87	239	164	132	128	255	230	227
PFUS01383	190	134	355	205	43	74	362	218	204	271	269	396	408	214	164	263	191	392	571	603	367	346	309	370	698	398	564	233	579	437	242	315	1382	376	276	173	749	818	443	428	430	458	1467	674	430	222	182	189	530
PFUS01384	69	106	113	138	48	114	344	234	292	331	173	246	278	88	100	179	144	214	318	500	378	304	186	136	533	80	143	70	250	201	205	236	301	170	223	102	247	571	301	329	304	204	536	159	130	102	218	242	400
PFUS01385	139	31	175	67	76	122	132	110	123	116	143	110	112	140	66	93	81	125	174	148	117	112	106	105	456	214	191	54	136	97	72	121	73	29	110	71	331	153	147	110	88	106	178	226	139	67	57	85	141
PFUS01386	219	40	229	51	68	50	206	110	176	120	257	142	78	169	47	75	41	73	216	170	198	93	149	72	290	123	81	20	157	76	70	62	62	26	154	28	198	162	77	134	102	114	185	168	85	150	136	103	119
PFUS01387	75	19	129	25	47	49	66	60	47	71	64	83	46	92	28	47	18	72	102	120	73	39	64	40	159	116	85	16	48	32	68	92	63	10	113	10	276	82	51	88	39	57	91	70	121	47	57	32	113
PFUS01388	33	17	44	26	15	26	62	60	39	56	32	40	38	30	23	16	14	58	66	32	39	48	20	26	40	47	33	10	23	19	24	22	16	6	70	21	113	52	34	46	29	26	52	120	35	31	29	49	45
PFUS01389	305	140	514	243	129	250	321	377	302	330	255	418	403	318	246	250	183	507	665	438	385	259	331	286	488	410	304	165	477	309	248	404	452	170	262	167	775	732	489	417	358	316	771	455	508	211	222	296	442
PFUS01390	12	5	14	11	8	13	31	23	31	21	29	25	11	28	7	9	6	16	40	37	35	22	19	13	10	7	11	11	16	17	19	14	33	11	16	14	31	51	25	31	19	28	55	42	17	19	19	18	19
PFUS01391	346	253	357	291	212	290	550	339	426	553	346	460	539	378	448	355	295	796	788	898	615	449	520	430	765	368	461	255	678	595	449	484	969	207	415	295	648	871	624	680	588	501	1301	337	255	279	409	464	739
PFUS01392	25	11	15	21	19	22	34	23	26	45	18	29	45	21	29	30	27	49	33	62	35	28	20	48	34	33	26	22	63	48	37	44	47	22	24	31	75	41	42	50	46	31	58	60	25	18	19	30	58
PFUS01394	559	880	548	1068	495	1305	753	867	368	1401	605	637	1705	516	1345	447	958	2189	630	689	567	1875	488	1429	1058	2261	617	1063	545	2235	436	995	283	351	435	1223	1303	501	2192	498	1308	492	3672	988	1416	422	467	1570	625
PFUS01396	95	54	146	69	55	70	273	174	152	141	102	111	107	86	60	104	72	153	214	224	168	144	86	74	329	73	66	35	114	80	76	138	195	47	123	80	175	269	155	125	151	58	191	51	54	83	77	116	189
PFUS01400	4	1	5	0	6	2	5	4	3	2	4	7	2	5	0	2	0	1	11	3	5	3	6	0	24	9	3	0	8	0	1	4	0	0	3	0	12	5	2	7	3	9	2	0	0	0	3	1	2
PFUS01401	5	1	7	4	0	8	15	7	7	3	10	4	6	8	2	2	1	4	26	11	2	11	1	8	47	3	1	0	14	8	3	4	10	1	11	3	16	10	0	4	8	1	1	3	13	4	6	4	14
PFUS01402	96	52	195	70	35	63	332	265	349	176	268	242	99	192	66	141	42	137	411	259	466	247	126	68	89	48	102	40	196	65	120	177	343	41	281	78	207	512	128	238	149	156	242	106	38	203	283	146	238
PFUS01403	54	18	83	29	18	33	69	66	57	46	59	35	59	42	13	55	32	50	67	74	43	36	42	46	99	50	39	16	39	57	32	51	67	10	41	27	51	65	46	46	74	52	92	1	36	18	32	32	28
PFUS01404	401	121	566	189	138	198	443	386	398	339	538	420	317	404	243	324	178	333	770	350	434	332	317	246	840	283	406	140	458	225	256	290	231	117	326	149	656	618	396	495	297	332	644	588	414	251	261	272	490
PFUS01405	214	89	353	109	125	113	288	336	335	212	209	289	173	207	124	217	116	222	548	436	357	223	181	104	616	104	185	57	250	106	195	193	320	90	321	152	501	581	244	318	254	170	301	481	119	178	198	166	368
PFUS01408	74	67	118	106	80	92	210	198	224	289	184	181	210	97	109	136	98	215	229	233	300	299	125	117	338	176	182	89	204	234	146	228	88	42	289	187	284	258	210	210	170	120	353	241	155	145	221	254	206
PFUS01409	377	49	382	81	89	54	219	122	104	165	346	280	138	374	114	158	58	164	416	394	213	163	234	113	722	221	329	67	400	152	213	219	214	56	155	39	860	276	142	283	105	247	332	479	194	178	186	86	266
PFUS01410	124	25	146	38	63	80	120	94	90	64	118	103	86	119	36	108	29	56	146	134	150	129	98	64	379	157	150	16	69	58	83	113	21	6	97	44	570	106	76	132	73	120	145	280	283	113	108	36	154
PFUS01412	119	17	147	39	54	81	70	68	80	65	70	77	78	78	32	68	36	65	126	80	88	70	79	56	264	128	82	26	69	53	56	57	39	14	64	23	279	90	82	64	42	63	91	191	132	65	63	49	86
PFUS01413	29	30	88	42	32	40	77	108	125	107	49	39	44	30	32	57	19	57	139	118	142	99	36	32	166	85	48	18	54	41	43	59	38	19	70	44	121	109	78	55	68	58	92	83	51	68	106	78	82
PFUS01414	459	64	660	101	126	186	427	331	317	256	555	388	202	464	157	244	82	199	682	268	524	256	242	143	453	303	211	47	336	119	184	209	238	54	287	96	683	492	217	308	190	231	364	289	246	273	290	209	296
PFUS01415	840	284	844	380	973	857	1220	934	1618	952	1132	1622	1053	842	444	985	331	623	1587	3076	2781	1573	2375	963	4119	909	1398	272	1067	543	2161	1629	731	176	1564	942	1817	1815	884	1324	683	2206	2319	952	445	1388	2391	1053	1790
PFUS01417	15	2	14	7	11	6	9	10	7	12	12	16	7	27	6	14	2	8	19	12	17	10	9	6	67	72	13	1	8	5	10	16	8	3	18	3	112	9	10	14	10	11	18	14	53	8	4	10	15
PFUS01418	10	0	5	2	5	3	11	20	7	7	11	4	10	3	3	5	6	8	11	16	14	15	5	4	0	13	6	4	6	6	2	13	2	0	16	5	8	12	7	10	4	4	4	0	2	15	6	6	8
PFUS01419	141	19	230	34	59	97	120	137	101	78	167	130	83	102	38	58	31	111	226	70	120	106	78	80	103	81	115	40	77	44	37	71	99	22	78	51	212	175	101	119	71	67	170	194	36	54	74	47	128
PFUS01421	159	56	230	97	115	89	79	86	80	57	69	182	135	159	86	114	57	137	224	172	120	104	118	80	217	117	152	47	139	105	128	127	400	54	70	66	245	279	190	144	155	114	326	183	92	70	84	57	200
PFUS01422	24	44	12	48	5	20	52	56	20	52	10	42	59	29	63	26	44	77	35	29	30	78	12	82	41	36	35	38	32	113	6	56	38	49	14	58	13	40	76	34	43	25	215	22	36	9	8	80	26
PFUS01423	87	120	98	165	58	223	136	280	143	310	79	135	317	97	243	73	144	301	147	83	154	252	99	276	324	199	90	104	149	318	67	287	113	122	121	243	118	227	302	131	264	117	735	139	110	98	100	294	135
PFUS01424	48	43	46	51	28	61	111	115	55	124	34	69	115	37	81	36	44	123	97	71	68	116	46	114	50	118	37	45	66	105	44	109	65	47	38	47	81	126	102	61	112	44	246	93	101	32	39	121	64
PFUS01425	542	143	818	228	207	341	852	546	540	325	808	706	390	500	233	488	186	396	1080	527	693	415	471	350	1610	336	602	167	785	304	239	294	1318	191	450	182	865	761	378	580	331	477	1062	1007	373	279	340	315	556
PFUS01426	1797	493	1710	525	662	691	2360	1254	2348	1063	1969	2324	959	1817	656	1970	464	1010	3023	2436	3099	1363	2449	813	4212	383	2125	458	3924	1071	1497	1324	3003	784	1666	650	2026	3478	1135	2331	902	2581	3755	1670	568	1761	1956	836	2714
PFUS01427	1670	950	1404	979	1002	1384	1393	1454	1564	1722	1492	1817	1853	1432	1286	1395	856	1640	2705	2062	1597	1500	1364	1279	2134	785	1073	581	2220	1491	1154	2037	2071	675	1159	920	2038	2439	1536	1950	1550	1431	3647	1049	768	1221	1209	1304	1669
PFUS01428	104	291	136	293	68	245	708	357	195	471	164	177	472	128	260	160	226	682	327	450	209	492	116	288	344	273	112	129	203	430	132	435	334	219	150	374	369	401	809	255	619	118	699	137	250	100	151	479	242
PFUS01429	404	729	391	877	192	1007	837	1118	385	1834	329	295	1650	360	1021	214	678	1810	589	324	526	1772	293	1101	469	1374	195	603	314	1392	322	855	331	448	357	943	498	462	1343	377	1110	310	2923	326	989	344	366	1707	317
PFUS01430	565	98	1111	234	301	347	639	328	166	393	714	555	379	672	275	369	233	397	635	380	420	507	349	293	883	580	617	180	351	240	312	446	7	30	533	141	1068	372	410	398	237	387	741	1040	718	379	215	173	436
PFUS01431	5723	4206	10104	4988	2986	5595	5550	4802	3769	6202	4054	5415	8426	6781	7240	3942	4466	10197	8313	6047	4974	7981	4180	6874	10039	5875	6030	4005	7131	9783	3865	6447	9366	4414	3362	5119	5859	10236	11161	6318	8230	4276	22211	5456	5862	3778	3705	6711	6721
PFUS01432	55	10	54	36	27	42	112	52	53	76	51	60	37	42	21	28	16	45	75	160	63	85	40	42	83	77	64	32	71	34	53	57	35	20	59	43	124	66	48	52	31	53	130	58	63	56	57	53	57
PFUS01433	13	2	9	8	9	9	11	9	13	12	14	37	34	24	7	14	7	11	34	25	7	6	7	7	74	24	18	4	35	3	9	25	6	2	27	5	25	53	11	27	11	12	25	11	10	8	5	5	24
PFUS01434	807	239	1059	234	648	290	1086	455	1348	337	1281	1873	522	1034	282	1056	190	421	2235	2866	1909	502	1279	356	1941	211	741	151	2119	370	1205	540	3399	334	1187	246	1495	2868	484	2021	511	1288	1071	559	147	640	1058	343	1864
PFUS01436	59	39	79	75	43	41	108	94	78	115	88	108	94	66	48	54	23	72	168	142	149	123	83	88	119	68	34	22	59	39	62	118	41	61	53	49	196	147	92	119	99	80	183	83	88	63	54	98	118
PFUS01437	5	1	15	7	2	7	13	16	10	13	13	4	6	9	3	13	3	3	20	7	9	11	9	7	3	12	8	5	3	3	3	3	0	0	6	2	49	17	7	6	11	4	19	12	30	8	5	4	12
PFUS01438	2	0	2	4	0	1	2	2	0	2	1	3	4	2	1	4	2	7	6	2	1	2	2	1	0	15	3	0	0	0	2	3	1	0	0	0	23	7	1	0	3	5	1	0	9	2	1	2	2
PFUS01439	6	3	20	3	9	7	5	18	13	7	13	5	6	16	0	7	8	1	21	21	21	15	14	3	31	6	9	3	13	1	3	9	68	6	10	5	32	18	3	15	5	10	7	0	3	3	5	5	31
PFUS01440	5	1	4	1	3	11	4	5	3	4	7	9	2	1	2	2	1	2	9	6	5	2	4	0	28	1	3	0	5	0	1	4	8	0	3	1	18	2	2	2	2	3	4	0	7	2	1	0	6
PFUS01441	21	13	28	16	3	18	44	33	16	45	25	6	33	27	8	19	9	19	17	5	35	35	9	33	5	9	13	12	22	8	5	32	13	9	5	20	10	19	22	7	34	7	54	0	1	13	16	34	4
PFUS01443	11	1	11	3	2	3	4	6	4	2	0	0	9	1	0	3	0	2	7	2	6	13	2	4	2	0	0	2	3	0	3	0	16	1	3	3	6	2	5	4	3	2	14	0	10	1	4	5	3
PFUS01450	91	12	63	8	42	22	77	59	59	7	52	72	41	47	18	68	10	31	118	126	98	47	81	25	196	8	86	14	121	29	36	20	74	10	45	14	101	134	28	72	30	65	55	49	30	50	53	17	66
PFUS01451	95	37	143	53	53	76	73	70	75	88	124	114	89	83	56	86	34	77	113	165	113	87	96	73	307	131	103	32	117	64	64	79	96	29	71	36	293	78	95	64	48	73	164	132	82	59	81	49	89
PFUS01452	81	68	113	138	66	112	305	417	230	282	116	190	199	50	45	99	70	169	351	146	307	326	85	85	139	84	143	47	123	75	92	248	73	59	161	172	333	344	266	256	188	148	363	150	157	109	132	124	316
PFUS01453	72	20	112	29	22	34	71	59	77	59	66	68	47	55	34	41	19	44	113	48	72	65	59	33	83	108	50	24	57	27	42	44	147	11	73	22	171	89	63	48	34	40	111	124	67	38	38	30	59
PFUS01454	43	17	33	14	15	13	35	25	22	34	43	46	29	34	16	20	12	35	50	33	25	31	25	25	64	20	28	12	45	18	15	18	34	9	17	17	68	29	24	42	24	28	58	24	18	16	27	23	28
PFUS01456	53	8	72	26	23	29	26	37	43	37	47	43	42	50	29	33	21	48	55	80	43	39	43	40	117	47	30	18	46	34	27	40	12	12	52	14	109	75	58	41	23	42	58	64	54	21	32	38	46
PFUS01457	5	3	12	5	2	2	9	16	5	8	13	12	12	7	6	2	1	8	18	22	10	10	5	9	7	4	5	0	13	3	7	5	4	2	5	4	7	23	8	9	8	7	7	0	8	8	4	6	13
PFUS01458	180	187	212	257	192	337	390	295	330	330	185	381	488	171	239	192	188	365	502	716	424	375	303	328	560	371	166	172	418	344	248	319	414	181	256	189	525	590	458	336	383	218	632	200	264	175	272	302	396
PFUS01459	41	32	67	34	27	42	105	105	94	70	89	92	77	62	41	42	30	92	129	141	124	89	45	35	103	74	55	31	75	61	50	75	61	35	93	80	101	190	82	73	107	61	129	92	67	59	75	76	109
PFUS01460	175	44	234	97	73	91	183	172	158	185	208	179	155	153	105	167	88	202	313	333	253	192	156	106	423	272	191	56	170	123	209	204	315	45	221	95	552	385	211	252	158	161	308	254	334	149	150	148	299
PFUS01461	10	16	29	32	13	12	43	43	43	39	15	32	23	18	13	24	7	45	58	47	55	32	22	21	39	20	26	13	18	19	18	52	17	9	36	20	51	47	44	36	42	25	82	68	52	25	24	36	55
PFUS01463	275	189	269	248	134	117	293	225	388	289	229	528	258	224	132	314	125	349	608	756	560	356	373	175	660	112	218	76	568	285	289	236	401	148	275	152	372	654	200	417	180	290	425	327	158	249	301	203	517
PFUS01464	576	407	601	508	249	390	689	446	619	689	491	890	798	691	614	635	373	775	1039	1139	847	569	693	600	1556	571	463	300	1205	1072	549	657	701	333	480	364	825	937	614	830	749	677	1698	605	367	395	547	545	811
PFUS01465	1806	755	2373	1949	1139	1666	2040	3347	2681	3269	1737	3503	3032	1316	1268	1923	1627	3599	4620	3069	4114	3199	1731	1437	2486	580	2650	1392	2181	1055	2060	4177	7796	2330	1573	1898	3826	5998	4319	3291	3122	2400	6534	2231	1421	2337	1231	1212	4398
PFUS01466_PFUS01467	1033	353	1149	519	478	347	883	995	938	852	980	1236	1102	1300	552	985	374	1149	1703	1852	1266	612	921	609	1868	480	991	333	1612	644	772	1108	1014	244	638	459	1286	1601	1024	1289	743	1008	1888	868	447	580	788	751	1050
PFUS01468	593	169	1365	496	360	433	825	964	531	882	804	876	700	551	354	711	433	817	1296	664	1092	1022	482	485	907	639	793	317	541	389	489	893	566	225	723	317	2579	1202	958	1045	743	628	1736	1246	1502	680	429	378	1067
PFUS01469	17	9	22	27	8	6	28	31	22	39	21	15	24	28	21	25	14	23	46	21	34	15	17	23	8	72	17	10	9	18	11	27	1	1	23	6	111	14	13	24	8	16	29	39	111	16	18	22	28
PFUS01470_PFUS01471	102	236	694	68	77	37	66	30	313	25	139	100	49	1473	59	37	24	27	93	119	682	513	39	17	144	26	93	9	104	28	210	65	84	23	73	21	89	2510	43	144	38	130	94	984	57	92	96	22	305
PFUS01472	57	45	139	51	17	37	54	58	56	96	106	51	53	53	30	19	26	62	99	94	63	74	36	59	62	99	73	35	91	53	27	41	42	45	70	34	126	70	44	34	17	52	157	108	55	65	30	34	90
PFUS01473	772	316	1328	397	227	641	773	718	774	655	991	765	747	1080	555	478	301	890	2479	861	829	759	711	712	1154	457	896	350	1646	697	595	724	910	334	732	423	877	1799	810	1181	978	780	1948	796	529	577	484	611	845
PFUS01474	361	90	500	133	157	220	231	251	205	170	394	338	255	348	140	253	127	263	401	213	264	217	181	191	589	366	390	126	276	156	177	234	146	46	184	180	691	387	346	322	240	242	458	497	513	188	186	151	309
PFUS01475	377	87	1012	187	424	323	566	497	512	645	696	493	391	854	253	479	182	416	858	645	523	454	432	295	969	642	854	206	632	249	595	564	211	62	758	202	1045	890	476	753	453	553	705	550	656	486	483	240	578
PFUS01476	1	1	4	2	8	2	8	5	7	2	7	9	5	8	0	3	6	9	11	5	7	5	5	3	0	4	4	1	9	1	1	2	0	0	6	4	9	5	2	2	0	2	22	0	5	1	3	4	6
PFUS01477	9	2	3	1	12	1	11	3	4	2	7	9	12	2	4	5	3	3	31	24	11	4	9	0	37	4	3	0	14	3	5	15	4	2	5	1	22	27	6	10	4	13	12	1	0	7	13	2	24
PFUS01478	11	2	11	4	3	1	9	19	8	2	7	13	7	12	1	21	7	0	8	43	12	9	12	4	13	6	8	0	16	0	8	4	1	0	9	0	20	15	3	12	12	7	6	39	0	11	17	2	9
PFUS01480	194	121	339	122	88	146	295	255	282	227	231	348	218	198	127	185	99	250	336	518	525	426	180	162	606	97	198	107	394	204	187	186	391	133	295	145	349	584	358	324	246	216	580	185	154	256	316	236	356
PFUS01481	306	79	587	177	177	256	489	512	382	390	585	327	298	355	166	358	166	393	715	326	411	409	295	259	718	406	590	168	395	233	240	286	573	104	453	284	620	600	427	433	295	280	745	668	568	376	273	224	464
PFUS01482	11	7	13	11	4	12	27	35	26	39	18	10	25	20	9	16	9	27	33	21	40	27	11	15	24	39	10	9	7	20	11	24	0	12	33	19	31	40	24	21	33	5	36	25	55	13	18	22	20
PFUS01483	97	44	147	76	59	62	152	161	190	122	78	198	130	137	81	134	64	151	330	321	157	131	127	122	198	69	175	72	234	170	106	158	366	107	155	90	100	334	191	222	155	132	411	32	83	89	141	132	171
PFUS01484	6227	2147	7296	2213	2226	2688	4172	3553	4890	3620	4295	4828	4300	6368	2788	3790	1770	4816	7571	4989	6536	5021	3934	3048	5719	1848	5478	1757	6270	3689	3373	3684	6648	1950	3849	3093	4606	8901	4906	5314	4036	4062	9762	3215	2208	3839	4295	3559	5411
PFUS01486	33	8	35	14	9	24	27	37	24	31	55	21	20	33	13	23	18	30	64	25	40	25	38	27	15	32	24	5	32	19	20	35	46	1	32	5	75	43	24	36	10	25	32	66	28	29	35	20	27
PFUS01488	201	83	349	176	87	149	291	272	305	275	223	250	270	266	170	241	172	388	441	283	373	332	251	276	505	244	377	162	341	299	149	333	137	103	205	140	373	480	368	286	279	268	841	386	369	181	202	247	289
PFUS01489	574	270	658	349	274	358	515	547	632	431	451	777	647	647	525	592	307	721	1142	1020	915	685	596	492	1611	371	635	250	859	593	811	614	812	220	582	557	1134	1154	761	937	691	719	1500	741	473	538	620	512	930
PFUS01490	11	4	15	9	7	3	3	10	10	9	14	3	12	9	5	7	3	6	5	4	7	19	11	6	16	12	7	5	3	3	6	16	2	3	3	7	14	7	12	6	3	7	50	0	0	1	4	7	4
PFUS01491	599	710	609	903	445	1309	708	1056	743	1443	549	1114	1253	790	1169	586	606	1667	1019	1410	1298	1705	857	1244	1653	1100	704	617	1131	1535	764	1402	612	449	709	976	1055	1182	1775	961	1136	796	2989	840	907	846	1019	1446	1058
PFUS01492	1308	532	1682	782	563	834	1273	1186	1238	1488	1211	1442	1276	1497	985	1119	630	1276	2029	1494	1786	1420	1209	941	1764	870	1147	527	1567	1147	1129	1326	1112	401	1298	779	1937	2005	1276	1794	1234	1248	2530	1139	863	1202	1155	1072	1442
PFUS01493	130	32	203	56	61	100	124	143	83	137	203	155	109	172	93	78	40	145	237	110	149	108	134	90	166	245	163	49	99	79	62	84	24	18	156	39	375	152	133	117	104	116	163	270	224	143	80	95	101
PFUS01494	1390	792	1979	1139	696	1174	1983	1757	1504	2081	1439	1629	1738	1799	1350	1144	839	1879	2667	1754	2342	1952	1368	1390	2536	1583	1189	580	1530	1450	1248	1649	2006	678	1578	913	2682	2351	1801	1825	1732	1227	3233	1572	1488	1355	1399	1815	1746
PFUS01495	23	11	51	17	22	20	59	51	43	47	93	93	40	37	24	28	17	25	94	101	37	28	57	37	85	17	57	8	93	31	38	63	41	13	44	17	56	107	29	60	51	52	82	22	40	49	33	13	39
PFUS01496	1042	796	1388	958	564	830	1310	1192	1237	1476	848	1474	1711	1045	954	1051	829	1792	2047	2127	1648	1634	1128	1204	2353	985	1076	543	1583	1587	925	1318	1642	739	1139	897	1754	2455	1871	1391	1628	1155	3240	1014	767	903	1002	1151	1655
PFUS01497	188	89	197	123	62	121	273	307	278	315	271	258	216	171	160	146	78	242	472	349	331	213	212	190	373	225	179	74	258	185	182	214	156	81	206	113	371	420	230	270	204	193	448	161	205	159	242	235	301
PFUS01498	30	25	34	32	25	27	64	67	55	40	57	54	43	19	26	41	18	39	93	75	67	51	56	26	63	24	44	14	59	29	36	38	55	29	42	18	117	75	36	60	37	47	57	42	34	36	27	30	67
PFUS01500	1855	959	2690	1097	769	923	1615	1631	2171	1733	1462	2149	1896	1907	1333	1743	926	2238	3218	2672	2810	2286	1660	1352	3425	959	2289	753	2546	1743	1521	1737	3965	704	1908	2165	2130	4234	2612	2292	1787	1734	4147	2064	986	1714	1832	1484	2899
PFUS01501	575	225	779	300	359	214	394	480	485	390	381	883	558	638	353	712	238	589	1450	1255	521	434	823	435	1729	195	1360	385	1675	541	655	864	2853	311	422	295	816	1922	671	955	523	780	1562	513	188	400	443	255	1125
PFUS01502	49	45	112	72	42	97	206	111	120	107	109	111	103	64	36	106	40	107	193	147	181	163	67	58	194	69	95	31	112	90	80	117	117	20	107	48	220	214	137	128	99	89	177	93	80	102	103	82	174
PFUS01503	525	295	660	347	408	542	952	691	827	836	539	703	699	562	444	492	271	872	1178	843	918	665	729	736	1713	783	651	344	893	738	636	720	758	251	578	417	1348	1064	734	856	629	673	1474	815	547	472	501	605	836
PFUS01504	749	730	1479	1246	653	785	1653	1840	2373	2642	760	1005	1533	911	982	1293	763	2631	2577	2284	3119	3688	1040	977	1614	963	1823	592	1070	1235	1241	1698	764	228	2722	3173	1447	3682	3025	1538	1571	1118	2688	1400	1025	2615	2799	2218	2149
PFUS01505	67	17	67	38	7	12	65	62	36	83	62	54	83	86	81	36	39	83	69	42	53	52	48	63	112	98	29	27	67	47	51	70	28	10	34	30	108	50	62	65	49	51	92	78	91	42	44	53	44
PFUS01506_PFUS01508	907	213	751	269	354	238	554	358	575	414	493	441	321	748	416	452	231	406	687	564	699	400	635	324	1361	364	536	108	649	415	499	386	283	107	456	192	1042	607	416	570	353	471	811	735	339	553	665	341	450
PFUS01509	13087	4823	14677	6209	7236	6769	11307	8768	14174	10065	12879	15483	10634	14244	8440	12081	5039	10427	18099	17867	20567	12303	12793	7233	23829	5897	12167	3697	17877	10313	10930	10017	13762	3120	14594	8542	16644	20883	10784	14904	8553	11620	20396	9844	6003	14017	15908	9190	14501
PFUS01510	566	363	544	411	495	310	519	456	801	427	291	1192	633	577	476	1094	408	826	1705	2603	975	423	1146	661	2843	312	821	282	1592	836	1144	1035	3741	435	568	508	1175	2417	948	1836	1015	1090	1917	852	307	446	584	320	2023
PFUS01511	51	8	65	26	45	54	50	49	34	33	82	39	33	62	32	26	15	51	98	45	40	32	45	17	107	101	35	20	57	18	31	42	4	2	52	10	155	31	20	43	23	32	67	50	45	35	22	33	34
PFUS01512	50	10	90	52	32	39	172	155	151	173	109	135	85	84	70	99	44	114	226	86	110	114	93	74	89	40	128	50	144	76	59	59	21	31	144	53	143	156	77	75	60	66	136	179	104	69	126	106	68
PFUS01513	45	30	82	34	11	27	74	74	75	62	59	62	62	46	42	46	29	86	113	78	98	85	35	36	14	66	32	36	34	52	37	89	169	27	63	30	134	170	96	84	60	51	66	172	42	40	30	74	108
PFUS01514	6	6	17	9	1	12	13	5	5	15	3	6	18	8	18	4	13	21	7	11	9	11	8	16	12	55	2	4	8	7	10	15	7	9	9	5	19	8	10	10	15	6	33	83	21	8	7	13	9
PFUS01515	16	19	20	37	0	7	14	12	6	49	12	13	85	24	60	24	50	69	44	41	24	37	13	54	46	67	14	47	57	79	14	41	49	38	12	8	32	27	60	22	34	19	96	0	46	13	10	42	18
PFUS01516	0	2	2	4	2	3	13	7	1	6	7	1	9	0	0	9	0	4	9	14	14	4	4	8	0	4	2	2	9	2	0	10	2	1	2	3	6	7	5	5	6	4	12	0	14	1	2	4	8
PFUS01517	8	7	13	6	4	17	29	21	26	22	17	36	27	16	8	14	3	21	39	28	35	22	9	20	23	3	10	8	39	24	13	17	12	12	14	14	14	69	11	28	28	26	75	37	5	18	17	24	31
PFUS01518	69	15	69	26	11	17	47	59	36	42	94	54	30	43	10	25	20	32	59	51	51	57	32	18	127	40	49	14	34	32	35	31	11	6	80	19	128	31	43	29	20	39	38	4	44	34	46	35	52
PFUS01519	399	133	475	131	114	173	207	248	257	167	165	366	288	342	232	267	136	328	756	561	269	185	306	280	586	148	307	135	568	229	283	313	723	181	140	104	450	850	358	514	379	321	766	276	163	123	153	179	490
PFUS01520	5	0	17	12	8	9	27	12	6	14	6	17	13	11	7	13	6	14	17	23	19	18	16	13	58	72	23	2	16	15	12	17	16	5	15	6	100	22	11	6	6	11	19	14	11	2	8	7	33
PFUS01521	1	2	3	1	1	1	6	3	2	5	1	5	3	1	2	1	4	5	4	1	1	1	1	4	0	5	2	2	3	2	1	3	0	0	3	0	15	7	5	0	3	4	25	9	0	5	3	0	5
PFUS01522	1	13	3	12	1	25	5	19	10	8	3	4	23	6	13	3	7	4	11	7	10	38	3	20	5	4	5	11	3	3	0	3	10	14	6	6	5	7	29	7	39	2	65	2	44	4	4	7	2
PFUS01525	175	55	222	97	77	93	186	168	174	173	193	152	136	147	103	146	59	161	281	143	212	184	128	137	480	157	215	58	142	134	87	132	82	42	181	76	300	217	148	168	111	142	273	295	198	133	124	167	170
PFUS01526	44	25	56	33	49	64	129	131	126	122	65	67	79	51	31	61	32	91	117	156	173	139	38	48	197	93	66	30	68	44	73	97	67	21	108	42	174	137	78	89	59	67	115	56	147	76	88	107	96
PFUS01528	99	16	106	19	34	22	40	32	25	39	33	52	66	108	35	58	25	33	58	70	37	51	47	21	177	80	76	22	74	33	38	41	5	0	47	10	271	30	42	44	25	37	69	57	88	46	35	16	92
PFUS01529	1344	1152	1661	1329	734	1403	1898	1580	1822	1957	1230	2129	2517	1341	1457	1512	1077	2932	2947	3388	2002	1887	1651	1839	4430	1301	1981	1028	2792	2694	1469	1862	3660	1126	1476	1928	2331	4025	3290	2421	2322	1738	5531	1890	1152	1143	1455	1943	2607
PFUS01530	287	328	380	400	146	361	637	503	616	615	345	460	665	324	459	337	357	935	725	727	675	793	396	425	1021	401	362	275	523	623	467	528	801	296	418	593	661	959	1083	602	651	419	1222	443	372	360	463	770	683
PFUS01533	801	380	767	301	442	373	449	360	484	417	249	980	675	905	484	845	289	867	1305	1769	695	423	671	471	1897	436	1125	219	1181	691	757	786	6177	428	438	352	1104	2357	1006	983	819	625	1445	536	337	223	587	452	1107
PFUS01534	76	21	126	33	24	44	45	54	61	61	53	63	49	75	35	57	23	69	107	65	66	51	55	50	36	19	35	25	84	57	29	47	101	14	48	21	60	68	58	65	37	36	105	0	16	35	38	42	54
PFUS01535	3156	577	3261	852	611	833	1978	1245	1680	1304	1569	1889	1399	2971	978	1902	629	1332	3159	1823	2885	1630	1712	981	2804	1319	1781	410	2307	1017	1399	1354	1387	319	1770	537	3432	2994	1227	1926	1161	1502	2227	1769	1156	1511	1716	1005	1790
PFUS01536	51	24	76	30	32	26	92	63	53	88	68	71	56	56	23	35	34	75	106	139	62	53	65	48	58	93	50	26	74	51	57	76	99	18	79	27	110	89	70	62	67	56	131	97	42	31	50	55	91
PFUS01537	1	3	7	2	4	5	3	5	4	7	3	8	9	5	4	0	1	2	5	4	5	2	0	6	21	14	4	1	5	3	8	2	10	4	4	14	1	8	4	10	11	4	15	5	0	7	6	6	5
PFUS01538	48	12	43	25	21	28	24	29	27	31	49	66	53	69	35	24	22	66	125	35	33	16	47	49	76	121	50	13	50	27	33	33	12	4	33	11	118	48	44	69	43	42	95	107	97	25	23	20	51
PFUS01539	140	51	184	76	80	111	207	157	102	173	191	147	162	137	56	154	83	116	279	157	191	137	155	113	397	188	177	71	200	86	110	164	209	44	139	38	513	220	143	190	126	169	363	351	277	96	85	72	259
PFUS01541	71	26	116	36	20	36	45	61	47	54	61	64	68	68	28	43	32	65	96	37	72	72	44	74	81	90	89	22	37	47	43	31	31	11	52	44	79	96	67	54	56	50	93	71	90	46	53	76	55
PFUS01542	7	3	25	8	6	11	31	36	5	20	17	16	11	15	5	8	8	17	28	16	19	13	13	10	10	52	18	4	15	11	19	16	7	4	14	5	82	23	12	5	6	17	25	22	8	17	15	8	29
PFUS01543	32	12	36	20	27	30	47	57	41	56	66	40	31	39	24	33	19	46	62	86	59	64	41	24	167	39	41	15	47	38	43	51	17	7	49	12	125	50	50	61	31	52	60	122	69	44	46	40	73
PFUS01544	60	61	79	45	52	64	125	83	101	121	90	71	67	66	34	58	33	106	153	130	157	120	90	60	59	90	70	42	116	57	72	69	59	31	131	52	142	155	104	138	84	108	158	43	61	87	98	119	182
PFUS01545	148	193	173	228	135	110	488	378	502	432	164	319	388	183	279	231	159	477	596	529	661	484	383	342	672	167	217	144	489	478	331	421	367	172	445	214	565	936	474	525	527	353	1022	351	168	247	351	550	625
PFUS01546	212	61	267	183	91	87	358	248	234	320	288	266	235	251	154	177	121	293	431	346	448	283	277	168	348	415	207	96	259	134	226	314	160	38	314	96	844	241	215	327	240	245	355	221	423	208	196	190	355
PFUS01547	121	29	200	39	79	44	159	114	149	103	159	91	90	175	62	82	36	83	179	150	170	106	107	56	85	76	119	25	163	65	90	75	40	24	133	55	173	195	65	118	84	86	147	111	92	95	126	67	132
PFUS01548	314	144	519	213	177	169	426	331	443	368	498	458	277	348	205	291	142	333	739	626	612	361	525	324	879	178	445	154	717	332	346	376	291	117	385	200	496	566	289	594	363	510	870	333	240	227	281	212	493
PFUS01549	445	231	820	295	317	341	800	669	844	697	869	830	554	644	369	477	211	629	1401	1070	920	559	662	381	1343	423	634	210	880	408	652	778	485	129	796	399	1004	1223	586	1006	600	649	1016	523	409	691	640	514	786
PFUS01550	100	36	90	48	34	65	98	74	78	77	86	90	86	69	53	77	46	75	126	109	79	92	68	72	181	99	96	45	102	72	67	61	61	22	67	36	136	123	116	106	77	103	155	144	109	35	64	80	66
PFUS01553	134	40	210	40	49	64	71	96	48	75	95	120	84	117	60	63	30	100	191	94	134	86	78	54	328	166	91	26	124	79	63	94	308	56	77	32	258	141	130	138	95	84	172	99	128	66	64	43	133
PFUS01554	1	1	10	6	1	4	9	1	2	4	6	4	5	3	1	2	8	7	12	4	6	6	7	4	0	4	2	1	2	1	9	6	0	0	5	1	11	4	3	0	13	3	5	4	0	4	2	6	6
PFUS01555	1268	706	1015	878	695	778	850	717	785	951	657	1276	1411	1392	919	1070	602	1365	1719	1810	1424	903	1515	1318	2329	889	1258	570	2246	1611	1159	1178	1428	617	792	666	2026	1723	1281	1754	1213	1214	2975	1345	824	600	848	976	1341
PFUS01556	5551	2167	7303	2783	2226	3906	3837	4046	3959	4681	4414	4721	5186	6377	3755	3744	2081	5715	6411	4180	5824	4787	4000	3954	9252	4327	4431	1976	5195	4601	3460	4231	5205	1672	3430	2518	7416	6597	5563	4926	4454	3819	9943	4824	4259	3194	3657	4513	5081
PFUS01557	233	56	325	98	155	153	164	173	197	174	280	198	152	253	91	185	91	182	273	226	245	174	184	126	624	122	256	64	222	126	138	138	137	55	170	81	365	241	201	267	162	206	348	296	193	117	132	122	244
PFUS01558	68	38	131	62	28	50	274	157	215	136	165	165	136	70	35	92	65	150	210	420	313	174	146	67	250	95	104	40	255	119	110	130	294	101	159	67	188	402	150	165	132	180	287	182	136	101	150	148	220
PFUS01559	71	23	92	35	42	55	337	108	217	137	113	175	97	121	34	145	24	72	307	354	335	154	120	76	47	83	125	30	225	50	96	86	84	35	205	31	165	309	98	181	86	127	120	134	53	68	210	103	152
PFUS01560	200	319	178	487	128	523	561	543	365	964	401	378	747	162	379	116	232	564	373	405	521	1361	239	533	763	1163	148	302	397	992	195	538	183	222	288	397	482	265	551	181	449	195	982	352	483	155	252	639	231
PFUS01561	7	9	15	8	8	9	24	20	24	28	12	17	8	11	15	17	7	20	18	74	33	22	8	9	28	21	7	4	14	7	17	27	20	4	22	10	29	40	11	10	25	16	33	0	11	7	20	24	34
PFUS01563	2	1	6	5	5	11	15	12	2	11	14	12	5	1	2	6	5	3	14	8	13	7	2	6	2	12	7	2	15	4	9	11	9	1	9	5	21	16	12	9	8	3	6	28	18	8	5	10	11
PFUS01564	28	4	77	24	12	26	81	43	49	50	49	51	37	51	18	44	16	37	86	46	75	41	46	28	115	18	61	8	41	28	23	48	9	4	60	17	96	58	28	63	33	54	67	101	19	39	36	26	45
PFUS01565	60	21	79	27	52	51	74	49	58	44	73	62	59	60	33	27	28	76	168	71	57	27	45	33	48	42	69	20	77	33	36	54	104	32	43	22	84	197	65	68	66	51	91	16	28	27	36	60	94
PFUS01566	102	40	162	61	34	46	123	91	93	120	104	137	97	85	66	79	42	132	221	200	141	111	92	80	187	90	94	44	172	100	74	95	179	77	92	29	262	265	88	144	89	135	297	92	58	71	80	101	158
PFUS01567	31	37	58	34	17	42	59	25	43	41	31	44	81	36	27	30	45	63	74	117	56	42	60	59	53	64	41	24	87	62	24	45	85	48	45	65	46	44	53	41	60	38	202	8	64	17	31	55	42
PFUS01568	325	120	342	167	147	210	399	283	332	279	305	301	322	295	170	277	155	330	487	534	443	357	287	246	961	249	303	106	420	262	248	293	559	107	342	181	463	597	362	328	268	316	618	234	305	221	296	264	376
PFUS01569	1498	921	1921	1132	1154	1296	1653	1285	1249	1405	1444	2212	2090	1952	1702	1598	1246	2246	3064	3695	1972	1586	1624	1598	3517	1503	1997	918	2520	1881	2094	2244	2214	843	1318	1243	2586	4240	2752	2858	2400	1970	4752	1569	1344	1023	1153	1337	3053
PFUS01570	81	18	144	53	31	59	74	91	48	47	103	97	68	98	36	52	35	67	126	66	80	53	53	41	217	53	82	26	62	30	45	81	31	14	71	10	292	74	59	69	44	48	116	148	95	31	25	28	104
PFUS01571	6	4	1	2	2	1	2	6	16	8	9	13	13	8	2	4	1	2	8	42	13	8	4	8	25	2	1	1	8	0	9	1	0	1	18	0	6	11	2	3	2	4	2	0	7	8	14	5	4
PFUS01572	51	40	58	38	21	32	116	110	144	102	96	76	99	53	50	66	40	102	165	137	132	96	79	57	141	108	52	24	104	80	66	124	55	31	82	44	175	188	109	119	101	79	243	93	38	65	99	89	110
PFUS01573	531	187	2701	71	596	409	337	433	252	94	1699	620	168	1756	261	453	196	168	2713	1443	271	274	330	292	1763	595	3116	279	1175	95	889	107	260	78	484	123	1228	2993	520	1973	1208	1003	1161	3678	2039	1999	208	108	1335
PFUS01574	3927	3949	4582	5109	2168	5150	4364	5173	3667	7096	3445	5008	9009	4409	6608	3687	4738	9879	7079	6984	5155	6611	4721	7684	7562	5351	3786	4032	7119	12076	3391	6611	6411	3985	2911	4135	5255	8000	9561	5284	8770	4908	22560	2959	4943	2126	3263	7445	4850
PFUS01575	9	0	2	0	5	1	4	6	5	0	0	8	3	4	0	0	1	4	8	8	5	9	0	4	21	26	5	0	2	0	8	7	2	3	4	3	34	3	7	5	3	2	5	0	0	3	6	3	9
PFUS01576	66	13	53	17	12	11	72	57	57	57	73	72	32	62	27	43	9	22	88	109	107	42	69	23	96	63	39	11	76	17	57	34	14	6	93	13	215	52	23	57	34	44	54	72	57	78	71	50	78
PFUS01578	1010	983	1549	1209	661	1014	2003	1738	2130	2468	1124	1535	1833	1010	1196	1222	853	2706	2591	2266	2514	2680	1116	1355	3112	1138	1410	742	1871	1729	1164	1658	2775	755	1787	2754	2140	3660	2960	1849	1853	1325	3367	1675	957	1672	1940	2210	2449
PFUS01579	35	12	39	29	17	32	98	66	57	80	41	38	46	48	22	32	15	54	111	86	116	57	26	27	163	113	39	12	47	28	31	33	51	7	88	28	137	83	49	55	43	36	39	61	63	39	41	63	50
PFUS01580	152	132	232	130	123	178	433	300	338	342	267	213	204	189	164	174	119	290	334	376	382	409	193	205	229	154	248	100	275	229	146	221	140	47	307	256	294	401	309	250	229	190	434	126	102	255	255	307	308
PFUS01581	25	1	14	2	8	1	10	6	2	4	2	10	12	31	4	6	1	7	19	17	12	1	10	1	15	22	10	0	14	5	6	9	18	3	12	2	74	8	7	19	11	10	17	30	15	8	6	2	14
PFUS01582	43	2	34	13	3	14	28	16	5	36	21	11	28	35	12	15	10	25	32	22	27	18	17	5	22	37	19	4	10	15	12	19	0	1	22	3	97	16	6	15	5	16	15	14	19	22	8	12	18
PFUS01583	28	9	86	25	61	51	48	63	21	48	67	81	77	55	35	37	29	43	142	96	70	60	62	33	47	43	65	10	87	17	49	52	48	17	81	13	220	156	79	102	56	61	97	124	108	48	28	25	156
PFUS01584	116	33	136	33	40	32	72	87	105	74	131	99	79	112	49	40	24	92	312	70	79	67	93	77	125	67	67	27	185	62	54	52	51	31	61	11	305	155	86	122	83	82	183	135	132	46	42	39	68
PFUS01585	18	13	33	25	2	15	59	27	22	60	13	31	54	21	31	33	21	44	62	78	63	51	20	30	5	116	34	23	34	40	18	60	80	19	52	18	114	89	38	29	33	34	93	65	68	30	30	52	60
PFUS01586	116	8	192	12	35	7	69	4	67	9	82	120	20	187	11	46	6	16	100	104	80	10	77	15	138	13	128	6	118	17	44	12	71	8	53	8	103	115	12	63	9	64	25	74	11	47	84	20	48
PFUS01588	206	149	197	189	108	259	307	302	298	348	249	299	308	246	278	199	163	474	363	362	347	316	343	304	480	416	204	144	403	469	207	411	143	134	231	218	412	296	293	262	407	279	966	338	216	198	252	412	322
PFUS01589	2237	584	2038	711	1261	764	1615	1201	1992	852	1630	2220	989	2042	782	1737	472	1203	2657	3177	2699	1349	2262	844	4742	592	2095	356	3157	1173	1625	1710	3499	666	1656	805	2657	2894	1317	2232	975	2057	3388	1625	659	1877	2291	746	2528
PFUS01590	5	3	18	3	8	7	11	14	25	4	36	37	4	36	8	33	4	11	54	45	23	12	28	16	25	16	32	5	49	6	25	18	3	0	17	4	29	34	4	53	19	24	21	63	5	16	18	9	18
PFUS01592	12	3	52	7	9	7	10	18	7	5	34	41	7	21	4	13	4	6	50	12	19	49	11	9	28	9	15	5	25	1	6	2	2	5	29	5	44	32	17	36	17	15	10	37	27	18	10	3	27
PFUS01593	11	3	157	0	19	15	14	24	18	1	66	41	7	53	1	13	2	4	174	40	8	21	14	16	25	11	48	4	76	0	13	4	1	3	49	4	32	184	21	76	35	15	14	182	60	55	9	2	68
PFUS01594	957	172	2344	181	307	292	453	376	432	212	277	595	493	1134	296	537	158	428	1004	504	564	324	439	340	981	349	823	190	688	327	314	298	1251	238	258	127	605	1198	635	526	358	427	1163	433	268	248	342	333	444
PFUS01595	40	7	38	11	6	15	40	37	35	66	40	63	39	42	27	31	20	44	66	45	80	62	32	23	123	118	42	11	42	39	33	46	24	8	35	16	195	51	35	39	26	30	91	43	70	22	25	44	30
PFUS01596	2610	1770	3252	1863	807	1907	1060	1724	1319	2894	1554	1705	2911	2838	2143	1263	1592	3282	2589	1689	2155	3430	1381	2188	2725	2077	1708	1331	2296	3194	1164	1898	1271	998	1282	1497	2428	4182	3347	1680	2376	1363	5814	1751	1894	1267	1301	2720	1684
PFUS01599	129	247	109	280	126	224	308	441	254	681	192	291	513	157	318	143	228	665	365	381	288	451	256	627	467	474	113	196	333	552	258	457	180	150	189	228	252	299	453	335	498	263	1045	154	314	150	211	579	211
PFUS01606	243	54	346	99	119	167	397	209	217	224	304	229	210	322	91	186	87	175	350	232	298	219	188	168	403	358	206	68	226	119	203	171	117	17	293	83	751	252	226	241	149	200	240	274	237	207	205	149	234
PFUS01607	439	167	469	212	213	155	558	410	540	352	570	644	358	418	198	341	175	385	962	661	861	512	419	282	1308	182	430	145	760	341	313	388	350	141	550	266	704	791	397	693	373	490	949	295	197	424	414	251	632
PFUS01614	97	17	86	25	39	46	106	77	54	83	89	71	63	65	27	61	23	53	133	115	110	82	47	37	155	145	56	16	71	42	50	47	27	10	163	21	250	74	48	74	40	54	116	15	76	92	70	53	113
PFUS01615	2	3	1	1	3	5	8	26	8	11	11	8	5	1	1	4	4	9	23	19	14	11	1	2	23	3	1	1	5	9	1	3	0	4	7	6	15	19	10	7	9	7	9	0	8	4	5	9	2
PFUS01616	1186	379	1198	454	410	585	736	868	706	580	646	1010	768	1157	565	591	323	818	1301	1152	1061	714	983	715	1598	491	671	305	1249	716	736	976	1662	307	625	348	1121	1429	892	917	650	897	2210	506	367	582	798	621	863
PFUS01617	100	52	157	53	14	55	29	39	40	57	73	63	86	98	60	43	25	73	147	71	63	54	55	43	136	35	45	24	119	52	22	52	80	53	23	25	78	102	46	78	49	39	170	46	24	40	37	58	76
PFUS01618	73	19	157	32	23	50	52	71	52	57	69	73	53	84	38	50	23	34	164	46	67	35	42	48	68	84	63	24	60	47	20	37	47	21	31	10	168	81	62	89	54	44	86	40	99	51	30	38	55
PFUS01619	23	12	39	7	7	12	27	28	21	30	33	14	26	43	14	17	9	23	40	19	15	10	23	13	2	22	32	7	33	21	13	16	3	2	24	7	73	29	12	10	15	18	42	29	32	9	14	10	10
PFUS01620	105	89	189	149	114	143	497	419	304	336	170	258	240	166	122	160	94	263	466	300	446	381	169	195	262	126	157	102	248	215	161	260	379	132	304	167	290	554	288	323	315	222	624	110	133	204	214	282	356
PFUS01621	110	48	114	78	83	87	119	113	128	153	121	159	165	114	75	122	93	166	200	217	178	113	133	106	279	169	143	67	159	132	144	136	145	48	141	158	204	270	185	159	125	127	273	180	157	81	102	105	170
PFUS01622	21	15	20	24	4	11	63	51	57	65	63	36	35	16	12	28	21	50	54	66	61	61	26	38	23	22	50	14	41	25	41	38	23	9	54	47	44	66	64	60	49	43	73	14	17	43	41	51	92
PFUS01623	185	61	207	88	59	98	200	173	134	153	121	175	125	154	103	114	56	198	268	170	196	144	139	110	354	292	124	55	179	127	107	162	117	44	141	54	476	204	166	170	131	126	287	199	198	102	120	118	181
PFUS01624	293	129	326	191	149	255	313	294	233	372	297	336	353	299	213	230	186	412	463	479	375	368	291	307	715	368	222	154	305	312	246	364	499	140	274	156	644	441	341	312	345	277	721	446	270	155	266	337	390
PFUS01625	924	444	1012	584	461	632	925	885	957	1011	944	952	999	924	654	880	470	1139	1270	1289	1486	1226	973	683	1571	675	1010	383	1223	923	808	915	961	311	1075	889	1654	1479	1083	1039	927	942	2089	961	732	978	1047	927	1140
PFUS01626	43	7	34	10	11	14	31	23	22	25	19	31	32	31	17	29	15	33	40	36	19	12	22	23	167	28	43	9	49	19	24	24	5	5	36	4	65	15	26	46	20	34	75	47	31	28	19	12	28
PFUS01627	843	263	1612	474	431	663	849	981	630	881	785	1283	981	1009	534	636	371	950	1429	752	877	845	706	543	1433	1050	866	297	851	539	587	754	1768	287	785	256	2051	1385	913	897	692	699	1807	1098	1094	617	532	484	1058
PFUS01628	226	176	424	201	154	208	262	194	194	196	230	394	321	297	208	249	151	366	518	371	349	291	273	243	582	152	377	148	395	254	252	233	870	172	207	174	379	717	373	427	315	243	607	271	271	156	179	270	428
PFUS01629	18	6	46	8	10	16	17	17	10	9	26	16	8	45	8	20	6	6	69	24	11	17	24	14	18	21	38	3	22	11	17	3	0	4	33	2	40	40	18	30	19	15	34	21	7	48	13	10	17
PFUS01631	15	12	37	18	3	18	27	53	64	50	13	43	13	5	11	28	15	41	119	22	27	25	18	10	22	5	8	2	14	3	10	27	62	18	17	15	23	99	55	42	38	16	32	3	13	4	11	32	63
PFUS01632	16	8	7	9	4	14	53	23	25	22	12	18	25	10	8	7	7	20	26	79	33	37	5	9	76	21	7	7	11	7	21	10	2	4	30	8	42	39	26	7	20	10	26	43	12	15	25	15	26
PFUS01633	61	26	58	41	26	52	56	44	43	80	62	82	99	84	86	47	63	137	87	68	49	50	48	79	53	137	64	55	73	104	85	124	93	25	37	71	137	56	124	82	116	49	222	116	51	29	35	65	40
PFUS01634	140	80	268	197	38	116	106	167	104	237	102	87	257	141	191	111	141	330	199	174	132	130	110	162	161	237	89	82	113	185	93	181	114	81	66	106	158	228	377	123	256	75	308	56	262	43	91	208	202
PFUS01635	14	7	22	23	1	0	184	159	104	101	139	74	59	18	13	11	1	13	39	23	47	35	115	53	318	23	9	5	28	23	62	83	1	0	28	26	56	32	20	126	70	28	68	7	11	30	21	25	37
PFUS01637	1211	505	1667	697	464	789	1034	941	861	935	1199	1229	1256	1248	902	715	556	1491	1866	1444	1264	1225	933	1032	1835	691	1546	646	1645	1441	892	999	1592	664	874	730	1363	1920	1709	1416	1154	1022	3374	895	879	822	790	937	1298
PFUS01638	77	82	202	113	70	121	126	119	124	167	115	158	156	104	117	100	44	198	241	222	163	196	99	131	322	96	91	51	170	160	103	171	161	57	114	53	169	255	137	197	160	125	289	35	78	136	92	140	159
PFUS01639	26	7	21	11	5	11	31	30	27	45	25	12	28	14	14	28	11	39	33	64	35	25	18	23	63	58	14	6	25	12	20	33	50	8	29	8	62	27	29	15	21	22	38	6	12	18	19	6	24
PFUS01640	20	34	33	35	24	18	57	41	43	61	33	40	34	33	20	7	17	58	71	113	72	62	26	20	71	68	17	9	28	29	26	39	38	24	49	20	84	63	22	76	50	24	85	13	50	36	36	39	60
PFUS01641	26	18	94	26	25	27	19	27	23	26	15	42	50	49	34	28	22	50	48	44	35	32	23	46	149	59	48	18	27	54	22	41	26	15	36	22	83	71	72	29	38	33	158	0	63	22	25	25	39
PFUS01642	60	28	102	38	21	54	146	96	102	95	72	87	101	49	27	73	33	88	141	98	125	89	70	76	150	90	72	36	133	102	75	101	58	33	77	38	121	137	81	86	60	79	215	89	136	46	93	84	58
PFUS01643	47	33	55	44	44	51	74	83	60	88	64	61	79	32	43	70	34	99	106	154	84	95	59	53	120	156	39	31	99	66	73	89	87	24	75	20	220	95	104	76	103	70	105	54	76	38	55	76	141
PFUS01644	87	61	119	103	84	133	214	171	205	250	122	145	187	90	104	145	86	222	234	126	293	290	115	94	216	119	124	63	97	124	115	184	16	19	242	167	202	225	216	170	156	129	290	203	137	197	225	202	201
PFUS01645	17	12	18	24	14	20	53	31	44	44	49	47	26	43	11	38	14	36	77	83	75	49	54	23	86	25	28	11	45	30	41	47	25	14	54	23	101	60	46	69	57	33	53	20	22	28	41	35	47
PFUS01646	5	5	15	5	12	2	7	1	9	8	5	21	14	7	5	10	8	13	28	38	5	7	12	5	29	3	8	2	32	19	8	12	27	3	4	5	4	30	12	17	13	9	15	0	0	2	4	1	29
PFUS01647	25	5	32	7	8	12	20	6	15	16	18	22	21	24	19	25	13	27	28	21	21	10	21	14	136	43	34	3	27	14	16	17	3	0	27	10	66	34	28	23	20	26	20	0	54	15	10	14	24
PFUS01648	108	29	118	44	34	49	70	49	42	46	77	83	74	97	60	55	26	66	93	105	69	57	79	51	256	58	65	27	91	65	52	72	96	15	40	20	220	66	86	72	41	42	143	180	93	45	54	39	94
PFUS01649	241	184	289	238	351	240	529	419	564	474	313	390	462	245	305	297	188	508	629	776	582	486	416	313	749	192	423	202	612	486	363	395	650	223	408	342	430	866	557	477	448	420	1104	255	147	351	482	429	646
PFUS01650	2103	1606	2395	1944	1197	2144	2431	2446	2666	2622	2188	2568	2810	2429	2227	1969	1313	2853	3590	4008	3536	2883	3055	2346	5649	1822	2233	1022	3899	3126	2344	2870	3118	1188	2489	2284	3087	4037	2976	3106	2559	2343	6207	2157	1581	2405	3125	2779	3002
PFUS01651	529	239	623	346	440	628	1068	901	854	1058	960	703	575	661	409	476	245	643	985	892	1157	734	788	545	974	503	531	252	812	517	572	616	421	196	837	399	1143	941	612	729	530	645	1053	519	417	652	738	702	814
PFUS01652	1399	577	1577	787	650	836	1725	2132	1926	1521	1855	1988	1460	1583	976	1251	587	1643	3497	2369	2281	1558	1593	1056	3053	700	1387	594	2162	1110	1478	2104	1865	542	1393	944	2188	3288	1842	2352	1557	1509	3509	1066	1013	1195	1374	1016	2156
PFUS01653	166	51	354	104	69	122	355	340	246	371	391	297	301	420	195	197	92	283	438	203	198	152	248	236	429	440	253	98	198	211	188	261	50	11	280	74	394	310	269	213	223	200	557	358	439	149	280	258	143
PFUS01654	776	567	782	617	362	431	1122	1057	852	1065	788	923	989	681	629	650	425	1428	1539	1267	1271	1271	811	924	1288	580	746	507	1273	1023	773	1035	1012	624	705	687	1135	1393	1346	1117	1090	788	2579	759	569	730	821	991	1311
PFUS01656	61	17	102	43	12	18	160	132	151	203	187	144	105	167	94	116	61	132	238	131	115	96	180	103	230	198	104	35	170	121	106	153	20	18	192	34	175	143	115	174	116	134	201	135	117	101	160	120	84
PFUS01658	92	29	112	44	34	53	195	147	147	157	122	151	100	114	40	73	55	105	189	192	258	146	91	53	159	137	88	28	116	59	133	96	57	21	166	52	395	184	100	121	69	103	119	79	160	117	152	113	135
PFUS01659	3327	1799	4131	2522	1526	2962	2675	2908	2785	3786	3425	4512	4367	3376	2609	3076	2312	5202	5453	4921	3013	3592	2446	3242	4708	2712	3694	1976	4925	4228	1974	2826	3293	1581	2380	2648	4030	5091	4561	3776	3339	2428	7984	3406	2623	2019	2158	3204	2946
PFUS01660	251	127	236	183	209	203	356	214	327	361	206	281	295	255	220	224	152	365	338	404	457	321	298	268	586	243	265	148	376	341	270	301	341	108	265	282	507	432	324	310	267	276	595	235	260	252	252	288	365
PFUS01661	190	73	254	97	101	158	222	213	204	245	165	169	240	165	135	153	118	250	323	257	213	203	174	187	433	154	144	70	188	159	137	177	85	37	171	88	374	253	175	198	144	138	260	399	247	142	169	218	195
PFUS01662	64	11	88	11	14	23	69	49	50	53	78	41	33	53	18	26	7	26	82	43	52	22	42	31	56	36	75	12	44	21	25	29	4	6	63	17	91	93	22	59	32	34	46	26	66	40	23	18	39
PFUS01663	64	18	90	39	65	61	81	67	57	70	110	103	103	138	51	80	42	78	122	75	78	48	82	74	145	104	110	36	110	55	72	84	56	9	84	25	187	82	69	92	55	110	126	161	81	39	51	40	106
PFUS01664	179	106	145	129	119	156	312	293	325	341	194	178	280	161	155	167	101	306	332	307	386	460	202	177	464	130	217	112	225	201	209	247	54	60	296	300	251	382	304	258	228	230	484	154	70	227	278	354	276
PFUS01665	226	110	315	155	112	161	306	368	251	398	310	278	322	315	181	266	139	321	524	290	407	279	252	199	265	501	326	103	203	149	239	340	189	35	369	124	931	422	363	417	282	272	384	474	425	249	224	189	423
PFUS01666	7041	2459	7074	2854	4242	2984	5420	3091	5877	3648	5262	9561	5177	7958	4445	7545	2765	5448	10548	13168	8425	3668	8002	4261	17917	3255	6789	1682	13164	6073	6948	5322	13490	1998	5094	3201	9991	12299	5254	9735	5076	7281	12011	6546	2939	5260	6499	3659	9257
PFUS01667	26	32	35	34	17	14	101	47	78	86	20	60	56	26	24	40	16	46	103	125	117	77	28	19	104	13	24	11	29	31	33	62	69	11	99	60	75	102	76	77	47	23	66	30	19	32	58	63	88
PFUS01668	380	207	420	280	99	163	843	757	690	802	569	457	469	360	282	365	256	606	732	948	1067	963	414	406	1011	371	398	227	576	404	411	591	223	145	847	333	923	759	581	581	462	458	1003	390	354	573	688	654	696
PFUS01669	36	2	45	20	15	35	39	30	21	31	39	37	36	40	26	24	12	31	46	20	36	25	29	16	65	105	30	9	27	9	36	24	10	0	34	3	191	23	24	23	21	25	38	51	74	20	18	7	32
PFUS01670	7	8	19	11	11	12	34	29	23	25	31	25	26	13	6	16	17	11	31	21	30	27	17	14	37	9	10	11	18	22	19	31	94	16	16	9	39	56	28	26	19	15	59	8	36	7	16	12	31
PFUS01671	111	39	231	83	36	100	221	337	276	236	179	223	167	137	74	143	72	203	405	283	258	187	132	89	411	72	177	101	195	90	97	132	151	76	155	101	222	315	233	253	194	162	400	275	162	88	96	75	257
PFUS01672	51	14	71	56	19	45	69	54	56	88	101	49	64	92	47	35	26	55	71	42	61	67	40	42	46	152	51	18	39	40	46	52	15	5	58	13	209	45	45	62	38	40	63	92	184	46	50	34	68
PFUS01673	12	15	7	12	16	21	31	15	37	19	15	32	45	11	24	30	19	30	42	104	22	34	14	28	83	37	53	6	39	45	37	44	45	13	19	22	69	51	31	50	46	28	67	94	23	14	15	17	64
PFUS01674	27	6	36	10	17	17	83	38	44	43	55	40	10	22	12	36	19	27	82	36	69	37	18	16	34	13	32	5	19	4	32	23	13	6	69	9	263	45	17	37	13	24	20	6	77	43	26	27	59
PFUS01675	50	35	76	37	31	30	108	71	116	54	109	147	77	80	32	78	25	96	215	246	132	71	81	41	199	31	102	25	121	63	112	143	696	60	74	62	117	257	96	138	105	101	153	160	36	62	95	53	178
PFUS01677	25	11	23	10	14	15	60	36	69	16	28	50	26	31	14	38	5	20	58	62	50	31	41	19	33	11	39	14	65	28	27	36	47	10	19	11	28	60	18	53	25	56	76	0	9	24	15	20	43
PFUS01680	1683	580	2288	707	713	769	1558	1347	1405	1243	1474	1682	1254	1875	830	1131	481	1283	2930	1668	2112	1401	1336	933	1904	712	1488	526	1985	945	950	1182	1945	439	1382	793	1795	3533	1516	1824	1135	1223	2631	1159	729	1652	1385	955	1819
PFUS01697	631	296	728	303	316	285	655	572	714	573	281	950	654	670	488	483	270	739	1395	940	1033	736	617	511	1289	328	552	264	971	570	499	624	1512	334	481	446	935	1759	833	1210	726	710	1601	544	391	528	510	497	1019
PFUS01699	17	31	65	31	25	16	57	89	65	80	34	95	59	24	22	61	28	77	147	138	118	69	45	32	306	29	67	32	79	40	45	83	129	27	66	54	92	254	122	104	75	58	128	24	32	51	40	75	168
PFUS01700	5	2	4	4	3	3	3	11	6	9	4	4	13	4	8	3	6	9	10	8	13	12	6	0	31	9	6	5	4	12	3	5	17	16	4	5	13	11	10	12	5	4	13	0	0	4	1	5	17
PFUS01701	1232	1234	1066	1609	675	1279	1774	1607	1491	2288	1220	1776	2412	1207	1631	1142	1135	2142	1952	2207	2368	2372	1517	1925	3137	1847	1078	913	2088	2653	1503	1867	1518	681	1470	1502	2266	2303	2316	1711	1871	1477	3998	1300	1500	1234	1446	1775	2077
PFUS01702	409	341	643	465	278	470	1158	814	1180	1049	734	764	724	323	473	581	404	996	1428	1243	1461	1285	571	516	1172	257	550	301	998	680	605	849	1089	419	898	617	732	2291	1142	982	758	595	1666	659	266	887	761	896	1375
PFUS01703	24	16	29	32	15	26	77	51	76	88	50	47	72	25	45	60	28	68	99	120	72	66	31	23	68	31	15	24	83	57	33	80	31	42	52	34	71	153	88	55	81	55	111	0	36	41	40	72	111
PFUS01705	13	19	23	23	27	38	48	34	30	36	30	37	54	9	33	24	18	56	79	76	52	22	46	15	52	12	24	8	50	43	29	33	39	23	29	20	39	129	59	60	57	28	67	12	7	13	45	36	62
PFUS01706	4	7	8	12	10	1	12	21	21	36	0	15	23	5	5	7	4	27	32	15	25	27	10	9	28	8	10	6	24	12	22	14	16	1	26	29	11	31	32	44	20	10	47	17	0	18	22	19	27
PFUS01707	54	42	77	68	52	72	158	156	117	204	146	75	74	63	61	62	53	97	159	188	177	172	62	75	156	113	46	29	79	96	88	100	91	24	124	86	93	164	109	122	122	78	197	38	43	89	104	152	83
PFUS01708	1	4	2	9	3	2	22	17	8	13	13	5	17	0	3	1	5	11	9	25	25	15	3	4	28	9	0	1	7	8	3	5	22	6	6	4	14	18	8	8	19	3	2	2	10	1	9	11	15
PFUS01709	9	23	27	21	9	29	29	47	44	72	25	28	43	8	19	24	9	48	48	47	66	68	10	20	43	6	10	11	21	19	22	53	7	7	42	24	33	65	41	46	56	16	58	0	0	22	26	61	36
PFUS01710	73	46	113	61	22	56	83	102	77	136	69	121	107	59	69	94	65	148	166	193	100	75	76	81	189	74	58	33	113	68	77	147	192	40	60	61	141	185	133	138	129	64	182	67	78	49	49	77	183
PFUS01711	5	10	10	18	2	9	35	17	20	39	13	5	29	2	14	18	2	30	20	31	31	43	5	18	54	31	2	4	10	6	10	19	2	2	27	16	30	18	21	22	18	8	28	2	3	9	11	43	11
PFUS01712	10	2	8	1	10	4	5	5	2	5	1	5	3	6	2	2	5	0	5	4	4	3	4	1	0	0	6	1	1	1	3	0	0	1	1	2	10	3	2	6	3	3	6	0	0	3	7	7	1
PFUS01714	13	2	12	8	5	29	11	10	9	26	12	11	15	9	11	0	6	15	19	9	9	6	8	11	22	33	5	6	5	10	10	10	0	0	9	2	52	14	13	9	13	14	21	31	23	4	4	12	10
PFUS01715	2	8	7	7	0	4	7	24	10	13	6	7	9	3	3	5	6	16	4	14	11	5	8	11	18	34	9	6	7	18	2	7	8	0	6	10	9	5	8	8	6	3	24	42	10	0	7	28	4
PFUS01717	24	40	53	40	22	114	103	167	40	207	61	88	95	40	46	31	44	151	92	86	39	63	60	104	95	127	39	37	73	123	51	107	81	24	62	26	126	78	116	87	112	66	269	29	118	21	33	116	58
PFUS01719	11	9	13	10	11	15	23	21	45	18	16	31	18	13	5	10	4	26	34	43	10	10	10	15	115	3	10	5	13	6	15	14	19	10	13	5	23	65	21	12	12	13	54	1	33	3	12	20	10
PFUS01721	18	4	47	3	4	3	20	10	21	11	4	9	21	23	15	10	8	15	23	9	20	10	7	8	49	5	24	8	13	3	8	6	44	5	4	11	14	31	25	13	27	17	44	38	33	3	7	15	4
PFUS01723	580	138	750	199	422	439	678	638	768	452	568	566	358	651	198	403	133	344	941	833	906	612	472	216	1149	191	542	120	626	233	487	413	296	102	825	287	944	873	430	725	379	474	829	467	249	544	598	392	640
PFUS01724	339	208	624	255	158	412	332	370	365	427	385	497	475	437	312	213	194	421	749	294	334	421	240	356	310	268	337	167	390	397	164	279	336	234	328	292	432	737	572	418	461	354	1217	502	363	223	213	362	451
PFUS01726	8	5	4	4	3	21	4	9	3	11	6	5	5	6	11	6	3	15	76	7	10	2	3	1	0	2	0	5	8	7	6	18	0	1	3	2	2	8	3	4	3	3	12	1	0	10	2	8	5
PFUS01727	8	11	12	20	19	19	19	28	33	27	10	28	30	9	11	40	26	88	94	30	38	21	4	6	64	8	8	4	8	3	31	73	68	18	11	18	42	118	79	26	51	11	33	0	9	15	21	20	57
PFUS01729	316	7	781	2	77	0	404	5	508	2	228	226	4	392	0	455	0	8	641	106	561	11	134	3	72	1	273	1	215	0	97	0	498	6	279	12	252	804	3	191	2	98	3	34	15	83	460	1	139
PFUS01730	42	6	112	35	33	53	80	99	85	91	72	71	43	98	17	10	7	19	254	54	44	29	51	50	21	46	278	31	59	6	27	11	6	5	32	9	138	217	69	108	44	71	73	182	157	221	40	7	176
PFUS01734	4825	1558	6019	2820	1501	3895	3127	3463	2706	3989	4155	4463	4455	3377	2737	1892	1849	5167	5245	3426	4021	4251	1876	4029	5320	3857	4180	2337	3244	4073	1901	3401	3423	1759	2259	2038	6388	3722	3869	3414	3771	2579	9179	3912	3968	2484	2153	4062	3500
PFUS01735	17	29	27	28	17	39	40	41	22	43	16	43	33	11	23	18	31	66	74	68	37	29	38	35	106	51	11	9	31	70	42	66	53	35	26	13	24	60	69	46	68	33	130	54	35	12	41	36	55
PFUS01736	71	27	51	57	35	80	63	77	46	92	81	82	110	50	82	40	55	99	105	66	102	100	75	89	124	142	80	49	90	130	51	102	13	27	53	47	187	73	94	108	101	88	261	45	103	48	38	78	87
PFUS01738	29	4	28	7	7	12	16	15	5	17	10	14	16	27	15	21	7	16	33	17	22	14	16	11	34	57	15	4	17	3	11	15	2	1	18	3	124	20	10	17	8	16	20	29	44	16	10	9	20
PFUS01739	25	11	65	7	9	14	36	31	25	23	6	21	24	29	10	16	10	22	45	30	36	19	11	18	27	15	26	8	34	2	13	26	48	7	17	11	25	37	21	32	18	9	24	0	40	15	10	27	34
PFUS01740	131	529	185	694	65	1058	290	652	115	971	98	135	843	137	719	91	532	1130	212	170	152	716	120	720	403	1308	100	415	156	1142	99	966	146	397	76	354	260	148	957	188	1165	111	2131	222	1007	47	84	839	129
PFUS01741	22	18	40	18	35	24	61	35	26	26	16	58	31	15	24	24	13	59	82	81	36	20	38	29	112	27	32	15	55	49	33	62	90	27	26	18	80	84	97	49	75	45	96	0	21	22	30	34	68
PFUS01742	117	33	301	57	92	68	280	224	216	167	257	191	103	117	46	123	40	109	420	285	324	191	86	70	130	66	148	40	173	36	105	117	119	35	207	59	309	314	137	201	109	102	248	125	176	221	108	43	224
PFUS01743	561	1899	557	2137	391	2298	916	1833	738	4045	545	936	3425	720	3012	733	2258	3664	1055	1349	1143	2360	947	3597	2040	2897	561	1518	1240	5326	651	2234	962	1106	645	1895	1146	999	3392	1030	3154	758	6474	1139	2093	521	751	3217	839
PFUS01744	16	16	64	9	2	14	4	27	6	15	5	3	25	2	32	5	13	29	12	5	12	20	5	11	1	26	3	7	9	10	0	56	4	17	6	12	15	19	14	6	16	7	103	5	19	34	5	28	12
PFUS01745	8	5	21	0	6	5	10	12	9	4	5	12	2	24	1	8	2	1	28	23	9	19	4	8	4	13	9	3	29	2	4	2	14	4	9	0	13	25	1	5	9	9	15	0	1	7	5	1	16
PFUS01746	2	5	8	0	0	0	5	5	10	0	1	12	4	12	1	1	2	0	18	14	5	8	2	5	0	2	1	5	11	0	4	0	0	1	4	0	7	13	2	5	10	3	4	0	0	1	4	0	9
PFUS01747	31	22	172	15	29	41	28	47	76	26	48	66	43	51	29	42	12	32	156	83	59	57	43	30	0	5	84	23	148	4	17	28	35	30	33	14	21	243	67	148	55	62	133	10	31	57	30	4	60
PFUS01748	6	0	12	5	0	2	5	5	2	6	1	7	15	8	0	3	7	14	13	1	3	8	1	2	0	0	3	3	2	0	3	6	1	2	4	4	3	20	10	3	10	3	18	0	24	5	1	6	2
PFUS01749	2	2	6	15	9	2	4	19	3	43	6	5	25	8	9	0	26	43	7	6	5	33	4	20	7	6	12	25	4	2	2	10	2	13	9	13	18	6	20	11	33	11	45	16	25	7	6	9	11
PFUS01752	64	7	112	17	35	61	48	59	52	38	66	55	41	105	50	26	11	83	229	59	40	24	40	37	54	43	55	18	72	40	26	29	16	16	38	10	68	73	35	53	35	43	92	42	95	50	40	30	47
PFUS01753	32	3	131	16	25	14	68	49	55	42	42	56	19	84	24	33	17	19	89	34	69	30	18	6	53	49	33	10	30	12	25	22	29	7	46	10	202	67	52	60	33	21	34	22	40	49	31	18	54
PFUS01755	5	0	5	0	0	7	1	5	13	6	4	2	4	4	0	1	2	9	9	3	8	8	4	5	2	11	0	2	12	3	4	1	0	0	0	2	16	6	2	3	10	3	1	0	0	11	0	5	4
PFUS01756	5099	173	7483	469	1553	2200	1577	1371	1685	370	2449	1742	2961	8154	1115	2710	763	212	3533	301	2927	1374	1373	1644	868	2202	4001	784	1883	74	1302	316	523	273	836	229	6789	2602	1176	1321	1520	1252	1822	3233	3574	1263	1645	719	1187
PFUS01757	688	201	579	297	354	508	634	452	558	550	689	720	474	720	406	510	224	497	1056	776	809	461	714	420	1131	577	462	146	888	467	554	529	484	118	487	184	1345	737	449	809	443	590	921	591	556	399	462	321	731
PFUS01758	417	281	395	298	338	395	505	337	525	406	512	746	501	510	384	524	270	513	878	1027	779	446	818	484	1372	408	478	197	956	587	569	563	612	230	459	290	932	815	494	743	503	617	1231	638	487	363	460	354	755
PFUS01760	4	0	0	5	5	7	13	1	9	4	5	4	2	6	2	3	5	8	11	6	5	0	3	4	0	8	2	4	11	3	3	11	5	1	3	1	6	9	9	15	6	3	5	0	5	2	5	1	4
PFUS01761	126	95	228	111	92	79	247	237	303	262	194	182	146	158	112	151	96	210	324	274	354	281	148	147	252	154	163	97	232	173	113	201	150	89	231	139	268	421	241	187	167	178	490	147	151	224	188	258	255
PFUS01762	3562	2512	4444	2880	2318	2674	5147	3847	4947	4694	3318	5456	5241	3796	3429	3727	2414	6250	8245	8782	6164	4790	4945	3989	10615	2288	4315	2106	7529	5834	3978	4387	11708	2699	4046	3560	5590	11715	6771	6511	5188	4949	12711	4355	2383	3451	4649	4159	6693
PFUS01763	500	96	858	175	198	232	290	309	237	315	387	322	288	545	222	252	153	330	485	319	299	195	308	231	731	332	318	110	364	225	245	265	138	71	236	94	825	369	337	281	238	270	542	395	395	209	237	199	268
PFUS01764	1062	427	1610	623	443	776	836	1134	906	953	1093	928	992	850	470	657	428	1151	1744	1024	1244	1081	788	811	1751	471	1031	461	1321	805	555	998	2091	718	754	575	1434	2236	1282	1260	1058	795	2764	843	802	579	624	706	1244
PFUS01765	60	28	86	36	27	35	88	102	99	120	85	76	71	62	36	68	37	98	145	158	156	115	67	48	38	56	72	29	76	45	76	72	87	22	77	72	139	156	110	70	79	56	96	76	94	51	77	72	118
PFUS01766	1130	183	1715	327	348	492	866	618	542	615	1145	1050	753	1259	418	614	300	729	1508	831	761	669	684	515	1550	625	1075	286	1050	388	613	684	597	162	867	359	1510	1396	852	936	577	573	1242	1379	902	704	525	456	1110
PFUS01767	153	25	331	52	103	70	207	164	115	141	271	210	119	179	63	100	60	118	336	155	162	174	115	59	383	200	254	39	140	38	85	131	79	16	237	34	594	215	136	203	104	132	174	604	344	218	110	60	219
PFUS01768	178	94	268	134	130	125	268	324	365	326	235	225	182	196	137	192	104	224	461	387	394	263	159	107	310	173	268	84	258	127	304	286	173	62	663	284	355	556	279	344	207	216	289	357	84	220	238	231	430
PFUS01769	9	3	6	6	4	21	11	11	4	13	6	7	18	5	12	4	4	10	10	5	7	14	18	13	1	39	4	6	2	10	4	2	4	4	9	9	17	0	15	8	8	7	20	31	1	6	5	13	9
PFUS01770	46	37	134	74	39	67	150	140	154	186	92	145	126	78	86	118	59	156	225	197	166	146	91	90	344	117	96	30	106	92	91	162	34	18	161	108	258	190	164	153	123	118	178	152	106	106	176	127	172
PFUS01771	133	99	256	127	118	168	207	266	203	237	143	193	194	141	136	137	84	228	404	210	256	209	190	184	302	174	166	69	216	161	120	239	172	72	165	128	357	289	270	255	193	183	504	227	218	134	144	160	286
PFUS01772	35	19	48	33	27	30	49	54	63	56	75	75	58	58	37	54	23	59	67	97	81	60	47	53	93	20	62	23	101	54	38	48	92	19	55	46	83	100	54	81	52	87	109	27	56	36	52	39	58
PFUS01773	2386	620	2604	715	446	851	625	1290	668	939	656	886	1378	2339	955	1226	629	919	1481	759	962	1374	726	917	1186	613	932	389	1202	768	506	1630	824	495	642	749	849	1881	1440	676	1179	617	2873	576	846	513	716	674	594
PFUS01774	1642	2688	3528	5709	696	4152	2929	5013	2534	7796	2011	2790	7355	1646	3809	1540	2872	7297	3273	2353	3740	9189	1412	4171	2594	4032	1634	2921	1954	6253	1652	4137	3239	2041	2168	4766	3042	3773	8021	2029	4154	1623	11068	3255	4179	2524	2286	5247	2543
PFUS01775	85	31	100	43	59	73	102	94	73	105	88	95	96	79	44	44	34	89	148	107	97	72	90	69	136	59	62	36	103	60	64	59	85	31	80	25	156	140	72	96	72	82	168	75	29	58	43	79	107
PFUS01776	112	75	169	98	125	200	259	300	350	257	253	200	198	138	99	106	95	172	452	272	243	184	103	119	211	109	203	90	172	165	138	171	107	73	302	152	187	291	248	406	222	167	401	134	173	89	111	167	206
PFUS01777	18	3	31	14	5	17	30	15	5	22	7	19	25	24	11	18	5	21	26	9	13	18	16	5	8	96	22	2	11	6	11	27	17	1	26	4	140	7	12	17	19	17	9	41	134	10	6	9	12
PFUS01779	23	8	26	11	15	15	33	19	14	15	29	13	12	22	10	19	7	18	33	25	28	12	20	15	15	27	21	7	16	12	18	27	1	0	30	8	58	19	24	29	14	15	19	57	33	15	11	15	34
PFUS01780	113	67	182	87	58	70	117	110	122	186	125	175	159	132	102	69	59	201	109	164	149	227	107	136	305	133	59	45	177	208	88	168	96	49	134	126	215	184	156	134	179	118	415	173	80	128	133	150	128
PFUS01781	75	22	77	30	39	35	105	115	98	131	109	62	59	77	33	30	42	78	99	76	109	94	49	38	93	61	63	28	47	36	60	78	37	4	130	45	173	73	77	62	53	40	108	85	75	72	59	66	93
PFUS01782	14	3	33	11	6	15	14	12	22	25	24	25	19	26	13	11	10	25	42	27	19	12	7	16	11	18	11	3	20	17	11	18	5	6	17	2	41	21	19	21	13	11	27	3	33	14	13	23	24
PFUS01784	262	140	290	274	238	154	383	358	195	421	228	232	221	188	138	216	96	284	399	399	435	494	252	202	447	142	214	113	390	249	190	489	114	115	313	143	765	274	238	291	270	303	771	205	280	272	260	290	335
PFUS01785	516	381	623	423	325	566	780	649	770	846	621	688	771	578	471	439	360	952	1227	905	947	748	602	601	1104	394	502	308	976	775	505	755	1075	368	646	472	993	1277	817	839	772	650	1669	508	454	506	510	733	853
PFUS01786	358	99	513	186	194	286	380	460	319	473	463	414	380	423	189	252	147	359	671	326	402	349	302	246	848	594	331	98	340	176	215	380	196	63	346	126	1029	517	344	348	252	272	527	559	636	225	258	250	352
PFUS01787	2313	1107	3949	1573	1198	1735	3800	5267	4025	3652	3421	3675	3063	2725	1841	2139	1053	3756	6147	3108	4592	3622	2718	2290	4398	1552	2565	1092	4172	2360	1808	3853	3002	1142	2951	2234	3588	5678	3426	3630	2719	2621	6735	2190	1565	2382	2807	2892	3545
PFUS01788	21	4	26	10	20	29	32	30	14	27	16	30	20	27	13	27	12	29	42	16	23	25	16	14	6	45	32	4	18	18	13	26	25	2	25	4	78	16	20	21	21	21	37	25	17	16	14	15	19
PFUS01789	4	0	3	2	3	6	3	3	3	9	7	5	5	7	10	7	6	5	3	9	5	4	2	2	3	41	4	3	4	8	5	12	1	0	9	0	45	2	5	7	5	4	4	2	24	2	4	1	4
PFUS01790	18	13	35	13	7	10	38	19	14	28	25	33	25	18	27	28	13	16	31	14	24	34	20	29	34	20	25	12	11	17	19	39	15	0	19	12	62	21	16	19	27	19	42	10	52	15	24	10	24
PFUS01791	29	16	44	36	16	35	115	118	92	137	71	88	63	37	42	53	44	65	113	68	103	107	48	62	74	83	51	29	48	57	53	75	2	8	106	15	173	84	82	86	65	67	102	75	138	59	48	71	112
PFUS01792	9	3	13	5	1	2	6	8	8	10	21	8	4	9	2	6	0	12	15	6	9	4	5	2	5	24	16	2	6	4	20	12	1	0	58	2	70	12	4	9	2	4	12	8	29	8	3	4	8
PFUS01793	626	542	901	864	223	638	1240	1354	714	2187	620	566	1362	626	898	482	653	1621	930	680	1279	2121	537	1084	630	1320	473	547	589	1368	472	1296	295	260	944	910	1018	924	1515	549	1110	528	2307	796	1015	689	812	1895	735
PFUS01794	905	735	1069	936	367	909	801	1083	870	1798	556	773	1456	949	1054	638	642	1749	1304	751	1465	1822	807	1105	1086	980	601	521	806	1469	625	1285	511	378	766	928	1009	1068	1493	896	1314	702	2746	804	748	776	851	1541	760
PFUS01795	213	108	337	163	196	254	389	351	422	360	377	364	324	309	214	246	133	409	664	446	476	321	268	195	484	139	255	106	384	257	279	371	311	101	303	214	523	804	454	501	331	339	605	227	244	228	306	275	508
PFUS01797	1452	1049	1955	1379	828	1107	1779	1684	1682	2210	1292	2859	2560	1647	1515	1511	1059	2829	2758	3340	2537	2359	2023	1627	5079	1381	1601	958	2907	2783	1866	2399	2978	1003	1966	2058	2338	3726	2969	2483	2475	1776	5642	1518	1300	1354	2039	1824	2469
PFUS01798	214	138	226	175	173	424	273	254	173	309	307	128	241	199	208	122	143	291	252	239	231	243	181	278	199	279	164	139	218	261	140	249	163	55	209	181	251	197	283	165	222	188	669	205	126	157	155	284	152
PFUS01799	1088	47	981	34	235	28	524	76	581	69	574	689	51	956	41	606	33	60	893	746	789	124	564	59	1096	20	785	14	755	61	406	117	516	20	511	44	849	806	60	661	76	465	141	397	131	384	550	46	535
PFUS01800	315	88	285	228	71	188	504	820	720	661	567	385	363	305	100	403	97	204	664	633	723	833	452	300	855	75	418	125	584	113	324	140	203	124	833	562	625	810	624	438	292	405	992	330	322	654	539	148	543
PFUS01802	106	19	155	62	35	86	89	144	92	111	162	97	63	93	28	59	25	65	159	84	112	99	74	61	151	69	53	27	106	32	63	44	24	12	98	37	260	105	85	95	49	70	127	128	123	66	65	50	106
PFUS01806	851	326	1385	476	356	543	1136	1036	970	1037	929	799	833	957	542	716	356	937	1343	1211	1294	1071	787	674	1090	630	945	350	935	690	644	791	963	324	950	541	1260	1470	948	946	854	750	1660	538	716	756	779	769	964
PFUS01807	324	176	416	247	273	287	634	434	590	462	399	437	465	408	250	484	227	454	818	576	668	529	483	384	1062	330	692	199	513	373	453	458	264	118	520	258	977	836	467	696	466	493	957	793	294	360	480	337	656
PFUS01808	20	2	15	8	3	5	14	17	8	22	18	16	26	18	20	21	12	29	37	4	36	27	25	12	9	34	31	7	8	7	12	32	3	1	23	5	99	4	13	19	14	22	15	42	35	24	19	7	32
PFUS01809	60	49	78	77	56	73	185	165	149	172	108	128	120	58	84	83	53	185	253	193	188	132	92	80	183	90	54	37	126	96	114	155	63	40	155	109	187	265	197	160	170	99	204	114	89	96	121	133	222
PFUS01810	196	83	210	106	123	93	340	277	394	261	350	333	175	203	130	305	96	229	452	498	569	306	297	114	788	113	289	73	331	166	289	281	166	65	445	138	911	553	244	435	240	306	356	407	198	317	356	161	505
PFUS01811	1025	210	2186	480	628	623	769	687	344	628	1539	1265	1104	1477	726	861	534	858	1387	1156	445	593	836	643	1993	1562	1451	445	1039	526	783	1067	48	73	803	353	1875	953	1015	1141	891	686	1646	2489	2099	515	363	349	1088
PFUS01813	1172	1581	3406	1713	825	1401	1259	1969	1416	2800	1720	1773	2621	2386	2274	1088	1443	3226	4349	2239	2115	3060	1782	2570	2103	2136	2712	1229	2968	3112	1277	2322	1750	921	1504	1842	1851	4301	2957	2491	2760	1825	6174	1835	1910	3703	1533	2571	1855
PFUS01814	1980	1318	2182	1463	1024	1288	1465	1925	1756	1657	916	2200	2410	1849	1579	2077	1164	2828	3377	3050	2922	3176	1939	2025	4900	1700	3454	1354	2695	2837	1832	2397	9097	1420	1697	3057	3459	4871	3870	2784	2391	2095	7259	3034	1515	1632	2022	1905	2953
PFUS01815	234	200	281	250	141	248	400	316	440	388	264	415	433	256	328	267	174	488	555	584	502	515	293	252	811	224	264	146	401	410	253	395	551	176	378	399	443	754	580	430	446	317	826	418	254	271	326	363	568
PFUS01816	5	0	12	2	1	1	18	17	18	9	20	15	7	3	5	1	11	9	7	21	15	8	6	3	42	6	3	1	4	4	23	13	10	0	9	9	18	26	6	15	9	5	22	21	0	3	15	6	9
PFUS01817	9	2	2	2	5	6	3	10	8	5	4	10	8	0	4	5	2	4	6	32	7	8	7	7	2	4	4	1	6	6	1	4	0	1	5	2	5	12	1	11	10	5	12	0	7	0	7	8	8
PFUS01818	17	8	17	7	1	6	7	11	9	10	23	18	17	25	8	27	3	14	27	15	15	17	5	9	14	9	23	5	34	6	13	30	18	8	15	10	29	30	12	31	20	17	35	0	28	8	6	9	28
PFUS01819	332	192	620	236	138	388	277	383	283	348	320	281	458	304	248	178	167	576	621	239	262	358	188	320	403	450	218	229	331	487	146	337	353	175	203	158	428	552	628	269	395	193	1057	359	364	206	212	388	312
PFUS01820	87	705	1141	267	213	43	19	44	368	31	904	42	22	2149	116	15	4	17	44	8	1373	1618	5	19	69	7	132	20	25	21	277	14	13	13	21	20	27	4086	6	168	10	50	27	909	101	184	154	15	199
PFUS01821	2	3	1	9	0	3	5	3	6	5	3	8	9	0	4	0	2	5	10	0	3	0	3	5	1	1	1	0	0	6	1	13	1	9	2	3	2	5	5	8	4	3	26	0	0	0	0	2	1
PFUS01822	398	238	534	317	169	348	432	457	448	465	298	535	555	346	336	367	228	691	653	772	644	465	324	402	757	286	367	215	526	547	313	390	754	257	321	221	592	923	622	466	437	302	1099	382	397	240	392	443	464
PFUS01823	18	8	15	14	8	11	26	31	20	28	7	25	29	25	22	18	8	25	36	66	29	17	15	12	34	109	12	3	23	7	22	54	3	10	20	2	174	41	20	30	19	20	3	24	78	3	22	26	32
PFUS01824	4	0	7	1	0	3	4	1	9	2	3	5	1	2	0	3	0	6	8	5	7	6	3	1	31	7	3	0	3	0	1	6	5	0	7	0	19	1	4	10	10	1	3	0	8	9	5	0	5
PFUS01825	9664	3412	11193	4028	3313	4577	5443	6757	5554	4920	4860	11758	9397	8733	4902	5407	2825	8040	12199	7447	8813	5371	7841	8933	9734	3409	11157	4209	13318	9963	4371	6031	12288	5607	3157	1785	7569	18085	8914	9024	7675	6974	25526	5349	4398	2805	3971	5223	8342
PFUS01826	609	180	785	274	230	432	545	561	638	493	519	592	444	582	293	441	258	557	1123	596	723	619	393	380	823	324	543	201	598	325	340	437	458	185	475	351	868	911	541	608	412	409	979	699	457	415	425	405	657
PFUS01827	3	2	6	5	9	11	16	10	6	27	18	12	12	4	3	12	1	10	21	45	24	22	9	9	35	6	4	6	15	11	15	21	10	3	5	5	26	22	15	12	15	11	7	0	27	2	6	13	25
PFUS01828	9	4	4	6	13	5	6	17	8	5	10	7	7	5	2	2	7	9	9	13	10	6	5	5	4	22	5	5	8	8	2	9	0	6	8	3	37	16	6	8	5	7	13	0	12	9	9	10	12
PFUS01829	1	7	10	1	16	9	7	8	5	9	5	8	5	13	6	1	3	3	20	4	5	10	3	3	0	1	12	2	25	4	7	3	24	1	15	3	17	28	18	25	16	7	11	0	14	12	3	7	12
PFUS01831	200	51	199	68	36	87	179	166	137	177	281	100	114	156	81	73	59	125	150	74	180	162	104	99	200	139	89	43	130	93	74	140	74	32	106	70	208	98	101	82	81	65	203	135	162	111	106	157	98
PFUS01832	139	134	249	206	183	307	294	310	316	376	346	351	346	241	249	311	185	410	488	561	387	322	258	308	454	174	232	110	436	350	310	449	354	166	260	189	326	631	442	395	476	319	882	233	178	111	181	271	417
PFUS01833	37	39	60	32	37	38	39	57	39	44	14	96	85	79	71	57	44	142	149	137	42	41	68	60	152	34	41	37	128	103	74	89	83	69	22	32	49	238	118	117	120	95	305	1	33	22	34	52	94
PFUS01834	467	348	644	381	128	325	562	544	586	519	305	691	658	494	434	531	351	772	1105	823	773	608	520	487	1154	233	432	243	832	648	475	748	1147	353	473	490	589	1376	969	963	856	578	1485	463	272	367	452	532	927
PFUS01835	2099	944	3163	1263	1459	1419	2299	1784	2323	2059	2335	2592	2254	2302	1518	2342	1234	2198	3875	4109	3164	2150	2474	1888	5588	1400	2842	954	3649	2270	1942	1953	2341	789	1927	1340	3475	4229	2775	2539	2193	2285	4845	2144	1413	1642	2113	1694	2900
PFUS01837	18	4	7	3	8	13	11	6	11	3	26	17	10	18	5	11	11	11	19	16	15	36	5	11	51	14	8	1	11	9	6	13	1	2	9	7	31	1	10	9	7	4	20	36	0	5	4	4	11
PFUS01839	24	5	29	10	16	5	19	13	14	7	26	31	7	22	11	15	4	8	33	51	35	12	34	13	42	5	22	3	44	17	27	12	4	3	20	7	42	34	14	17	13	24	20	26	12	13	16	10	32
PFUS01841	794	359	1250	522	499	616	1034	923	1080	836	782	1102	919	878	558	1014	462	1071	1872	1005	1289	887	703	671	1776	569	1204	383	1101	637	676	867	1208	355	863	926	1391	2136	1192	1273	950	824	1874	1186	580	708	704	643	1471
PFUS01843	535	493	795	628	332	407	1131	882	1255	1043	653	1065	923	547	651	822	405	955	1323	1998	1711	1399	964	568	2047	483	843	299	1185	896	896	1156	2358	349	1136	1331	1075	1977	1286	1089	825	988	1998	949	437	1236	1334	941	1433
PFUS01844	0	0	1	0	0	1	1	3	0	0	6	5	1	0	3	3	1	2	5	0	1	1	2	1	0	25	4	1	4	1	3	10	0	0	2	0	52	4	0	3	2	7	3	22	13	0	2	0	2
PFUS01845	55	35	129	37	21	48	78	104	107	84	47	119	72	53	39	61	33	104	237	138	120	86	32	38	144	41	37	22	57	56	65	97	140	28	92	74	146	287	153	141	119	43	93	63	73	34	61	90	183
PFUS01846	38	16	50	24	29	38	69	68	43	57	98	79	60	72	42	69	37	72	123	129	66	45	67	47	252	65	68	39	53	35	58	85	50	13	61	33	154	105	74	100	64	53	127	82	114	16	39	53	79
PFUS01848	93	12	113	24	50	47	101	92	80	98	151	81	43	81	31	69	21	54	139	72	109	68	78	55	183	73	83	15	82	31	50	69	20	3	74	20	218	75	66	83	45	71	91	110	122	67	60	56	85
PFUS01849	395	97	637	126	173	241	172	204	177	170	357	372	246	431	148	264	133	303	588	287	221	168	227	256	649	206	464	126	367	192	199	254	208	64	190	140	461	470	382	346	221	244	623	611	373	136	133	121	348
PFUS01850	8	32	14	34	1	31	22	30	10	33	7	20	36	3	33	10	19	51	12	17	7	28	9	35	66	19	9	18	14	62	12	27	5	13	4	25	11	21	34	7	42	12	93	50	19	7	7	31	13
PFUS01853	126	29	206	43	66	86	159	81	87	71	124	134	86	176	55	94	29	76	163	123	152	73	112	48	247	57	115	24	123	57	56	83	176	29	71	44	158	162	123	124	59	100	198	165	82	100	115	72	111
PFUS01854	342	102	644	171	225	172	251	202	155	197	208	315	274	351	186	242	137	340	336	476	222	252	238	172	575	291	428	129	336	237	191	237	195	87	230	109	487	459	396	233	264	196	486	339	219	200	222	169	375
PFUS01855	15	8	13	7	4	2	16	22	10	17	23	11	15	13	8	13	7	8	23	24	17	14	17	13	38	67	13	10	8	7	8	14	13	5	9	4	30	19	8	30	5	8	19	2	21	6	6	6	18
PFUS01856	5	6	16	6	1	3	12	15	22	17	18	11	6	1	2	3	8	28	27	35	30	9	8	5	80	2	5	3	14	11	24	17	21	13	19	11	12	23	19	27	15	13	15	17	18	11	10	13	25
PFUS01857	14	9	12	4	6	6	28	12	23	34	11	17	28	11	12	15	7	32	24	21	27	20	6	6	25	17	5	6	12	14	11	30	30	4	13	10	49	30	23	18	25	6	14	13	14	7	15	8	28
PFUS01858	10	8	7	16	9	18	68	59	32	71	26	34	30	10	13	19	24	30	41	109	61	63	23	16	6	7	10	3	17	18	19	43	2	3	49	28	32	41	43	43	35	19	54	0	49	32	34	53	47
PFUS01859	24	5	33	20	5	3	41	58	69	56	14	33	32	22	14	28	14	43	42	86	65	28	37	22	61	83	32	9	18	13	43	66	30	4	54	22	133	56	22	38	24	35	90	59	27	17	21	27	44
PFUS01860	1335	393	1993	673	1018	1222	2575	1239	1322	1319	1365	1448	1264	1206	742	1175	595	1387	2014	2245	1908	1605	1120	817	2915	1443	1524	479	1332	782	1067	1291	1339	292	1616	891	2739	2743	1679	1502	1116	1160	2310	2285	1616	1162	1119	986	1998
PFUS01862	10	6	25	20	8	15	45	28	26	33	45	24	19	9	9	22	10	18	42	62	33	19	25	17	63	11	23	8	35	30	22	23	11	3	34	12	58	48	18	18	18	29	45	0	11	18	23	25	42
PFUS01863_PFUS01864	74	15	69	42	10	29	71	67	42	81	81	71	73	48	36	49	23	55	86	59	78	66	55	40	151	117	40	16	67	49	52	56	33	8	55	24	267	44	69	58	42	56	88	87	73	37	40	42	78
PFUS01865	6964	2360	7932	3549	2756	3825	6650	8516	8606	7817	7119	8444	6514	6814	3942	5413	2699	7566	13782	7021	11696	8418	5900	3996	10032	2884	7044	2293	7753	3614	5370	7196	6340	1583	8464	4605	11091	13984	7728	8944	5640	6488	12412	7061	4580	8061	7519	4640	9570
PFUS01866	3827	1476	3488	2101	2157	2436	3379	3802	4279	3460	3697	5575	4210	3347	2276	3568	1723	4178	6923	5441	5800	4237	3792	2436	7985	1532	4770	1503	5602	2692	3466	5133	6572	1657	3757	2866	5397	8491	5114	6174	3714	4228	8730	4604	2572	3255	3301	2210	6312
PFUS01867	0	0	1	0	4	4	2	1	0	1	0	2	3	3	2	0	0	5	0	4	3	0	1	1	1	24	2	3	0	1	5	6	0	0	1	0	10	0	1	3	2	7	4	0	11	3	0	1	2
PFUS01868	29	32	37	34	13	26	45	79	77	96	53	82	62	20	32	41	37	76	86	88	134	87	42	36	117	57	37	26	63	44	50	46	86	19	51	49	114	133	105	80	90	43	176	87	32	55	48	65	101
PFUS01869	4569	2688	7854	3939	1768	2953	3310	3269	2666	4313	3201	3733	5688	5485	4180	3235	2752	6294	5816	4602	4312	6020	3314	4010	5513	4035	4787	2634	4508	6042	2769	3946	5127	1644	2956	3668	5534	6393	6793	3698	4158	3329	11242	3919	4080	2912	3187	3934	3917
PFUS01870	941	1078	1066	1302	495	1207	1016	1439	893	2172	590	1307	2470	1136	1931	986	1316	2797	1749	1799	1103	1618	1116	2059	2212	2022	1098	1236	1654	2944	859	2116	2529	1074	844	1110	1615	1869	2695	1398	2420	1187	5685	1391	1620	647	738	1731	1263
PFUS01871	999	928	1489	1522	598	1678	1222	1957	1145	3007	1159	1045	2409	1179	1893	806	1282	2263	1515	1355	1571	2492	969	1750	1892	1934	1058	971	1377	2674	859	2135	1044	639	1115	1467	1472	1545	2556	1088	1741	1023	4919	1059	1605	941	1118	2291	1168
PFUS01872	22	4	18	5	15	20	35	22	23	36	4	7	16	28	3	14	7	10	24	30	7	18	8	4	0	11	14	1	11	9	15	6	2	6	16	13	32	20	13	13	24	13	22	38	17	8	22	31	8
PFUS01873	34	2	27	9	10	21	27	10	7	14	20	15	16	35	9	13	14	9	21	14	15	14	13	12	29	49	21	4	12	4	24	19	13	1	17	4	77	6	5	10	8	14	13	16	26	13	6	7	19
PFUS01874	3	1	14	3	2	2	2	8	2	5	7	8	3	5	3	5	1	5	14	1	1	7	7	5	0	3	7	1	4	3	2	2	3	1	9	2	8	6	7	7	3	5	19	0	4	8	2	3	8
PFUS01875	3	0	10	7	1	3	46	16	12	15	14	12	16	4	2	5	8	10	17	32	18	20	10	1	0	20	7	0	3	4	3	10	13	1	24	4	23	18	11	11	9	2	12	39	6	16	10	10	15
PFUS01878	435	119	859	226	247	409	647	756	578	483	642	492	411	482	172	396	161	431	989	423	742	516	467	349	685	314	607	185	580	382	286	413	525	183	551	192	824	952	480	606	378	468	1149	586	311	425	416	320	606
PFUS01879	14	7	12	9	1	2	3	13	8	20	10	5	13	8	10	8	7	14	15	13	4	8	4	13	33	20	14	7	11	17	10	11	10	3	4	6	30	14	24	7	17	9	23	15	14	5	4	7	9
PFUS01880	0	0	7	3	1	5	9	17	6	14	4	7	5	4	7	5	3	16	15	30	16	11	3	1	0	9	1	0	9	4	9	9	1	6	7	5	21	21	14	13	13	6	15	10	0	4	10	11	11
PFUS01881	73	43	109	55	41	38	120	120	110	118	74	68	63	70	46	60	45	110	148	91	172	203	54	36	173	43	104	29	76	73	40	45	91	39	112	104	117	183	102	121	89	75	245	17	45	109	75	117	87
PFUS01882	349	58	398	131	136	209	271	299	203	230	319	259	234	339	158	175	107	283	439	194	231	189	183	171	567	309	237	78	246	185	170	242	161	64	194	102	520	324	224	255	163	175	422	232	209	165	167	198	252
PFUS01883	70	47	101	56	33	55	108	82	79	99	36	129	105	107	53	76	45	128	214	191	106	90	101	114	83	66	53	50	162	135	42	111	139	71	70	43	125	274	142	159	140	141	377	58	99	56	61	86	101
PFUS01884	64	25	72	47	28	44	100	82	60	89	41	72	83	90	58	42	23	57	96	64	74	60	45	71	56	68	43	38	79	53	44	67	72	22	51	28	88	102	63	108	57	41	111	88	43	35	39	72	64
PFUS01887	69	18	55	12	25	53	34	14	59	38	30	42	24	76	21	47	15	32	141	53	53	27	39	12	72	7	37	12	77	19	37	16	59	16	55	15	63	95	40	68	30	41	57	58	6	49	44	26	70
PFUS01888	27	4	48	12	28	28	39	45	24	15	28	59	8	33	13	29	3	34	75	35	48	14	77	19	125	4	28	4	59	16	34	48	41	19	37	5	185	92	19	52	31	60	67	27	29	28	33	22	64
PFUS01889	723	226	1100	344	216	298	496	434	344	349	811	1134	829	825	441	1012	436	668	907	1174	383	425	759	646	2012	886	1541	366	875	624	654	727	759	270	504	300	1287	1141	982	978	688	793	1854	1775	950	295	321	198	1217
PFUS01890	1126	204	1909	265	352	347	611	529	512	384	519	865	548	1126	418	576	276	687	951	611	747	487	523	411	1119	438	806	282	661	357	575	561	930	210	401	341	1104	941	832	659	485	462	1044	734	430	471	543	455	821
PFUS01891	271	54	317	99	99	154	135	184	178	166	294	149	188	330	151	130	79	248	325	198	247	192	136	140	354	194	144	80	189	161	159	165	122	44	195	100	367	240	180	169	152	140	354	259	295	185	177	200	168
PFUS01892	310	178	446	243	235	250	411	319	384	391	481	468	501	457	361	408	267	452	653	691	653	599	393	382	863	370	469	208	673	521	425	383	204	160	450	302	581	832	514	498	497	439	1125	402	299	375	515	440	514
PFUS01893	968	573	1005	611	374	459	897	852	946	1043	836	1057	1108	1175	893	723	527	1158	1703	1414	1299	1195	962	913	1576	573	985	477	1645	1158	795	884	799	453	843	813	1139	1930	1125	1218	1147	979	2567	671	447	791	785	893	1120
PFUS01894	41	32	58	52	35	51	127	118	89	103	93	96	83	53	53	79	40	113	142	116	141	101	56	52	245	44	39	34	108	77	84	121	98	34	89	86	126	145	97	115	145	88	191	76	63	36	60	85	117
PFUS01895	5	5	20	6	12	15	13	8	13	17	14	16	15	24	9	7	9	7	22	8	19	14	5	1	0	14	7	1	16	1	11	9	1	5	23	3	11	13	9	22	17	12	28	11	15	19	12	10	11
PFUS01896	709	127	1111	243	88	107	672	763	520	600	1152	776	512	784	303	464	240	400	781	538	648	596	521	443	863	452	556	213	519	277	356	531	75	52	670	311	691	700	604	601	420	503	844	599	549	454	445	454	694
PFUS01897	56	45	84	54	29	81	79	76	78	113	97	112	114	86	53	64	35	93	119	176	91	123	60	56	102	202	54	22	84	65	75	78	24	16	99	62	238	134	105	70	95	63	118	113	135	45	71	103	133
PFUS01898	24	33	31	27	11	30	26	71	54	43	39	74	79	51	32	51	17	86	109	62	63	54	47	50	24	27	22	17	88	69	70	62	64	65	53	37	55	124	54	85	116	49	161	26	26	22	39	56	84
PFUS01899	643	203	855	262	390	459	756	458	439	432	546	663	559	651	355	492	310	617	943	758	584	468	589	426	1388	688	710	240	692	486	481	599	544	169	420	301	1266	905	737	651	517	566	1021	770	463	377	434	370	751
PFUS01900	171	99	289	126	110	38	361	342	467	313	166	235	205	208	126	228	64	265	625	351	637	328	182	162	205	43	243	96	348	176	160	344	682	111	318	283	149	680	242	330	195	217	606	67	18	248	343	309	313
PFUS01901	8	0	19	3	2	4	7	5	5	13	2	8	7	6	2	3	1	12	15	15	10	15	3	2	1	48	5	6	8	4	4	12	3	5	10	5	41	4	9	6	9	1	12	47	34	3	12	3	8
PFUS01902	301	97	292	102	104	163	242	200	180	181	221	159	164	267	155	130	126	230	212	181	192	149	161	180	515	210	119	81	194	188	153	169	165	50	162	103	363	179	202	157	158	152	390	227	160	107	126	186	212
PFUS01903	1	0	0	1	1	13	8	3	2	4	1	0	4	0	2	3	0	1	1	0	2	6	0	1	0	0	0	0	3	3	0	0	0	2	0	0	0	1	2	1	2	2	10	0	3	0	1	3	0
PFUS01904	14	6	36	7	10	18	16	5	10	14	4	11	20	38	12	21	5	13	23	32	9	21	21	7	45	21	8	9	31	16	12	4	31	4	4	2	77	22	11	15	14	17	36	21	38	7	9	11	17
PFUS01905	58	52	62	79	23	69	128	119	66	156	85	71	112	41	78	49	54	160	83	72	82	122	54	109	146	164	27	36	48	108	32	100	49	28	73	58	114	76	120	65	103	30	238	57	120	42	60	126	50
PFUS01906	63	49	68	42	29	31	93	63	66	99	78	132	102	65	74	58	57	181	145	166	90	49	68	124	236	144	53	46	86	118	63	108	61	53	55	90	158	187	141	163	142	90	225	56	81	45	52	83	103
PFUS01907_PFUS01908	5245	4605	5340	5147	3028	5637	7522	7011	7287	7843	4900	8293	9398	5809	6836	5370	4368	11238	11421	10604	9613	7721	7194	7519	13598	3592	4589	3661	10426	11431	6101	8938	7521	4675	5633	4900	7208	14497	10550	9422	9493	6289	20103	4179	3873	4971	6255	8423	9263
PFUS01909	8	26	3	32	2	24	12	30	9	54	4	15	41	4	16	3	21	38	11	5	6	43	4	20	14	30	3	31	3	49	4	33	2	10	8	24	23	9	34	7	24	13	53	21	71	5	3	36	6
PFUS01910	260	118	422	186	208	272	255	241	279	298	364	352	330	328	191	216	107	309	472	429	370	305	241	232	643	299	297	132	381	257	251	302	508	121	324	152	573	578	332	346	328	263	741	668	278	265	253	277	380
PFUS01911	24	13	57	10	10	8	22	24	25	18	12	37	29	22	14	35	15	27	54	61	31	18	27	21	18	32	37	15	19	17	23	32	23	1	32	14	57	52	35	27	18	23	43	60	47	9	25	22	40
PFUS01912	62	40	121	41	28	53	92	95	92	99	80	88	60	59	64	49	42	115	149	157	115	71	66	77	223	44	51	20	87	62	62	69	60	41	66	33	142	134	80	110	115	58	143	27	56	63	52	75	122
PFUS01913	176	111	209	157	72	169	235	298	266	255	170	319	251	172	140	217	150	290	350	503	366	265	202	161	668	186	192	91	287	194	210	303	658	68	211	208	369	470	352	293	260	201	486	295	272	160	197	174	305
PFUS01914	225	101	245	128	85	109	282	330	310	338	221	446	346	287	186	304	163	326	652	712	427	255	385	219	1065	353	259	70	400	218	235	328	392	83	215	136	600	441	323	373	281	236	464	234	310	226	240	235	390
PFUS01915	2	3	0	5	1	3	3	4	4	4	2	10	4	6	3	6	8	11	2	32	8	8	4	2	38	7	1	0	2	0	5	2	1	1	2	0	27	21	5	6	6	1	10	5	9	2	8	3	1
PFUS01916	301	62	403	106	120	120	357	356	282	321	485	402	290	428	235	249	161	328	514	358	296	242	300	262	608	287	392	146	403	260	230	301	150	55	374	140	480	466	380	253	160	317	656	285	219	163	240	305	234
PFUS01925	84	30	98	58	36	85	81	186	69	110	86	78	127	64	48	45	73	198	164	301	122	116	51	90	191	141	88	77	105	73	95	232	100	43	410	284	278	334	469	154	144	87	339	108	139	43	63	70	75
PFUS01930	398	349	453	290	200	297	183	312	297	365	149	529	640	499	435	352	311	586	579	582	380	306	341	480	839	296	308	206	615	610	269	494	882	314	264	307	474	623	668	514	602	372	1154	354	364	138	240	439	498
PFUS01931	4738	1910	4309	2359	1193	1461	3826	3396	3934	4451	3371	3821	3433	4451	2980	3704	2060	3539	4178	4774	5282	4288	3701	2402	5640	3023	3154	1344	4282	3347	2797	2955	2830	743	4417	3095	5324	4981	4004	3473	2714	3187	6792	3670	2404	4291	5121	3697	3632
PFUS01932	193	56	184	115	102	73	184	124	133	173	203	175	160	170	139	162	104	178	216	214	162	170	172	131	271	198	197	58	147	130	140	192	21	21	163	79	381	141	172	179	109	176	266	183	178	139	145	100	206
PFUS01934	1	5	7	14	2	11	29	26	33	9	8	7	14	5	4	12	6	17	25	29	47	28	7	10	3	17	4	3	15	6	12	18	15	3	27	14	21	29	19	25	17	11	17	0	27	9	10	17	21
PFUS01935	74	65	89	69	43	70	129	179	159	157	101	172	181	87	83	91	54	121	123	155	208	137	68	89	190	88	81	34	137	106	93	138	347	105	121	87	297	243	137	125	100	138	340	82	140	61	69	98	151
PFUS01936	187	53	199	83	94	159	257	182	168	220	294	164	110	148	90	107	64	139	287	298	228	200	131	104	253	125	115	47	220	138	117	123	65	38	199	93	251	234	123	164	110	171	259	66	112	135	179	152	189
PFUS01946	769	406	863	501	400	289	782	444	855	603	791	1016	789	794	533	639	329	766	1224	1790	994	631	865	600	1969	566	647	235	1225	762	652	546	1170	288	556	443	1319	1512	756	1035	678	755	1485	697	508	638	762	553	868
PFUS01947	84	25	62	24	33	26	32	31	31	35	19	59	54	50	29	35	11	53	56	83	49	46	41	10	9	48	49	18	35	23	39	60	123	12	40	23	165	62	42	34	50	32	61	10	60	23	28	27	62
PFUS01948	12	6	16	22	14	29	78	52	40	62	28	19	29	20	16	27	20	35	41	36	60	60	30	15	59	42	25	13	27	28	27	39	4	6	68	12	72	39	30	36	17	32	64	39	62	22	25	26	25
PFUS01949	98	52	67	90	15	24	92	107	50	119	48	102	223	87	159	92	94	188	112	121	87	81	97	198	254	116	101	89	152	232	83	231	125	92	71	62	211	126	147	134	194	131	468	109	183	40	52	66	181
PFUS01950	1544	988	2260	1336	998	1277	1664	1657	1571	1967	1401	2288	2059	1638	1415	1407	984	2473	3005	3310	2380	1962	1905	1934	2943	999	1886	947	3077	2516	1368	2057	4163	1399	1478	1218	2175	3905	2668	2344	2191	1905	5590	1282	1012	1305	1562	1632	2553
PFUS01951	21	5	64	21	12	13	45	40	27	38	32	24	39	44	25	27	16	49	60	29	33	43	21	16	74	42	42	13	25	22	11	24	9	2	28	10	74	31	32	31	20	27	57	12	87	35	21	25	18
PFUS01953	43	42	84	58	25	44	40	72	50	46	17	139	124	43	55	76	68	132	193	127	55	44	60	67	244	41	42	26	82	99	66	112	512	60	31	58	97	269	181	153	168	83	265	79	75	22	31	50	176
PFUS01954	493	357	737	493	227	377	995	791	1121	1063	565	743	775	509	484	602	325	1017	1324	1056	1348	1201	562	508	867	443	570	270	761	599	610	748	713	268	905	726	1008	1628	985	971	800	584	1296	584	460	838	864	867	1020
PFUS01955	249	91	435	119	130	188	284	294	260	291	383	251	229	307	143	160	73	244	471	218	382	218	254	180	370	209	220	87	320	169	166	191	169	46	274	83	502	361	256	293	134	225	406	137	162	227	242	193	267
PFUS01956	378	269	781	354	233	235	805	484	747	517	360	545	545	391	305	384	165	715	820	1080	1161	985	452	287	709	121	548	269	752	523	482	435	1044	341	640	431	425	1687	907	559	481	397	1280	190	138	669	846	647	865
PFUS01957	75	18	97	58	46	58	93	86	58	80	76	81	79	87	52	87	46	73	146	149	87	67	66	42	150	169	68	33	70	63	69	124	71	10	75	38	377	99	86	111	64	65	90	203	109	71	51	39	118
PFUS01958	1	2	2	2	0	2	7	4	1	6	3	2	3	2	5	3	0	6	4	3	3	5	1	2	5	0	4	3	7	7	4	0	5	0	3	2	7	14	10	6	2	1	14	19	9	9	0	3	2
PFUS01959	314	155	398	249	230	309	261	458	358	482	237	428	400	370	300	282	167	378	641	467	409	462	326	280	579	221	287	167	406	273	248	569	699	174	394	248	512	744	500	466	348	286	971	192	350	339	296	233	537
PFUS01960	23	10	29	24	21	22	56	40	36	63	23	31	50	38	35	52	18	20	54	78	47	40	40	16	42	60	29	13	28	30	28	43	33	6	44	10	97	64	34	54	42	39	53	16	29	34	42	28	58
PFUS01966	38	10	43	26	8	12	26	28	23	51	24	33	32	50	23	24	15	37	39	36	40	27	28	29	85	64	35	16	33	29	40	22	7	4	26	5	77	36	32	30	28	23	77	30	52	24	28	19	31
PFUS01967	5	2	19	2	5	9	6	5	12	9	16	5	2	28	1	2	2	6	23	6	13	7	13	5	33	8	8	1	14	6	3	13	7	1	19	3	31	6	9	8	3	8	16	1	26	7	8	7	9
PFUS01970	139	55	111	66	79	111	142	145	138	126	94	141	98	165	93	135	43	122	217	204	366	169	103	75	326	26	55	20	132	63	115	181	63	45	126	52	292	129	64	150	105	110	194	29	83	134	211	98	146
PFUS01972	488	124	651	302	299	375	410	588	606	572	487	523	270	669	247	505	169	424	948	564	791	366	404	237	723	274	377	124	469	188	406	525	129	59	586	222	816	732	361	522	304	407	536	423	482	616	598	251	588
PFUS01973	503	351	574	430	320	474	435	492	486	638	531	517	589	570	541	433	314	676	794	639	684	591	540	525	631	469	417	251	601	635	377	516	714	271	433	260	807	910	733	549	572	470	1368	443	483	374	444	554	518
PFUS01974_PFUS01975	2921	1797	2920	1822	1715	1802	1799	1627	2278	1868	1296	3295	3248	3111	2798	3075	1752	4217	4963	7816	3152	2731	2653	2379	8529	1650	4895	1568	4685	3599	2940	3464	9978	1393	2043	3150	4090	6937	5188	4212	3689	3073	8065	3175	2019	2137	2482	1742	5743
PFUS01976	128	32	110	42	24	37	113	80	102	91	93	90	56	73	41	70	37	73	133	160	121	82	85	63	196	52	76	16	107	90	62	65	58	22	102	38	138	127	70	71	49	72	120	28	26	79	123	88	86
PFUS01977	83	62	156	112	95	132	82	139	71	101	140	145	220	123	135	116	116	208	198	199	91	113	125	127	264	251	150	75	194	222	145	228	78	43	87	43	347	214	215	184	172	164	436	103	267	53	77	84	176
PFUS01978	36	5	74	17	23	18	67	47	37	49	61	72	29	47	15	52	11	25	108	63	106	53	42	17	31	34	32	10	35	12	43	37	17	5	62	6	165	79	30	56	32	52	40	78	50	66	52	25	87
PFUS01979	3736	940	4811	1071	1244	872	1963	1399	2644	1495	1935	2664	1815	3923	1683	2699	925	2137	3999	3335	3613	1980	2590	1526	5016	1375	3654	798	4364	1961	2149	1917	2635	541	2604	1499	3815	4513	2039	2963	1825	2427	3923	2106	1255	2442	2706	1658	2929
PFUS01980	1028	172	1188	219	261	191	450	395	657	347	657	690	469	1145	399	762	261	537	1099	842	836	368	792	412	1711	491	1070	238	1227	487	688	509	330	104	787	307	1301	1102	435	862	497	802	1034	963	393	532	649	338	764
PFUS01982	404	257	436	329	148	266	227	352	248	414	204	326	582	280	449	208	333	557	594	262	274	233	386	543	710	414	264	199	564	696	170	393	203	217	128	204	346	394	507	377	548	274	1131	260	474	144	192	461	282
PFUS01984	3	3	6	4	13	36	43	20	17	14	16	9	5	5	4	7	11	12	7	16	24	17	5	9	79	9	10	5	9	3	4	12	17	1	16	5	17	14	14	2	1	5	5	27	9	4	12	10	11
PFUS01985	65	17	71	33	27	57	62	62	63	98	66	48	53	53	34	47	24	60	95	68	64	78	32	38	76	100	60	26	29	45	47	36	8	12	47	34	151	64	50	51	50	48	105	105	120	34	45	43	51
PFUS01986	17	7	9	6	1	10	9	12	14	6	12	6	3	4	5	4	10	20	21	17	12	11	8	14	13	3	3	5	8	7	12	4	0	2	8	4	4	13	5	6	12	5	24	2	6	5	8	20	9
PFUS01987	35	7	52	29	0	17	37	49	24	61	27	37	37	55	32	26	19	37	51	42	30	25	16	38	52	87	23	15	25	27	19	55	12	14	24	11	115	23	32	20	28	31	87	58	79	18	14	28	43
PFUS01989	1230	1195	1435	1120	445	1025	946	1349	1084	1538	942	1553	1923	1179	1362	963	854	2761	1941	1595	1559	1210	1208	1792	2134	1045	754	500	1679	1762	958	1646	1151	737	887	835	1555	1936	1901	1257	1683	1074	3472	654	846	719	843	1394	1320
PFUS01990	84	72	76	75	51	103	104	153	122	103	68	198	195	91	129	128	84	186	204	237	126	131	140	150	370	118	97	46	182	170	83	143	194	116	101	69	189	243	153	210	159	154	349	28	117	55	77	119	148
PFUS01992_PFUS01994	19002	5839	21899	7756	6272	8302	10691	9176	11274	10385	12775	15483	12889	21320	11342	12435	5851	12222	17097	17904	21076	14001	12875	9068	21309	8766	11447	3908	17434	11072	10239	10798	12665	3702	12457	8578	16803	18554	11968	13360	9965	11057	24142	10012	7139	12063	13080	10130	13557
PFUS01995	2603	668	2499	825	973	1451	1910	1476	2232	1623	1873	1946	1484	2376	1006	1549	646	1359	2499	2308	3093	1788	1781	1290	3293	1303	2011	543	2239	1434	1416	1233	1785	374	1608	1379	2903	2547	1429	1807	1163	1661	2675	1946	1154	1543	1982	1357	1928
PFUS01996	28	8	111	6	3	12	9	11	30	11	10	28	9	25	15	9	2	16	95	21	23	13	29	13	13	9	37	4	47	9	8	8	6	2	20	3	32	38	10	23	19	26	22	56	3	110	22	5	34
PFUS01997	22	9	48	3	11	12	16	6	14	8	5	11	9	5	4	4	4	7	44	6	8	7	5	12	68	1	12	4	33	9	10	12	10	1	3	4	11	14	7	7	7	4	14	32	0	65	5	6	19
PFUS01998	2210	1374	3013	1511	868	1257	1242	1364	1245	1397	1023	1843	2535	2250	1911	1686	1344	2896	2806	2603	1669	1877	1500	1819	3378	1396	1904	1048	2443	2708	1295	1791	3238	956	1249	1917	1921	3158	3006	2081	2161	1418	5303	1959	1486	991	1289	1702	2097
PFUS01999	1229	1040	1423	1089	430	460	1166	1344	1185	1334	799	1483	2018	1367	1307	1286	938	2308	2457	1798	1459	1652	1149	1389	1862	1044	1822	782	2031	2148	1178	1796	1271	588	1083	1474	1513	2981	2386	1831	1903	1315	4003	1496	860	984	931	1280	2044
PFUS02000	1246	218	1946	307	453	377	916	717	668	575	1769	1232	794	1461	451	682	338	596	1352	1000	955	801	790	509	2710	559	1419	273	1030	424	650	689	234	110	1048	418	1277	1380	857	804	541	760	1495	1317	749	1041	855	433	1054
PFUS02001	9	5	15	14	5	0	10	23	21	27	14	17	10	18	12	15	10	22	28	48	29	20	19	10	81	33	18	7	10	9	32	13	11	4	25	9	81	30	29	24	12	13	10	33	26	13	21	9	40
PFUS02002	194	35	126	32	41	51	105	107	80	103	129	112	89	140	55	99	37	80	157	89	95	41	134	88	234	292	109	32	69	51	119	115	29	8	82	20	358	117	92	113	55	124	139	15	96	77	98	67	114
PFUS02003	5	7	14	4	18	24	23	17	9	16	20	11	12	3	1	21	5	1	6	20	17	8	15	8	62	4	8	4	1	2	14	17	11	2	7	5	15	22	7	9	1	27	19	0	8	13	5	12	24
PFUS02004	1	0	3	11	0	0	32	31	22	28	21	12	21	9	3	1	7	4	2	18	25	3	11	6	22	3	7	5	0	0	19	27	6	6	17	3	17	30	18	3	4	14	24	0	0	1	20	15	0
PFUS02008	221	31	233	57	91	106	185	164	111	90	273	187	103	240	93	154	56	141	309	174	149	97	228	113	551	131	115	42	215	93	135	136	95	20	150	48	270	144	86	177	62	147	290	135	118	102	137	85	108
PFUS02010	9338	3150	13889	4964	5406	4499	9833	9029	11032	8466	11177	11962	8422	11105	5920	9523	3969	8293	15748	15586	17114	11116	9557	5576	16387	4228	10698	3080	12981	6005	8797	8304	12584	2392	13460	7259	13417	23579	11730	13045	7657	10528	18189	8774	4409	11563	13400	7051	14124
PFUS02013	1323	500	1392	799	1287	1243	2144	1666	2226	1750	1883	2208	1657	1677	876	1449	602	1514	3533	2273	2885	1479	2006	1240	3455	875	1649	668	2824	1197	1686	1881	1609	739	1890	842	2662	3594	1426	3038	1592	2261	3654	1468	1075	1390	1494	1176	2779
PFUS02014	32	6	36	8	19	11	15	18	28	18	28	28	30	13	15	36	17	35	53	42	34	27	23	21	20	35	35	13	33	17	32	43	2	5	32	13	72	55	42	63	20	23	49	38	50	16	17	15	53
PFUS02015	11	8	12	3	0	10	14	12	8	6	8	7	18	8	8	5	1	13	15	4	4	11	5	8	6	2	2	1	3	7	9	11	11	2	8	5	14	15	16	6	3	5	28	0	21	9	4	16	14
PFUS02016	382	222	577	363	203	404	657	557	562	723	536	564	590	447	408	335	278	743	1010	680	784	552	479	434	914	628	372	239	570	472	421	564	527	165	523	375	1001	967	677	605	504	476	968	405	448	475	467	634	674
PFUS02017	28	11	43	14	16	16	50	40	28	45	55	36	23	27	19	32	13	34	62	79	61	39	35	18	195	41	30	8	25	16	14	23	42	5	44	17	93	66	44	30	27	32	57	15	45	37	34	39	49
PFUS02018	32	24	36	38	13	23	130	102	135	126	59	86	56	16	39	44	42	102	95	192	147	163	61	52	113	37	22	16	69	72	52	96	40	39	118	39	67	180	124	74	89	62	133	37	10	51	96	133	107
PFUS02020	76	17	63	48	33	41	72	43	35	63	50	74	50	56	31	53	26	62	99	59	64	41	64	41	172	92	55	26	64	31	45	47	18	12	68	16	223	76	60	59	52	42	67	56	81	44	66	31	60
PFUS02021	17	26	53	43	16	37	110	100	109	80	78	72	88	19	31	58	24	113	125	185	128	110	59	47	141	68	44	24	85	72	36	105	109	41	97	72	70	183	101	99	103	58	152	33	53	50	49	71	125
PFUS02022	93	12	298	27	43	33	113	70	112	29	186	117	48	226	24	82	21	26	451	118	120	54	69	43	279	88	252	26	273	15	271	29	41	5	352	22	310	515	72	232	79	116	117	371	198	207	41	10	220
PFUS02024	75	30	110	34	35	36	65	88	59	80	78	95	54	68	32	58	37	66	135	115	97	65	52	58	178	146	69	20	86	52	70	72	65	22	62	22	182	119	65	117	67	80	141	106	127	40	56	58	111
PFUS02026	0	3	0	0	0	0	19	13	6	11	0	5	1	0	0	2	3	0	1	24	34	10	1	0	0	1	0	0	0	0	3	3	19	0	25	3	3	5	1	4	7	0	0	0	0	3	23	14	3
PFUS02027	1857	3510	3601	4486	895	1587	6476	7197	7481	9797	3990	5278	5851	2148	2839	3685	2928	6346	9005	14396	9617	8675	3663	3897	8028	2935	2560	1850	6341	5721	4051	7129	4576	3537	5161	3139	5330	10673	7101	6383	7557	3728	13239	2108	2496	3382	4796	8413	8277
PFUS02028	240	137	229	219	38	39	184	322	302	480	358	217	248	225	160	241	136	216	252	553	430	401	197	196	826	333	280	127	451	280	229	325	103	115	284	97	471	162	195	311	325	217	604	86	220	176	284	327	264
PFUS02029	80	23	111	45	39	37	192	90	86	101	140	93	58	85	30	84	39	70	199	135	115	63	98	44	269	122	107	31	123	39	75	77	98	31	124	35	276	144	74	122	66	101	120	135	75	77	88	55	127
PFUS02030	1015	484	1528	615	765	1003	1336	1219	1213	1253	1591	1199	1014	1078	699	1122	575	1160	2189	1766	1626	1194	1156	926	2099	656	1542	521	1650	981	978	1185	975	397	1049	629	1788	1981	1443	1468	1121	1111	2399	1280	887	976	951	915	1705
PFUS02031	23	9	17	10	2	14	23	23	21	32	12	25	29	25	15	11	11	34	37	39	37	31	11	10	61	39	17	11	16	7	28	30	0	8	30	5	71	35	32	34	26	13	30	69	16	20	16	34	34
PFUS02032_PFUS02035	46	51	70	59	26	32	77	65	72	71	47	67	63	30	48	32	28	72	90	58	135	87	49	38	70	63	16	22	69	49	33	66	53	32	54	27	169	103	63	70	73	44	108	65	63	47	52	85	91
PFUS02033	0	1	3	5	3	1	10	9	10	18	10	17	19	12	4	5	4	14	16	14	1	8	17	9	0	10	10	7	15	12	3	6	0	1	7	6	18	19	15	17	12	7	17	0	0	3	10	5	3
PFUS02036	61	5	97	26	13	28	56	42	29	36	74	52	47	60	31	30	14	38	70	38	57	26	52	27	109	105	44	19	44	20	37	40	32	8	44	6	186	45	37	35	31	28	48	82	108	32	32	22	40
PFUS02037	7	1	4	0	2	0	14	4	2	3	6	3	3	7	0	1	1	2	10	6	7	4	2	1	0	3	1	1	1	1	6	1	0	0	3	1	11	2	1	7	3	3	4	0	0	0	3	0	3
PFUS02038	41	46	43	53	32	45	93	56	84	66	40	142	103	64	45	83	30	110	175	264	122	70	119	108	160	85	72	37	200	96	91	103	100	36	78	39	109	213	119	142	134	135	263	196	116	47	85	85	163
PFUS02040	3137	1628	3524	2089	1236	1736	2250	2090	2728	3101	1994	3036	3435	3716	2727	2546	1645	3352	4048	3549	3568	3043	2785	2804	4926	2452	2428	1092	3568	3566	2459	2801	2368	764	2174	2189	3437	4095	3383	2989	2791	2326	5918	2970	2069	2011	2919	2948	2907
PFUS02041	34	5	28	19	13	29	27	21	26	33	17	24	41	34	12	21	11	34	57	29	32	27	27	39	79	27	15	10	31	35	38	36	16	10	25	18	67	41	40	42	46	38	59	48	34	24	21	37	32
PFUS02042	2129	1234	1767	1292	1173	1278	2506	3334	2919	3162	1790	2952	2529	2149	1969	2382	1242	3006	4298	3984	3808	2600	2679	1790	5807	1379	1707	797	3323	2269	2619	5344	2768	765	2491	1864	4014	4134	2437	3115	2540	2664	5969	1889	1618	2327	2466	1946	3348
PFUS02043	0	0	1	2	0	0	18	28	12	21	20	11	9	1	1	0	1	0	1	6	2	2	23	5	25	20	0	0	0	2	7	7	9	0	1	1	1	0	2	14	10	0	0	0	5	0	1	0	0
PFUS02045	2	19	19	13	3	24	9	15	15	18	16	9	39	20	43	3	8	15	17	7	24	55	3	17	8	22	4	6	11	28	14	17	18	7	3	15	2	117	36	13	44	13	61	19	56	8	12	30	11
PFUS02046	3	14	30	6	2	10	5	4	14	10	16	8	19	38	16	14	4	15	16	10	29	34	3	6	0	25	7	11	12	5	13	13	20	3	10	6	20	55	5	16	11	9	17	29	5	5	6	4	6
PFUS02047	465	217	975	336	238	222	323	431	412	339	322	677	592	660	308	485	224	667	1112	792	584	492	326	293	784	332	528	209	607	398	387	471	628	170	471	300	665	1369	883	648	473	385	977	448	363	468	481	323	840
PFUS02048	359	403	498	459	428	460	925	550	596	623	545	599	911	459	512	517	365	796	1149	997	746	671	711	708	1792	670	750	345	979	1064	554	686	623	331	505	376	1166	1160	791	824	671	663	1902	501	531	405	383	562	752
PFUS02049	499	309	656	462	376	439	558	489	485	677	468	646	820	577	490	429	329	891	859	714	684	638	502	482	884	815	586	275	676	729	430	674	194	118	572	406	1283	819	906	588	508	552	1347	831	559	513	536	565	668
PFUS02050	5903	3391	6687	5891	3300	5540	7886	11782	9202	12473	8372	8437	9805	5878	5394	7085	4598	13338	13255	9238	12910	13469	6819	6667	12039	5740	5496	3776	8438	8001	6020	12381	6039	3057	9763	7651	13729	12982	13106	8713	8841	6977	20047	8165	7158	9535	9157	9037	9043
PFUS02053	2	8	0	6	0	1	0	4	1	2	8	6	3	1	1	0	3	4	6	12	1	5	0	3	68	0	1	4	4	9	0	13	22	4	2	4	8	3	20	3	3	1	1	0	1	0	1	2	8
PFUS02054	1164	497	1311	569	507	558	802	1071	1057	819	1204	1221	937	1211	703	800	266	692	1320	1317	1848	1349	961	630	1555	380	857	185	1400	746	1001	1227	895	307	997	806	948	1853	786	927	706	846	2234	681	501	929	1234	606	1024
PFUS02055	533	204	781	346	300	350	592	623	685	706	919	614	507	704	440	569	278	599	998	831	952	650	622	514	1153	420	614	213	848	560	577	614	485	167	733	286	1362	867	499	866	636	663	1148	563	438	533	549	507	808
PFUS02056	4	12	16	26	15	13	24	31	19	27	23	15	37	13	21	9	8	35	39	30	40	26	13	23	62	19	30	16	33	44	25	25	36	23	21	13	33	50	44	34	37	22	94	21	1	11	11	21	21
PFUS02057	50	26	91	34	30	39	190	111	107	135	103	74	68	48	35	74	41	81	134	105	143	160	60	42	166	56	84	17	72	43	60	66	70	8	127	67	171	165	106	77	71	62	110	118	68	81	83	103	95
PFUS02059	145	45	225	71	60	86	114	130	138	159	250	129	119	166	59	124	53	129	287	133	215	149	110	99	517	271	204	42	117	94	138	149	57	15	181	34	636	217	140	201	97	173	151	396	266	132	131	76	205
PFUS02060	5	11	15	10	1	8	17	18	22	17	10	29	29	10	18	22	10	25	34	50	36	32	13	14	29	39	10	4	33	11	18	43	37	5	41	17	46	50	32	48	22	10	38	69	12	18	14	18	44
PFUS02061	762	152	1064	230	127	261	596	543	382	529	677	557	447	661	275	501	198	460	971	274	693	498	348	272	525	985	557	140	389	214	328	485	585	101	487	158	2738	474	400	476	310	357	655	1188	1068	486	351	283	574
PFUS02062	125	35	121	56	54	78	169	97	104	117	123	121	88	89	47	92	63	104	192	153	137	93	102	81	304	172	117	34	127	72	95	135	70	15	121	56	327	114	70	116	56	96	143	165	130	86	82	70	118
PFUS02064	964	590	1175	774	513	526	1220	975	1036	1054	988	1427	1257	1035	851	926	490	1385	2095	2115	1678	1046	1198	673	2395	788	900	319	1560	905	1248	1556	4185	523	1220	502	2434	2910	1760	1682	1234	1007	2427	1065	867	1020	1149	872	1829
PFUS02066	407	1921	306	2352	244	1899	536	1960	419	3379	394	436	3843	365	2505	308	1785	4999	659	518	527	2464	465	2929	811	2645	273	1402	547	4820	327	2385	671	1120	261	1915	478	454	3333	483	2838	336	6811	757	1868	288	342	3342	543
PFUS02067	3	1	3	1	14	3	2	2	5	1	0	7	7	2	1	5	1	6	29	3	7	1	9	1	0	2	18	3	7	1	4	1	9	1	1	1	12	4	4	5	7	1	6	0	0	2	5	5	5
PFUS02069	24	54	93	16	32	15	25	9	44	9	32	25	21	141	18	30	4	7	52	35	130	112	14	10	31	3	19	7	64	8	48	4	10	9	14	5	31	612	13	53	14	38	13	93	0	33	26	16	65
PFUS02070	2230	706	2536	881	1140	691	1751	1175	2197	1302	2210	2628	1237	2718	1041	1819	584	1198	3224	3118	3663	1518	2217	1091	3792	903	1502	392	3158	1090	1873	1406	2367	529	2032	741	3381	4072	1292	2745	1388	1986	2693	1284	829	1806	2127	1116	2628
PFUS02071	2512	1000	2343	1005	1326	933	2069	1278	2575	1505	1737	2948	1699	2572	1272	2800	889	1661	3505	4838	4076	1823	2747	1396	6264	1487	2149	541	3435	1573	2702	2101	2519	454	2584	1494	4938	3907	1842	3246	1790	2425	3325	2836	1323	2174	2863	1270	3485
PFUS02072	1245	756	1250	814	506	593	639	763	780	990	725	942	1311	1238	893	1025	606	1513	1362	1205	1196	1046	1049	1245	1750	966	1081	584	1374	1359	842	997	1361	470	647	719	1455	1460	1595	1047	1254	912	2529	1071	886	680	838	1127	1111
PFUS02073	7	10	7	10	6	10	31	38	20	31	3	15	22	10	13	17	4	30	37	85	31	36	11	10	10	17	8	3	21	21	22	25	14	12	11	9	44	49	28	27	24	9	41	7	15	9	31	29	27
PFUS02074	230	149	302	200	204	230	456	485	625	529	322	296	420	265	226	235	201	448	657	418	671	608	277	235	469	247	277	146	285	318	232	302	196	79	475	390	385	632	470	443	391	222	528	343	151	369	402	508	512
PFUS02075	172	101	209	153	232	221	241	260	233	280	101	235	245	173	163	175	107	256	358	396	384	382	209	149	396	124	267	84	243	225	198	338	229	71	276	380	246	388	320	300	254	193	548	280	158	256	252	220	364
PFUS02076	823	307	995	400	265	420	790	712	668	782	779	822	712	807	507	688	356	921	1238	1280	937	674	668	548	1791	972	561	262	840	588	668	897	848	177	751	384	1476	1197	942	898	747	613	1284	1031	833	482	624	707	982
PFUS02080	90	71	113	81	41	75	164	216	208	147	110	132	148	97	82	94	83	148	220	157	213	155	65	58	519	93	36	22	107	82	125	180	42	30	169	93	262	193	186	191	173	79	172	142	96	71	112	195	169
PFUS02081	10	8	30	6	5	8	30	13	23	16	24	8	6	22	12	9	4	14	25	12	30	9	17	12	14	25	17	6	10	4	4	24	2	0	24	7	59	6	10	19	14	7	25	24	9	9	5	10	22
PFUS02082	15	8	13	18	20	13	42	38	49	51	35	32	39	27	20	18	21	36	68	56	67	47	24	30	72	19	24	10	37	24	25	42	31	8	30	16	90	74	28	37	30	42	51	20	19	33	41	51	57
PFUS02083	21	4	27	8	24	31	72	38	19	18	39	28	27	28	13	18	11	21	30	37	29	30	20	11	83	38	18	6	34	9	17	29	17	4	23	13	93	31	22	30	25	19	36	35	41	12	11	24	29
PFUS02084	1259	291	1382	376	384	640	848	1076	879	759	1277	955	834	925	524	681	339	865	1158	714	1089	750	901	719	1982	868	960	351	1074	606	588	899	1011	219	723	483	1460	1099	974	861	614	735	1910	1618	905	625	661	721	819
PFUS02085	255	138	315	187	195	370	369	383	255	392	352	313	386	247	235	265	166	432	537	395	428	303	248	305	564	337	321	161	292	323	241	379	222	114	311	195	576	495	394	361	272	321	655	371	528	243	212	306	352
PFUS02086	122	46	144	94	81	123	208	182	127	259	153	150	135	125	105	98	64	231	216	165	212	210	119	111	371	257	126	65	98	120	126	189	28	19	241	80	493	176	162	155	120	120	207	265	218	160	142	143	175
PFUS02088	586	749	500	712	442	1016	586	615	479	914	479	773	1195	585	936	399	447	1644	1010	947	765	925	685	1007	900	699	478	475	1064	1884	524	829	1224	635	512	435	842	1019	1381	693	1005	627	2610	512	667	374	518	901	689
PFUS02089	9	5	8	4	5	10	9	9	4	2	12	8	4	13	8	13	4	5	12	20	9	13	8	4	2	0	13	2	17	4	9	14	7	1	6	8	16	15	15	13	12	14	21	0	1	13	11	0	14
PFUS02090	28	8	83	10	24	16	32	22	23	34	31	18	29	38	13	12	11	29	43	15	26	23	17	20	20	54	26	11	20	9	23	24	16	2	21	9	89	23	16	19	12	17	25	40	74	17	23	16	25
PFUS02091	60	16	64	20	5	14	20	17	21	13	37	41	29	31	22	38	16	43	36	43	34	17	25	30	105	53	40	20	31	39	24	31	15	12	21	16	54	48	39	23	28	23	68	60	12	25	24	18	24
PFUS02092	9	5	12	3	0	1	3	6	5	13	3	2	4	7	3	0	2	2	6	11	11	5	0	7	19	1	5	2	2	5	0	13	3	1	10	5	4	6	10	8	2	6	11	0	6	3	8	11	7
PFUS02093	353	338	436	395	129	148	277	368	226	468	200	339	597	339	314	214	271	640	497	501	327	420	314	276	711	217	329	289	584	953	307	560	386	331	203	204	591	462	647	360	529	337	1427	319	343	155	203	450	314
PFUS02095	32	7	13	10	12	11	16	19	5	16	30	17	7	12	3	17	7	16	27	32	19	11	21	6	25	33	10	5	19	12	12	16	0	2	24	0	64	28	8	26	17	22	19	34	23	16	5	12	26
PFUS02096	7	3	3	3	5	1	13	3	4	3	11	21	14	18	7	4	2	2	12	6	15	5	37	4	39	34	4	1	15	7	24	16	1	2	13	2	12	7	0	6	3	10	17	0	0	19	4	5	4
PFUS02097	49	6	53	14	11	8	32	43	38	41	64	48	33	44	17	38	19	30	47	60	50	32	44	17	117	51	50	12	42	19	40	35	26	8	35	11	121	65	53	41	34	33	71	46	69	33	25	26	49
PFUS02098	89	23	141	60	81	91	124	118	79	122	87	102	95	105	56	85	59	114	145	116	124	117	94	58	449	176	115	48	95	62	78	92	18	13	133	49	373	136	108	114	106	102	154	258	183	77	88	60	161
PFUS02099	23	2	29	12	16	21	26	33	14	35	43	27	34	20	17	20	14	30	40	32	28	32	34	30	69	66	31	20	40	20	35	22	8	3	38	4	124	14	29	29	15	32	31	3	47	19	22	15	34
PFUS02100	3132	1597	3083	2130	1329	1648	2412	2143	2397	2507	2041	4073	3618	3729	2589	2943	1568	3915	4813	5241	3778	2482	3438	3237	8198	2319	3900	1520	5056	4060	3221	3411	10620	1580	2120	2022	4439	6265	4288	4333	3409	3532	8999	3120	2355	1903	2501	2097	4524
PFUS02104	0	0	10	0	8	1	0	1	4	1	7	4	1	6	0	3	3	0	8	2	2	5	8	4	15	10	8	1	4	0	6	5	0	0	6	0	0	11	8	3	3	3	10	23	4	1	4	0	5
PFUS02108	454	266	307	276	226	408	441	439	417	509	468	519	486	413	430	361	219	566	613	597	656	449	539	484	1120	377	371	196	653	581	420	507	573	267	404	411	564	544	532	639	444	570	1260	382	409	299	415	464	676
PFUS02109	82	44	72	45	49	62	121	74	63	110	82	98	87	79	60	43	47	108	99	160	69	88	95	84	166	132	77	38	108	80	56	80	66	33	70	36	154	111	90	76	85	61	189	29	113	36	68	71	111
PFUS02110	311	196	334	270	259	286	446	392	432	407	301	498	481	329	305	356	203	462	585	525	527	540	303	285	689	207	449	183	548	463	296	349	947	229	382	379	418	775	576	472	420	387	1146	213	227	323	380	399	529
PFUS02112	16	8	39	14	13	10	36	33	24	35	26	54	35	34	19	32	7	19	55	148	61	38	13	10	77	39	41	9	25	4	30	26	172	20	49	13	128	123	31	54	56	23	21	56	80	35	22	25	80
PFUS02113	934	342	1709	479	729	806	1136	1331	1405	1258	1468	1650	897	1108	475	1027	505	1019	2464	1318	1821	1250	779	549	2353	664	1392	334	1094	503	755	910	587	217	1243	482	2273	2396	1184	1482	903	993	1695	2076	1246	1032	1044	825	1518
PFUS02115	20	15	44	19	6	24	33	41	33	40	53	70	41	39	34	22	23	42	75	59	55	33	31	34	43	29	36	19	51	60	37	24	36	15	52	21	40	61	33	59	47	39	97	0	28	26	40	26	45
PFUS02116	9	2	5	3	6	11	10	3	3	4	3	8	5	6	5	8	5	10	21	11	7	6	7	7	2	70	15	5	5	6	8	8	0	0	7	2	131	11	10	12	11	15	5	49	44	2	10	4	21
PFUS02117	387	79	566	114	116	153	268	143	153	154	245	302	219	337	146	198	99	239	380	158	277	161	228	133	422	321	230	69	211	93	187	248	189	30	134	70	706	289	203	267	184	172	307	499	409	182	150	103	237
PFUS02118	138	151	140	138	120	120	123	136	152	216	108	282	250	168	177	110	118	357	322	291	145	108	205	217	257	92	86	46	283	304	152	189	165	96	89	79	213	236	221	184	211	194	431	173	91	86	107	180	189
PFUS02119	931	1120	1324	1189	352	893	804	966	866	1498	569	1111	1927	1295	1755	773	1042	1827	1057	1414	1305	1615	906	1504	1413	1314	672	676	1258	2218	772	1244	2067	574	807	1437	889	1445	2432	849	1633	724	3521	777	786	726	1046	1722	950
PFUS02120	28	7	32	4	12	15	22	18	19	28	19	29	11	30	12	7	2	15	38	42	28	8	22	12	63	29	24	6	27	10	35	24	15	4	16	6	66	57	29	31	10	16	31	2	37	17	19	15	27
PFUS02122	541	297	898	370	249	310	747	678	783	698	966	1189	894	1067	786	849	492	1092	2141	1356	1560	865	1273	822	2055	641	276	81	633	325	827	993	691	358	982	505	1594	1438	834	1483	1043	1081	1725	705	553	661	768	585	593
PFUS02123	267	88	275	148	239	269	486	397	439	385	583	361	247	327	161	352	153	263	612	353	685	451	397	220	879	299	403	116	359	215	278	352	114	30	581	275	816	460	324	398	309	355	412	395	236	374	405	236	456
PFUS02124	6	12	6	6	7	12	14	28	11	16	2	15	3	14	14	4	9	17	11	48	20	19	7	5	63	42	11	2	10	7	6	10	6	5	22	7	57	10	15	9	19	5	12	0	48	2	9	17	9
PFUS02129	7071	4790	8200	6448	3202	5234	5093	6243	5598	7924	6353	7759	9762	7121	7575	5656	4858	11372	9083	9850	8505	8206	7559	8992	12531	5622	5385	3716	9530	10777	5309	6825	8093	3335	5027	5994	7399	9332	11024	7053	7215	5971	18814	4704	4316	5442	6585	8067	6999
PFUS02130	773	287	800	442	172	571	456	416	372	680	471	548	737	689	686	350	349	830	560	670	640	672	428	477	956	807	389	254	620	644	404	485	393	209	418	360	885	556	726	533	658	325	1049	360	556	385	462	667	462
PFUS02131	2762	1763	3814	2490	1066	2310	1758	1967	1951	2864	2052	2293	3516	3117	3168	2104	1834	4054	2867	3155	3602	3761	2127	2895	4527	3002	2461	1385	3489	4530	1554	2241	2581	1141	2020	2579	3285	2768	4023	2079	2923	2049	7167	1750	2053	1862	2557	3597	2249
PFUS02132	68	27	55	72	32	25	70	40	61	60	53	128	71	65	56	58	30	116	123	118	103	80	91	64	177	72	66	20	112	81	53	64	68	49	51	32	127	108	48	83	67	87	197	25	65	39	64	85	90
PFUS02133	57	19	82	49	34	28	30	26	57	39	29	52	42	53	48	28	25	60	104	95	75	30	84	53	117	34	18	15	82	69	28	33	29	28	29	17	68	83	41	78	68	70	156	8	17	37	32	50	55
PFUS02134	8	8	2	3	5	1	16	3	9	6	6	16	12	14	15	21	9	8	15	13	11	5	10	12	2	23	2	1	10	7	12	18	2	6	2	6	17	25	4	14	29	14	8	35	1	8	11	12	7
PFUS02135	7	2	43	14	4	6	25	27	13	16	11	22	15	6	9	13	8	28	90	17	21	25	21	13	22	22	19	6	20	6	16	10	43	6	11	3	50	54	13	34	15	13	33	2	44	18	15	7	44
PFUS02136	6	4	14	6	8	5	8	24	19	15	27	6	9	1	8	9	4	24	80	17	27	10	13	8	55	8	9	5	32	10	5	12	9	5	4	9	26	48	22	47	11	13	20	11	11	18	13	16	23
PFUS02137	36	17	81	28	19	34	98	88	64	77	62	81	62	39	29	45	34	81	112	93	100	66	66	50	154	50	40	18	45	37	44	73	54	23	63	22	84	101	108	97	74	47	136	46	51	41	54	70	61
PFUS02138	491	148	681	284	250	517	343	536	268	434	522	461	563	593	350	332	237	492	682	395	344	373	336	268	632	692	483	171	428	377	267	485	209	87	392	135	1032	566	419	370	339	380	965	670	737	261	314	426	386
PFUS02139	215	162	243	199	189	232	577	366	326	385	259	280	331	257	273	192	176	357	391	474	457	464	256	303	483	283	211	139	389	368	183	376	565	175	252	235	360	535	390	344	356	254	776	349	247	180	272	401	323
PFUS02140	234	65	305	108	103	167	211	187	163	235	233	185	255	220	135	147	120	258	349	196	232	163	169	152	277	400	250	71	192	178	145	183	95	28	157	85	547	210	212	202	128	169	356	302	373	147	169	184	232
PFUS02141	1485	1224	1583	1263	958	1267	1656	1377	1695	1821	1198	2143	2615	1524	1749	1607	1258	3223	2564	3041	2130	2274	1750	1685	3645	1275	2022	929	2463	2596	1653	2021	4243	929	1563	2518	2321	3484	3269	2356	2369	1642	4746	1862	1651	1093	1564	1802	2383
PFUS02142	130	66	189	94	89	71	92	111	98	92	74	152	131	172	108	153	100	192	267	243	142	127	125	88	222	167	170	50	111	75	161	171	260	25	132	93	349	371	224	167	164	97	191	238	148	92	100	85	272
PFUS02144	215	95	342	106	115	206	192	256	293	183	361	240	276	234	171	204	116	228	333	199	259	289	197	220	372	166	273	98	328	204	143	157	406	144	208	149	181	357	295	261	195	276	589	101	140	146	150	178	247
PFUS02145	15	3	16	7	6	5	9	19	8	24	16	4	12	15	12	10	12	7	24	12	18	25	8	7	14	17	16	5	16	13	4	2	6	4	10	1	22	15	8	17	9	13	22	7	13	17	15	10	13
PFUS02147	6	2	15	7	1	7	12	5	3	8	8	14	6	11	4	1	5	10	12	4	2	7	4	4	39	7	12	1	2	2	9	16	19	3	3	2	20	10	15	6	5	6	28	11	4	4	1	2	11
PFUS02148	10	20	40	38	15	28	120	121	119	111	48	70	83	25	26	61	30	96	143	211	150	105	37	28	144	29	56	13	102	52	46	73	103	31	136	71	120	140	109	75	101	36	111	23	24	45	45	64	141
PFUS02150	13	17	21	16	15	27	55	63	56	62	14	25	49	38	23	25	23	41	59	55	39	23	14	9	127	19	17	5	21	15	22	32	24	11	14	13	38	44	39	42	40	23	52	32	29	14	25	27	35
PFUS02151	98	45	215	56	64	81	65	105	58	67	87	109	124	161	80	84	62	160	179	131	121	107	120	102	90	75	160	51	199	157	111	99	223	52	90	33	168	177	140	146	94	105	337	62	148	49	74	69	166
PFUS02152	101	96	87	196	32	266	139	479	78	502	151	166	394	113	219	93	160	416	180	106	175	388	121	268	208	264	52	85	115	176	83	686	100	55	137	202	210	159	300	87	344	87	765	69	360	145	98	202	148
PFUS02153	176	75	569	151	54	203	326	585	487	377	251	614	325	149	116	154	87	165	1034	217	537	280	154	257	264	118	197	91	275	70	114	128	266	105	226	133	376	1043	415	724	288	304	820	257	320	199	216	144	332
PFUS02154	41	40	33	58	36	34	56	82	94	73	29	54	81	37	57	89	68	100	131	107	90	115	52	62	252	47	94	43	82	108	76	72	82	33	75	142	114	146	138	99	85	82	240	28	89	64	40	57	115
PFUS02155	31	32	60	53	13	27	98	88	79	72	29	70	47	35	26	63	27	94	116	97	99	94	69	60	78	22	36	31	119	80	59	77	134	78	48	25	77	173	94	84	108	75	236	31	56	39	53	65	103
PFUS02162	495	549	410	778	177	684	466	719	296	1184	289	271	1204	416	971	241	654	1142	334	417	413	935	350	1188	1093	1511	232	560	398	1797	269	708	639	410	225	568	571	435	1228	325	1052	281	2491	583	919	188	336	1135	267
PFUS02166	232	157	410	281	113	355	205	298	202	404	355	217	398	381	219	145	193	376	993	366	218	299	196	435	568	300	589	229	757	510	286	309	323	205	289	236	264	1188	577	437	384	374	936	304	251	565	136	305	544
PFUS02167	243	68	234	99	94	73	95	137	64	165	110	92	140	129	86	79	61	160	139	90	126	147	75	93	177	173	157	65	113	133	94	80	73	48	70	67	218	133	195	85	107	59	243	135	136	78	75	104	93
PFUS02168	828	819	933	835	447	1096	1103	1299	1130	1485	683	1185	1291	904	1020	804	703	2162	1623	1897	1310	1283	825	1050	1738	882	605	517	1050	1138	874	1341	1619	599	889	902	1307	2001	1729	1363	1463	877	2852	871	939	646	846	1396	1457
PFUS02169	7	4	10	5	7	10	14	6	14	19	22	8	13	8	8	17	1	14	18	10	26	17	5	6	39	22	29	4	3	4	11	17	2	3	13	8	67	18	6	9	6	16	7	16	37	9	10	13	12
PFUS02170	30	15	51	57	28	25	99	105	87	120	183	109	85	147	79	93	69	89	161	140	176	124	82	57	187	73	84	53	136	95	162	171	32	29	178	78	137	207	127	274	181	194	323	35	79	65	114	122	147
PFUS02171	305	55	367	142	102	177	359	306	321	301	445	337	224	412	189	223	112	225	560	327	492	303	277	168	631	216	317	87	300	176	241	245	153	76	331	96	664	423	253	435	237	359	583	391	236	241	263	189	347
PFUS02172	24	11	38	37	5	21	53	42	37	60	31	48	22	17	14	33	9	42	47	64	65	39	34	26	6	23	37	18	54	26	41	44	29	12	31	8	82	60	41	61	30	36	67	25	16	36	25	42	57
PFUS02173	4	3	8	8	6	7	19	23	8	13	4	15	24	2	5	4	10	22	39	13	14	16	22	9	0	23	8	3	17	11	7	3	45	10	13	2	29	34	9	26	19	8	37	2	17	12	5	9	18
PFUS02174	6	2	3	2	1	3	7	1	3	7	4	2	3	1	0	1	5	2	5	8	8	2	0	4	0	2	2	2	3	1	2	3	16	2	0	1	7	4	3	0	1	1	2	0	8	2	1	1	2
PFUS02176	123	104	159	116	98	123	414	391	350	458	278	170	189	114	101	157	98	225	350	323	407	500	182	168	316	211	139	84	219	187	160	269	284	117	313	170	405	353	254	257	268	167	501	208	190	236	179	326	267
PFUS02177	1248	1220	2133	1280	623	901	2011	1689	2055	2060	1384	2106	2157	1280	1399	1351	1076	2339	3235	3509	2835	2193	1537	1431	3208	1066	1079	595	2369	1818	1412	1922	2747	1019	1651	1380	2135	3938	2266	2041	1980	1432	4067	1024	934	1380	1808	2419	2503
PFUS02178	349	92	475	122	175	212	355	309	275	276	365	309	251	328	165	198	133	304	407	244	344	335	239	198	824	274	413	93	291	236	167	243	175	78	284	87	710	308	274	259	222	209	512	787	426	219	231	210	260
PFUS02179	364	416	559	583	190	405	514	526	345	826	424	491	832	539	633	323	458	1284	891	661	474	734	435	721	929	1018	623	361	652	751	372	864	351	232	476	395	748	893	1002	628	853	409	1698	562	748	380	322	888	790
PFUS02180	156	99	247	244	97	183	267	303	153	477	159	187	328	306	257	128	160	471	397	149	239	376	166	276	243	448	160	133	227	289	170	305	43	54	244	157	355	239	221	217	225	154	566	344	294	193	180	449	193
PFUS02181	32	37	34	48	27	45	69	110	80	111	42	95	115	30	38	29	37	71	99	158	116	94	64	86	70	58	28	21	90	86	62	96	87	35	55	32	122	135	103	104	105	48	184	27	94	47	64	102	79
PFUS02182	641	265	626	351	274	323	564	602	664	698	536	695	598	724	494	508	250	672	772	854	873	638	590	484	1237	435	529	206	722	481	573	568	282	112	738	483	832	976	649	542	475	494	910	514	378	752	925	657	685
PFUS02183	42	27	69	37	36	28	116	102	112	92	57	82	66	52	40	64	29	71	128	151	143	99	86	45	170	111	67	17	80	41	41	105	65	23	90	18	451	110	52	112	61	75	81	133	77	44	46	52	98
PFUS02184	61	14	105	33	54	32	89	52	31	57	110	55	53	72	36	72	39	59	64	79	61	94	40	41	120	100	120	21	67	40	45	45	2	1	76	16	277	65	62	33	27	72	106	159	144	39	40	23	84
PFUS02185	4	9	13	11	0	10	44	46	21	33	12	16	16	8	16	9	3	19	59	29	34	9	12	18	12	8	5	5	18	9	10	27	30	9	19	4	11	44	15	38	24	13	38	8	18	13	14	20	22
PFUS02189	19	5	53	21	26	22	27	37	27	29	46	33	32	32	20	19	10	33	52	33	30	33	18	15	40	40	29	9	31	34	21	23	17	5	21	7	92	65	29	28	31	31	71	88	15	26	25	36	44
PFUS02191	83	18	132	17	27	24	50	38	46	25	27	46	30	103	19	44	10	29	95	37	43	48	42	14	88	55	82	14	54	14	38	29	20	3	36	12	135	92	33	40	14	42	55	210	19	42	31	17	66
PFUS02192	111	30	139	25	42	55	60	62	86	39	52	77	52	106	17	74	22	63	176	53	97	38	63	29	204	31	72	20	78	40	67	76	365	55	30	21	129	247	73	131	58	60	127	72	36	24	41	35	124
PFUS02193	14	3	21	5	6	3	10	20	29	16	27	23	20	22	5	16	9	5	10	18	32	18	12	10	69	4	25	7	24	7	9	15	28	11	8	6	26	21	11	17	6	18	9	9	0	8	12	6	18
PFUS02194	16	4	3	1	1	2	4	6	10	16	5	10	7	5	2	2	5	2	3	9	14	13	8	8	3	2	7	5	12	10	2	6	0	5	1	11	22	7	1	20	6	11	28	0	1	2	10	13	12
PFUS02195	161	179	160	212	75	164	159	240	183	289	164	190	357	163	274	211	151	251	172	304	262	326	135	238	363	159	111	117	282	370	122	358	111	156	107	180	252	227	346	216	324	172	766	139	139	89	153	241	174
PFUS02196	753	177	914	312	362	411	666	494	768	463	635	697	455	748	328	714	258	583	1330	1205	841	539	526	369	1570	207	894	193	1105	327	561	700	1227	249	508	332	955	1563	525	921	531	726	1295	657	327	406	463	260	1009
PFUS02197	6	4	8	3	9	10	3	11	8	13	8	7	8	5	4	2	5	6	4	4	14	13	5	7	1	2	9	8	3	3	10	5	2	1	3	5	11	7	17	8	6	8	23	10	0	7	10	6	10
PFUS02198	13	8	14	21	10	8	3	12	2	11	5	11	19	9	6	3	10	13	9	6	7	8	9	13	2	15	7	4	10	13	6	21	0	1	4	7	34	2	27	7	14	6	39	30	29	3	9	8	11
PFUS02199	111	189	132	204	53	287	144	207	97	362	102	134	370	108	315	53	168	617	112	110	134	268	95	355	226	248	66	150	120	358	90	281	64	115	66	185	116	99	427	87	318	63	680	162	345	96	83	338	77
PFUS02200	21	10	68	22	8	25	26	59	17	38	76	20	16	81	13	18	12	41	111	23	35	70	18	14	30	23	92	12	35	3	34	9	8	3	230	16	58	113	44	69	35	24	38	58	123	77	13	7	25
PFUS02201	24	18	94	21	25	55	23	81	49	46	60	41	28	73	13	32	22	78	311	54	51	56	20	36	41	15	108	20	85	12	69	26	38	50	270	16	46	396	74	154	133	86	200	22	43	102	15	13	45
PFUS02202	9	2	8	0	3	8	8	2	4	4	12	5	4	7	7	4	1	8	10	12	9	2	4	3	50	0	10	2	17	0	3	0	2	1	37	2	10	18	3	16	4	11	22	0	3	4	9	6	12
PFUS02203	12	8	19	2	9	13	5	12	19	3	5	26	8	29	10	4	2	6	52	28	17	6	15	5	33	6	18	5	41	11	22	0	20	5	204	8	19	37	8	16	12	17	21	28	1	14	5	2	8
PFUS02204	79	62	281	62	130	151	92	149	201	81	158	143	149	119	107	38	46	72	370	277	199	200	122	179	214	83	285	92	364	61	111	175	272	101	189	65	133	384	173	286	265	216	319	80	95	75	86	75	227
PFUS02205	38	16	68	18	32	34	46	64	68	52	96	71	34	52	13	47	16	52	124	55	74	49	56	45	104	44	53	11	75	29	49	59	13	19	60	19	161	84	55	83	30	43	94	17	61	38	38	25	78
PFUS02206	0	0	0	3	2	1	15	2	5	8	9	3	4	0	0	5	1	4	5	13	4	2	3	2	64	3	0	1	0	0	1	4	2	3	2	1	1	2	9	2	0	1	0	1	15	2	4	4	5
PFUS02207	45	16	85	40	32	25	61	78	56	71	65	77	46	46	36	51	27	47	94	63	70	48	26	32	171	66	47	11	31	29	40	40	53	10	72	31	176	93	61	76	49	35	69	64	111	30	25	25	89
PFUS02211	5	41	40	9	26	18	11	15	10	3	10	7	15	118	13	7	1	7	18	22	84	114	16	8	8	0	12	2	14	1	27	27	5	2	14	7	19	172	11	29	20	20	50	28	23	6	9	1	25
PFUS02212	713	293	1338	602	459	542	707	1425	833	917	794	1136	1113	846	551	826	552	1291	1662	1164	1400	1400	479	493	967	303	1038	466	704	244	656	1322	1643	547	562	852	1622	1924	1656	1239	1133	677	2146	819	861	794	509	412	1477
PFUS02213	98	55	87	99	63	128	114	256	106	179	100	130	189	89	85	130	143	320	262	150	163	202	88	104	242	90	156	136	101	54	124	284	192	91	72	137	287	219	317	168	262	109	387	242	199	73	39	42	203
PFUS02216	346	20	510	17	85	39	43	41	123	20	126	106	48	204	24	179	14	14	229	68	132	40	78	40	261	16	145	7	131	14	44	27	132	17	67	22	156	244	35	96	42	77	126	86	36	62	70	22	65
PFUS02217	48	14	142	27	24	43	35	88	67	60	95	43	43	38	15	54	27	58	146	59	85	63	39	29	40	17	52	20	111	14	19	80	119	24	55	20	180	91	33	37	35	48	109	67	60	53	27	26	100
PFUS02218	378	174	862	262	201	251	293	608	438	383	448	673	455	390	272	468	272	611	1138	561	649	521	399	263	818	118	542	243	983	142	340	716	1620	372	327	264	719	1062	686	711	546	478	1225	478	346	379	332	180	947
PFUS02219	111	36	138	57	62	119	94	136	60	147	126	109	110	134	90	62	75	113	167	140	106	145	88	78	104	188	103	39	93	96	69	104	41	9	147	32	304	110	125	94	71	108	165	135	107	85	97	102	119
PFUS02220	213	107	328	149	144	189	271	228	294	295	281	250	237	242	172	185	132	258	425	473	430	219	247	159	321	332	232	74	256	169	167	208	156	89	260	89	567	471	291	312	234	210	380	379	297	196	209	221	362
PFUS02221	233	111	277	115	60	68	293	235	316	246	351	418	221	273	113	209	77	228	558	242	386	142	342	239	388	115	214	76	428	245	164	215	480	153	199	63	599	515	187	439	244	318	586	301	150	138	170	151	364
PFUS02222	86	34	90	21	41	24	60	40	71	59	72	160	32	68	34	72	15	85	227	139	99	24	141	57	391	34	122	15	237	52	91	58	159	25	57	20	158	272	39	191	50	162	149	115	32	50	50	39	207
PFUS02223	4533	2273	5772	2859	2834	3257	4958	3682	4977	4408	5000	6992	5623	5438	3762	4420	2408	5970	8141	8306	7670	5252	5250	3770	11114	3255	5233	1913	7484	5392	5008	4898	5902	1748	5550	3574	8505	10297	5995	6873	4915	4829	9913	4945	2859	4365	5535	4077	7017
PFUS02224	54	18	72	20	35	48	52	33	31	34	79	33	38	62	41	26	17	52	87	56	51	34	38	49	110	51	56	18	75	35	22	45	18	16	64	35	86	52	51	71	32	37	87	81	53	52	32	35	71
PFUS02225	19	2	35	7	6	11	36	37	18	25	18	19	24	42	15	21	10	22	44	44	37	38	15	13	18	43	10	10	18	16	13	17	3	2	27	20	67	26	13	23	16	40	31	28	33	18	43	54	22
PFUS02226	589	520	934	575	346	527	1253	1067	1398	1022	674	956	893	606	612	750	483	1459	1942	2047	1595	1388	731	622	1557	572	533	300	1000	772	818	981	2247	394	1005	1167	1290	3044	1692	1477	1293	715	1821	847	700	758	1014	1285	1584
PFUS02227	1767	891	2400	1038	715	569	1631	1542	2033	1516	1215	2281	2053	2259	1439	1392	805	1899	3256	2691	2503	1278	2101	1723	3986	1109	1809	901	3119	1929	2100	1991	2488	861	1398	767	2463	4084	1905	2936	1887	2230	4929	1630	1009	1179	1398	1592	2547
PFUS02228	124	18	121	58	53	54	159	101	78	151	74	84	75	150	68	60	38	84	149	94	128	97	79	33	156	239	79	16	63	23	121	84	8	5	161	18	562	101	66	89	43	80	70	158	220	97	82	45	101
PFUS02229	26	11	11	7	24	25	14	14	6	29	26	22	16	18	15	8	9	35	19	27	18	17	23	15	34	46	31	17	26	39	15	24	1	6	18	12	52	9	28	28	29	25	59	29	16	10	4	14	20
PFUS02230	62	36	126	58	36	66	115	142	97	95	118	90	100	99	62	75	53	99	203	150	149	120	62	61	199	107	68	43	129	86	91	122	162	49	116	35	241	207	125	94	101	85	224	130	125	85	63	79	148
PFUS02231	16	1	8	0	2	0	4	1	13	2	4	13	3	6	0	3	0	3	14	6	17	2	16	0	13	0	7	1	9	0	13	1	11	0	4	1	22	24	0	10	2	11	9	24	0	3	10	0	12
PFUS02232	46	20	82	21	77	52	75	86	113	49	89	55	41	72	34	64	13	25	116	97	140	64	78	28	174	33	59	3	84	32	62	59	26	12	72	14	145	109	50	81	28	64	53	15	61	54	69	18	91
PFUS02233	43	23	51	36	36	39	61	62	70	77	58	82	87	37	36	84	21	96	140	116	123	56	53	48	120	44	49	25	95	56	58	73	163	25	68	42	114	146	110	129	73	79	128	50	56	40	52	66	132
PFUS02234	21	9	35	7	13	17	38	23	28	21	31	19	10	15	10	11	5	29	36	28	30	23	24	15	3	52	18	4	21	13	15	22	27	3	41	6	65	69	13	36	5	14	18	44	9	13	11	27	23
PFUS02235	703	465	885	440	365	433	1110	764	995	892	671	1045	865	775	505	748	380	1008	1511	1789	1324	899	806	603	1683	404	697	282	1400	765	737	703	952	313	880	466	1328	1772	832	1247	850	847	1457	796	458	711	969	825	1150
PFUS02236	33	4	32	5	12	14	24	20	31	16	22	34	15	27	5	26	10	11	50	37	52	31	24	5	72	13	33	3	29	0	13	5	93	25	24	6	86	80	30	39	25	22	33	0	31	15	6	9	50
PFUS02237	6	1	34	0	21	6	24	2	36	11	26	24	7	19	4	19	1	6	38	36	36	4	13	1	47	1	15	5	19	3	15	2	4	3	32	3	36	39	5	30	3	6	12	30	6	19	29	11	28
PFUS02238	105	63	152	80	36	52	167	157	180	180	102	139	128	125	122	102	63	214	234	169	276	216	103	117	261	89	93	53	143	105	136	181	88	34	179	165	183	290	219	185	162	101	300	84	114	136	174	167	175
PFUS02239	0	4	3	2	1	12	0	26	1	8	1	0	7	0	12	0	7	15	1	2	0	20	1	14	9	14	1	2	0	6	3	11	1	8	0	8	1	6	17	0	24	3	48	0	5	3	0	8	3
PFUS02241	4	2	12	6	34	17	11	2	4	9	9	5	6	5	4	2	6	10	14	15	12	10	6	8	10	15	7	1	10	12	11	10	2	3	16	3	33	22	6	4	7	16	17	13	11	3	3	5	13
PFUS02242	2	0	5	1	0	1	0	4	3	2	7	14	5	4	1	0	2	2	12	8	6	3	4	1	10	12	0	0	2	0	4	6	13	0	6	2	30	11	15	7	6	3	2	6	5	2	3	5	2
PFUS02244	121	55	145	84	75	65	140	144	153	180	104	114	111	130	70	94	52	147	198	92	229	240	98	75	137	115	208	68	73	82	98	137	11	5	207	98	238	152	172	155	89	112	174	167	182	214	169	103	165
PFUS02245	1	1	1	0	0	2	7	8	5	9	5	0	6	2	4	1	2	6	6	11	10	5	1	7	4	1	4	1	1	3	5	6	8	3	6	2	6	14	8	9	4	6	7	13	0	3	2	5	9
PFUS02246	34	37	53	32	16	43	113	68	64	91	47	68	70	28	34	57	36	78	115	82	94	83	23	40	29	72	38	21	54	63	56	36	32	16	76	72	103	128	121	71	75	51	129	103	35	35	63	71	86
PFUS02247	1376	740	1189	708	780	458	1134	870	1487	1013	922	1869	1214	1555	1092	1503	638	1228	2299	3090	2105	779	2166	1233	3951	673	1056	378	2740	1408	1660	1277	1650	411	1342	639	1844	1950	1134	2218	1183	1624	2437	1070	689	1002	1475	894	1946
PFUS02248	7454	4309	10035	6474	3457	7096	7639	9451	6817	11348	7648	7579	10098	7861	8126	5435	5576	10388	9528	8059	10423	13059	5774	7639	11238	7746	10266	4115	8504	9083	4993	9888	5165	2333	6501	7465	10214	9621	11621	6584	8030	5310	18687	7637	7375	7180	6730	9514	7537
PFUS02249	0	2	4	3	0	0	6	9	5	20	3	2	0	2	1	1	1	5	8	16	3	12	2	4	0	0	4	0	6	6	2	1	0	1	11	2	12	9	1	1	1	0	19	11	0	2	4	9	3
PFUS02252	0	7	2	9	1	4	6	7	11	18	1	3	21	1	6	3	6	12	4	3	6	11	4	16	1	9	3	7	7	26	1	2	5	3	1	6	1	3	17	5	7	2	33	0	0	0	1	15	3
PFUS02253	71	41	81	76	31	52	175	256	165	251	80	124	180	107	91	93	68	163	233	145	205	210	101	54	287	247	82	42	79	70	130	199	24	18	241	86	303	159	146	127	120	80	139	130	218	135	153	156	181
PFUS02254	52	27	114	54	50	47	103	129	106	93	68	104	98	62	60	75	58	146	135	229	118	104	57	53	156	73	60	27	83	51	100	149	142	40	133	57	158	243	149	150	147	61	119	157	68	56	72	87	153
PFUS02255	19	12	55	17	12	18	91	78	86	120	94	70	50	38	10	47	11	44	107	101	103	78	32	33	69	39	45	18	48	22	47	62	18	9	142	29	98	102	59	79	49	65	54	96	86	93	50	33	77
PFUS02256	119	22	129	49	26	38	83	106	95	87	91	110	82	116	42	65	32	95	181	89	92	68	73	51	216	151	89	31	106	49	89	87	69	15	86	30	265	171	119	136	77	76	126	126	83	64	70	58	112
PFUS02258	59	49	115	82	47	105	363	226	229	243	143	164	179	63	79	144	71	184	254	358	338	257	115	114	403	123	101	41	197	114	154	137	138	40	233	78	271	289	174	195	173	142	258	145	152	149	168	200	227
PFUS02260	29	32	43	26	30	41	37	48	53	67	64	75	67	31	29	33	29	60	87	89	62	46	40	40	180	42	66	13	54	42	52	74	44	8	32	38	142	112	68	83	95	64	64	84	76	21	51	33	92
PFUS02261	74	34	158	49	23	128	58	83	28	64	70	72	74	83	68	28	23	130	90	43	54	65	59	86	48	97	47	49	77	75	45	60	36	28	40	22	124	60	115	43	73	45	153	53	55	42	50	71	61
PFUS02262	33	8	56	24	12	21	66	53	31	45	43	40	39	40	14	35	14	45	78	70	42	38	22	23	44	126	21	7	32	20	27	35	24	10	32	17	224	60	31	55	42	28	45	43	94	27	23	37	58
PFUS02263	171	103	143	114	131	244	243	212	160	279	194	207	188	155	166	105	105	287	295	265	267	210	173	205	478	326	147	95	236	224	152	193	189	65	153	77	531	284	223	254	192	151	407	166	306	134	141	269	206
PFUS02264	200	19	130	27	78	45	133	78	125	44	141	157	45	145	57	80	22	43	124	167	164	57	169	45	345	30	68	10	213	61	75	60	110	20	130	23	137	132	64	138	24	79	86	107	38	114	122	46	147
PFUS02265	1460	504	1381	531	1031	658	1621	816	2063	877	1805	2381	915	1857	778	1529	419	1110	2885	3193	2713	700	2500	831	4827	522	1357	287	2988	1162	1780	1059	1197	333	1572	515	2216	2817	936	2770	1017	2041	2032	1157	525	1420	1764	679	2297
PFUS02266	25	9	0	0	0	0	1	0	2	0	2	1	0	11	3	1	2	1	0	0	1	0	0	1	2	1	44	0	1	0	39	0	0	1	541	5	5	59	3	0	0	0	2	0	11	2	3	0	5
PFUS02268	206	22	180	13	12	3	142	40	61	43	110	197	27	125	15	95	12	28	205	89	93	21	73	8	45	77	300	10	150	2	53	48	137	7	543	3	768	227	22	131	29	138	32	365	157	79	56	2	145
PFUS02269	1581	1081	1929	1433	1192	2244	1259	2436	1286	1497	1128	2023	2594	1706	1817	1363	851	1857	2411	2726	2065	2311	1950	1841	3642	1320	1311	689	2947	2201	1451	3663	2457	734	1331	1307	2256	2653	2830	1706	2117	1629	6859	1299	1315	1286	1701	1411	1884
PFUS02270_PFUS02271_PFUS02272	2449	2119	2753	2681	1789	2866	2850	4497	3236	3248	2555	4152	5502	3112	3478	2963	1675	3351	4627	5823	4467	5491	4160	3577	8518	2064	2567	1280	5871	4370	3197	6543	6417	1721	3180	3460	4174	5959	5481	4001	4529	3409	13575	2225	2226	2838	4078	2885	4334
PFUS02273	368	352	368	347	221	383	330	441	333	617	338	462	677	450	572	414	371	726	561	807	538	545	464	631	816	494	354	284	606	849	483	565	816	287	367	426	463	571	683	506	674	401	1584	365	373	319	432	605	545
PFUS02274_PFUS02275	1099	927	918	1028	691	950	971	975	1129	1531	962	1584	1900	1460	1611	1185	852	2412	1810	2345	1626	1267	1732	1441	3083	1264	959	674	2252	2486	1390	1799	1591	685	1120	1099	1555	2070	1881	1754	1726	1422	4256	999	993	1063	1413	1300	1707
PFUS02276	26	22	17	6	11	16	12	32	5	18	32	31	31	36	32	30	20	44	46	32	24	32	35	37	29	18	26	8	48	54	20	41	26	11	26	23	18	33	34	30	27	27	55	27	6	23	27	26	25
PFUS02277	189	112	237	163	142	220	274	275	294	333	273	175	215	206	126	154	107	297	318	457	479	372	174	186	497	263	177	85	214	162	184	246	131	82	331	125	485	360	295	207	206	164	416	284	213	187	250	308	294
PFUS02278	6	1	7	5	1	7	19	15	7	7	8	7	51	2	15	8	9	3	12	1	9	16	6	5	41	40	11	8	7	1	2	8	0	1	8	1	34	3	25	4	17	7	24	1	171	7	3	8	2
PFUS02279	79	25	60	30	36	87	122	97	81	118	104	61	85	57	45	51	25	95	114	150	188	123	55	37	188	65	91	28	55	54	51	73	41	13	107	37	148	100	57	70	66	59	112	102	93	86	100	97	105
PFUS02280	94	25	162	72	39	80	151	226	135	230	224	90	80	104	64	77	57	111	209	111	219	169	81	81	120	121	81	38	105	60	71	87	57	23	126	39	532	190	100	134	77	97	152	186	186	131	73	103	147
PFUS02282	140	36	397	67	78	118	326	228	161	206	436	194	99	196	56	147	89	119	542	202	218	205	116	110	246	234	232	42	239	60	93	124	148	44	190	50	651	446	138	275	153	169	307	340	389	180	107	67	371
PFUS02283	38	32	55	31	14	31	108	82	65	80	36	90	79	30	36	34	28	80	113	145	103	84	38	16	116	24	29	13	65	38	46	63	114	21	86	23	71	166	87	107	115	33	105	0	24	37	58	72	100
PFUS02284	148	37	222	80	90	92	198	173	153	155	214	143	128	214	69	156	81	135	231	157	173	171	95	85	279	150	157	51	109	71	125	129	66	16	158	61	327	168	136	166	128	108	240	198	111	118	102	94	164
PFUS02286	2	2	3	12	5	3	15	19	5	27	7	8	20	4	6	11	14	29	6	10	2	27	3	11	1	48	10	7	3	4	4	34	3	3	2	14	37	0	23	7	13	3	30	15	58	4	2	13	1
PFUS02287	5	0	2	6	2	5	2	10	1	8	6	6	10	2	10	16	7	15	3	11	3	8	3	2	12	81	13	1	0	3	9	21	1	0	8	3	196	13	18	9	11	2	16	63	188	4	3	3	22
PFUS02288	887	186	1125	473	293	572	1330	1649	951	1951	954	856	723	705	521	589	395	943	1176	556	1857	1320	567	397	1582	631	430	270	550	405	475	1073	166	85	1172	341	1672	865	825	743	556	537	1203	621	791	1005	937	895	942
PFUS02289	25	22	56	19	9	17	14	25	23	30	14	30	31	16	14	33	19	37	77	76	42	25	16	21	46	4	29	8	38	26	24	34	63	24	18	15	55	154	55	62	46	29	72	3	16	16	13	8	95
PFUS02290	304	96	329	131	147	253	363	312	132	265	280	196	190	237	132	178	139	279	342	248	257	246	208	198	882	448	315	89	260	197	157	288	96	37	247	103	962	180	255	219	180	215	448	341	431	194	193	190	256
PFUS02291	3	2	68	1	0	3	4	4	15	9	51	14	4	23	14	3	4	3	72	8	2	5	3	5	24	10	12	2	14	5	4	9	0	3	12	4	0	44	8	9	13	9	13	59	0	2	2	7	16
PFUS02292	898	580	984	589	508	601	802	831	910	1218	669	1091	1039	887	861	754	576	1139	1455	1970	1321	1199	901	801	1779	667	745	335	1470	980	841	1045	1378	587	694	551	1318	1831	1246	1287	1204	910	2478	919	661	616	729	778	1226
PFUS02293	75	66	102	62	33	39	107	101	131	103	94	110	129	85	97	124	72	127	215	178	136	81	128	145	365	54	55	53	190	100	117	157	80	55	77	56	79	231	138	200	184	128	321	90	51	55	86	60	155
PFUS02294	3028	847	4521	1300	818	1015	1693	1789	2329	2249	2006	1942	1868	2741	1086	1584	654	1725	3492	1497	3627	3293	1643	1209	2019	1431	2089	627	1881	937	1672	1920	3427	801	2088	929	3593	3562	1995	2273	1406	1461	2895	1767	1685	2457	2159	1320	2279
PFUS02295	759	160	1059	263	219	384	501	542	565	632	644	667	439	872	362	395	200	529	1268	492	805	557	426	364	789	327	462	209	680	265	340	453	400	159	569	191	939	1081	570	698	415	354	730	251	458	456	535	401	612
PFUS02296	606	438	772	499	362	665	704	762	573	902	571	648	915	687	759	525	472	1010	877	714	559	775	472	781	1041	648	429	376	611	987	406	721	350	257	413	494	879	663	778	566	733	473	1931	475	660	299	379	743	549
PFUS02297	217	125	299	60	284	98	93	107	112	53	508	375	84	816	128	214	104	73	645	155	169	170	126	179	902	174	662	106	394	104	54	52	61	46	1290	140	434	594	138	379	449	257	297	217	223	437	105	54	446
PFUS02298	16	17	27	59	54	62	40	64	33	65	29	36	59	22	47	33	36	38	50	65	61	87	20	35	271	30	25	21	32	39	20	44	22	39	32	23	79	46	53	21	38	31	83	55	46	18	23	45	68
PFUS02299	2003	678	3074	1079	1143	1956	1344	2001	1561	1694	1888	2253	2137	1924	1227	2042	1126	2673	3344	2035	1681	1620	1526	1849	4858	1935	2655	1016	1849	1564	1207	2013	2229	639	1289	999	4148	3266	2936	2132	1756	1479	4587	3353	2496	960	1239	1596	2199
PFUS02300	313	21	324	25	242	61	65	15	79	2	97	181	122	356	44	554	45	13	206	353	130	47	202	76	944	110	771	32	261	15	217	6	50	8	120	25	939	306	82	218	95	192	180	664	196	81	161	14	256
PFUS02301	1504	53	2191	67	384	151	570	156	509	88	910	537	277	1670	99	849	114	60	905	447	754	261	459	188	728	269	1007	102	547	41	355	79	288	28	518	55	1581	658	177	485	137	341	285	621	392	380	452	106	564
PFUS02302	201	186	307	224	142	184	335	328	321	301	206	469	470	260	250	333	265	485	636	809	383	309	293	231	598	185	329	138	432	320	356	460	549	172	263	306	474	907	655	555	533	321	722	418	221	183	222	266	571
PFUS02303	221	53	424	60	119	170	144	128	116	140	199	169	156	269	104	81	77	181	308	124	194	170	158	157	302	204	196	71	195	108	108	145	124	34	131	62	335	279	211	188	132	145	303	148	253	131	107	124	172
PFUS02305	12	30	15	10	5	23	20	18	15	32	1	16	22	11	15	6	9	21	26	7	20	22	7	28	5	18	9	5	23	29	13	39	6	8	9	14	14	26	37	17	26	9	51	5	9	9	16	18	18
PFUS02306	92	68	130	96	104	122	148	156	146	125	129	164	135	99	95	73	62	154	207	248	188	134	131	111	254	155	95	42	166	131	85	124	76	46	136	74	214	216	175	124	133	82	246	133	112	69	120	114	193
PFUS02307	15	8	19	20	5	19	33	23	25	33	16	28	26	17	19	32	15	42	50	31	48	25	27	21	21	20	13	16	24	21	15	33	48	8	22	12	46	49	20	29	25	23	51	32	18	13	19	11	27
PFUS02308	291	265	557	438	315	271	1085	894	1292	1056	523	742	847	428	408	798	431	1019	1501	1820	1432	1107	677	468	1730	517	739	266	906	620	736	867	1209	288	1102	732	1271	2108	1151	1174	894	748	1498	1002	482	695	1001	924	1543
PFUS02309	27	10	46	13	9	19	28	29	39	35	36	26	22	37	19	28	20	26	47	47	36	31	34	9	63	19	19	3	40	18	23	49	4	1	35	11	52	33	25	41	30	37	39	4	30	18	35	22	31
PFUS02310	2	2	5	1	6	5	0	2	0	5	5	2	5	4	4	4	4	9	4	6	3	0	5	1	4	3	1	0	1	2	2	6	1	1	5	2	5	5	3	3	1	1	9	0	6	1	2	3	3
PFUS02311	354	245	393	418	152	521	547	767	358	1056	601	337	614	393	478	205	344	936	662	279	482	623	374	646	767	664	245	263	445	623	324	618	169	183	320	310	622	419	754	397	529	296	1300	348	638	301	302	801	367
PFUS02312	113	509	199	561	125	350	702	746	483	1238	278	392	831	175	461	264	474	1063	596	973	722	1195	265	501	487	372	152	255	457	731	374	929	314	406	491	593	414	786	1208	493	1127	270	1494	145	414	276	426	1122	644
PFUS02313	456	352	505	420	269	436	540	498	360	627	396	504	816	540	651	433	462	940	659	879	604	697	452	652	1506	732	532	409	644	881	485	721	538	267	434	641	956	760	973	627	745	554	2114	428	540	393	422	637	693
PFUS02314	182	63	331	119	108	144	164	221	194	229	312	179	184	249	104	177	110	218	294	234	236	229	139	148	313	293	243	82	149	123	158	153	80	29	178	105	570	280	218	256	198	168	389	466	367	140	167	154	215
PFUS02315	3	1	4	4	1	1	19	4	10	7	12	8	7	4	6	3	2	9	10	20	6	7	8	3	1	15	3	1	10	1	7	6	1	0	7	1	26	11	8	6	6	9	9	21	22	1	9	2	5
PFUS02316	15	14	52	22	13	21	44	46	58	34	34	51	45	16	22	31	16	45	60	95	46	36	28	27	92	18	28	14	48	43	37	34	18	21	34	24	76	87	35	44	44	30	41	13	35	22	22	49	59
PFUS02317	34	32	76	83	39	81	130	133	115	127	79	142	138	80	57	92	57	136	253	278	171	119	69	59	210	133	72	29	98	81	82	127	62	36	167	61	280	255	166	159	157	79	201	80	107	64	98	128	169
PFUS02318	10	2	14	11	9	15	31	20	11	12	30	8	9	15	8	4	9	14	19	13	12	13	7	5	0	18	13	6	7	10	4	5	2	0	8	3	28	12	8	21	10	13	14	9	24	4	11	5	12
PFUS02319	15	9	29	4	13	21	22	10	16	23	13	30	20	15	4	14	9	19	16	9	14	7	18	8	1	19	11	4	10	8	13	15	7	6	15	7	30	26	15	19	9	4	28	0	19	12	12	13	25
PFUS02320	1122	896	2072	1042	749	842	2254	1729	2732	2148	1503	2132	1825	1804	1482	1716	782	2551	2930	4075	3357	2611	1948	1610	4329	838	2932	916	3599	2689	1918	1976	4945	1121	2484	2262	1890	5180	2433	2854	2042	2288	5774	1661	751	1625	2246	2015	2977
PFUS02321	510	544	736	825	397	799	1358	1111	966	1938	826	992	1308	695	1000	653	609	1566	1112	1393	1274	1670	788	1370	1794	1372	751	504	1022	1470	590	1107	576	395	938	1028	1535	1284	1228	1035	1194	749	2789	1096	1094	670	869	1702	979
PFUS02322	119	37	113	59	46	39	102	108	118	116	69	116	135	127	85	84	56	100	152	184	127	108	104	105	170	57	113	43	127	90	85	113	76	31	89	81	139	183	160	127	109	103	219	69	63	57	91	127	108
PFUS02323	0	0	11	1	0	0	15	9	3	2	0	2	2	1	2	1	0	1	9	3	6	12	2	0	0	3	10	3	4	0	1	0	0	0	4	0	18	11	1	3	4	3	2	3	22	1	1	0	7
PFUS02325	4	1	1	1	1	1	5	7	0	11	2	5	2	0	4	2	0	1	3	21	13	4	0	1	0	0	0	0	1	0	0	0	4	1	15	1	33	2	3	2	2	0	1	20	9	2	0	0	6
PFUS02327	15	18	19	13	2	8	94	67	47	54	21	38	28	10	19	20	9	29	52	58	91	58	18	16	81	7	18	9	33	17	31	22	14	20	59	12	55	84	47	32	38	25	61	10	6	38	60	43	62
PFUS02329	21	11	36	13	20	20	26	23	11	23	10	30	17	33	15	24	16	48	31	12	13	25	14	14	82	74	43	11	9	12	19	33	2	1	21	6	137	23	42	24	12	31	23	116	25	23	16	12	35
PFUS02330	16	5	21	9	4	7	12	19	12	24	32	28	18	8	10	13	6	18	30	29	18	8	12	13	68	32	11	4	11	6	12	14	6	4	16	1	53	14	11	20	10	15	14	1	31	10	19	7	13
PFUS02331	121	54	137	51	59	75	147	152	167	129	127	203	102	160	87	78	42	165	288	123	213	107	128	135	109	71	95	57	169	102	99	175	238	66	132	74	145	281	107	237	139	126	371	25	37	81	83	128	193
PFUS02333	6	22	11	32	12	21	92	74	65	66	33	49	66	12	30	31	23	49	84	113	102	61	20	13	10	15	8	16	22	22	39	61	73	20	63	20	61	94	78	53	58	38	88	30	51	34	69	58	62
PFUS02334	1	3	2	2	5	3	3	13	4	14	4	3	3	2	2	3	2	11	16	8	8	7	3	7	9	7	5	12	12	6	2	7	0	1	4	4	21	8	6	3	9	7	12	0	0	7	0	5	7
PFUS02335	6	1	15	5	6	4	24	7	14	10	9	11	11	8	6	7	2	7	18	19	30	16	2	2	48	6	11	2	11	10	11	12	32	6	11	3	28	31	18	18	15	4	24	21	0	13	16	16	13
PFUS02336	279	103	182	77	59	59	286	159	254	157	166	236	135	106	77	192	73	189	366	441	583	222	206	151	347	54	223	90	399	167	246	187	392	125	186	29	459	550	228	384	174	302	368	391	32	394	180	134	503
PFUS02339	40	30	66	33	22	69	102	87	108	132	93	72	85	48	54	37	39	97	185	96	147	81	77	81	29	25	45	31	101	65	75	56	76	44	68	22	70	137	107	95	92	78	227	30	15	50	72	116	71
PFUS02340	14	7	9	13	5	12	27	17	13	22	16	13	14	12	5	10	13	19	17	42	24	29	8	22	61	9	7	9	22	15	19	29	10	7	14	18	24	20	26	11	21	18	36	0	8	8	11	14	18
PFUS02342	132	78	171	121	79	90	451	343	404	409	304	235	189	144	89	207	81	191	382	484	650	528	188	135	370	162	226	90	233	142	218	216	202	63	465	144	468	504	217	342	179	212	384	125	155	339	430	353	383
PFUS02344	283	49	421	114	171	196	314	156	111	201	244	329	226	332	141	239	113	229	484	189	261	180	162	82	397	675	424	89	182	66	224	224	7	5	279	24	1117	213	183	274	198	209	190	1039	846	206	107	66	375
PFUS02345	42	12	70	15	38	49	26	33	16	23	25	34	30	46	19	33	14	30	38	23	31	22	21	37	47	74	40	18	34	26	29	42	30	15	25	10	89	37	44	34	38	19	61	39	87	20	16	19	30
PFUS02346	589	560	745	813	429	538	1699	1574	1744	1984	932	857	1144	601	730	868	575	1669	1906	1919	2222	2060	951	734	1596	785	908	426	1131	973	890	1158	721	297	1910	1235	1584	1940	1651	1272	1041	916	1888	711	819	1563	1698	1751	1526
PFUS02347	32	5	22	4	6	0	11	12	11	14	23	23	9	30	8	6	2	10	27	5	16	6	7	4	8	5	11	2	11	1	7	10	1	0	19	3	31	23	10	21	10	9	21	24	8	10	13	15	11
PFUS02348	35	9	49	25	18	18	51	41	36	31	16	38	19	19	18	38	9	25	67	65	48	26	21	34	60	16	22	9	46	28	9	21	60	20	26	14	61	61	47	32	25	39	69	32	0	23	28	29	41
PFUS02349	7	4	10	5	4	6	7	7	8	8	10	18	4	7	5	11	1	7	11	11	6	9	9	4	15	18	5	2	12	3	14	11	10	0	5	0	35	6	8	8	7	4	15	77	13	7	8	5	12
PFUS02350_PFUS02351	633	151	662	271	133	152	555	610	514	551	568	553	486	580	313	572	249	556	910	850	706	495	507	363	1466	438	764	212	734	408	531	629	352	136	573	323	1125	842	560	652	426	470	1009	280	468	443	443	348	680
PFUS02353	7	12	23	9	11	16	23	14	14	9	12	33	13	8	9	22	7	19	38	35	37	21	9	6	0	0	17	14	35	8	14	13	49	13	13	8	31	44	14	24	16	19	38	0	0	13	21	9	27
PFUS02354	157	47	214	68	92	169	115	170	132	124	149	181	111	143	59	109	55	127	234	120	209	95	141	85	313	108	165	49	164	89	97	122	274	43	120	33	241	238	97	192	93	174	264	177	79	104	109	90	183
PFUS02355	317	47	455	67	169	220	320	234	108	236	355	211	142	268	109	129	82	140	397	243	167	136	138	105	454	176	210	48	182	79	145	189	345	41	274	83	291	265	175	213	145	98	203	315	171	214	123	96	244
PFUS02356	251	46	575	91	87	99	326	339	236	281	588	350	220	348	144	184	79	194	427	185	291	207	223	142	359	116	252	67	255	102	159	177	123	44	346	78	363	368	232	239	158	208	330	208	172	246	204	158	314
PFUS02357	1423	672	2040	994	674	995	1396	1392	1554	1508	1548	1767	1533	1642	1106	1570	873	1607	2498	2674	2117	1498	1538	1203	2868	1077	1558	530	2284	1413	1306	1738	1744	501	1429	1021	2246	2674	1879	1965	1455	1495	3208	1608	912	1257	1376	1195	1942
PFUS02358	69	14	73	23	23	28	61	42	28	45	45	55	50	50	27	32	23	52	75	43	40	48	46	29	104	57	34	14	37	33	35	25	23	8	34	18	150	57	51	42	30	39	56	48	50	39	31	38	38
PFUS02359	9	7	2	4	1	7	14	7	5	7	11	7	7	7	4	7	7	9	10	23	7	5	2	7	16	11	8	1	11	5	4	7	5	6	6	1	14	17	12	11	14	3	12	19	28	2	4	6	11
PFUS02360	1	1	11	1	2	3	4	9	4	13	3	4	13	2	5	5	1	7	10	17	9	17	13	2	10	24	11	2	2	1	15	13	14	1	7	2	48	17	12	8	5	3	6	14	13	7	5	4	19
PFUS02361	9	5	10	11	9	9	26	18	7	15	22	17	14	15	4	3	1	18	32	40	35	17	18	8	1	15	24	2	27	9	21	15	12	4	24	5	52	38	13	16	9	12	13	0	14	13	7	8	24
PFUS02362	7	3	15	7	9	5	8	11	10	1	17	3	8	15	0	2	3	2	17	9	11	2	4	4	19	4	8	2	11	1	3	16	7	4	4	3	18	8	8	10	5	8	3	0	1	5	5	13	9
PFUS02364	60	20	81	33	64	22	113	119	129	105	62	67	41	44	24	76	18	63	129	118	194	175	37	35	121	10	107	35	56	11	78	79	77	22	148	30	150	156	56	82	56	61	110	24	11	81	50	25	111
PFUS02365	7	5	10	3	7	2	1	11	1	6	5	6	6	10	2	13	1	10	10	13	11	6	10	6	80	16	5	3	4	3	8	4	2	1	0	0	35	9	5	10	4	7	21	1	42	3	1	5	12
PFUS02366	6	2	7	0	2	1	6	5	7	11	9	10	6	6	2	3	1	3	6	2	7	4	3	0	18	0	11	4	0	1	4	3	0	0	12	1	22	9	3	5	0	2	6	13	10	2	6	3	4
PFUS02367	46	14	42	20	28	32	83	81	72	99	95	41	57	35	23	64	27	56	102	78	124	85	51	25	99	34	74	17	41	34	36	53	22	10	96	22	109	92	52	40	55	47	78	106	69	42	52	56	69
PFUS02369	99	19	134	41	28	66	57	88	64	71	105	74	63	93	35	64	48	85	132	80	96	66	74	64	219	188	96	40	65	49	67	103	24	9	68	23	335	73	74	66	72	58	79	108	93	38	35	51	72
PFUS02370	26	17	53	30	22	17	103	59	56	69	30	79	48	31	32	59	50	67	118	97	62	56	47	32	86	45	36	15	42	32	38	45	50	22	62	35	99	133	72	57	63	64	86	39	35	31	43	26	83
PFUS02371	5965	6519	7554	7997	3594	8106	5041	7817	5736	11854	4608	7237	12846	7954	10249	5002	6474	14827	9159	8581	7881	11735	5868	10875	12556	7036	5628	4725	8512	14277	5385	10394	8164	5226	5181	9778	6761	11115	13846	7975	12339	5624	25740	5276	6780	4963	6190	11884	6869
PFUS02374	5	7	27	3	6	10	28	26	21	14	38	30	15	27	5	22	7	9	69	19	23	22	13	9	16	26	20	7	32	4	12	12	19	6	32	8	39	37	18	30	22	25	44	32	29	24	11	15	29
PFUS02374_A	435	177	420	269	146	232	289	219	157	297	105	175	323	344	362	121	122	400	312	153	291	335	191	218	171	221	91	89	215	270	135	178	407	70	167	195	143	232	267	151	204	127	443	46	98	225	251	368	122
PFUS02375	9	5	12	6	0	2	18	13	17	15	30	18	14	9	8	12	11	22	31	8	21	5	21	12	48	12	6	3	19	13	10	13	7	8	24	9	55	16	22	13	9	32	36	0	7	8	16	11	16
PFUS02376	20	10	29	12	11	16	28	24	23	13	26	27	24	27	11	9	8	19	31	22	45	17	17	14	24	7	17	11	17	16	14	26	18	2	29	14	26	32	26	25	9	12	26	27	17	27	26	15	29
PFUS02377	53	48	70	86	98	129	160	134	139	125	55	174	117	83	72	99	50	132	189	216	196	139	84	58	160	182	81	34	94	49	99	118	145	37	142	123	307	261	158	160	153	107	190	84	134	91	108	111	198
PFUS02377_x	186	44	261	61	72	59	97	137	64	128	153	148	150	172	92	133	72	170	176	160	121	134	132	109	382	222	207	74	109	113	107	148	97	36	112	77	299	143	182	151	144	111	280	141	214	108	103	106	148
PFUS02385	952	514	1387	842	524	650	1106	1200	1016	1595	1044	1088	1268	1029	928	923	617	1343	1730	1708	1664	1697	976	904	1933	1031	925	506	1236	1182	849	1282	807	349	1447	723	2114	1748	1305	1284	1123	948	2449	1205	903	1111	1245	1203	1452
PFUS02386	38	51	101	67	19	77	146	108	154	184	120	107	99	55	38	64	41	127	171	196	229	180	76	75	105	54	67	56	132	120	66	102	80	53	156	81	128	224	141	124	101	70	218	79	68	97	106	142	141
PFUS02389	178	122	311	164	137	171	510	380	412	408	295	292	334	256	209	265	171	415	624	468	499	317	261	238	565	289	254	127	393	321	283	355	190	94	331	185	669	554	372	489	353	310	632	304	225	235	238	376	444
PFUS02390	11	10	24	14	22	32	24	30	16	23	9	34	36	24	18	14	7	45	74	43	20	13	27	22	36	41	31	22	53	24	25	41	31	9	22	10	91	68	24	58	27	45	86	24	54	17	14	13	53
PFUS02391	14	10	16	27	25	23	54	24	25	50	35	23	26	25	22	33	14	27	56	21	51	43	32	25	8	56	31	17	33	28	28	30	13	8	38	5	177	33	14	65	14	41	75	49	57	28	23	23	41
PFUS02393	41	26	48	34	37	51	47	30	45	35	40	73	56	45	31	54	26	74	107	113	84	42	32	24	127	38	39	16	75	46	55	66	34	18	39	24	88	100	88	80	50	64	103	25	22	51	45	16	77
PFUS02394	2598	984	2242	1201	1263	1345	1530	1580	1874	1963	2001	1984	1760	2230	1628	1368	837	2006	2456	2379	2976	2232	1988	1758	2721	1419	1438	646	2675	1906	1404	1786	1650	675	1854	1265	2169	2478	1890	1734	1341	1696	3911	1205	1092	1828	1790	1820	1913
PFUS02395	266	58	318	89	82	154	244	188	135	184	172	169	148	248	113	73	55	192	255	98	158	104	125	113	422	232	126	36	121	83	96	119	60	14	160	43	398	104	108	110	93	77	168	189	239	106	129	189	99
PFUS02396	221	104	129	120	154	155	184	181	252	236	192	260	229	179	189	131	123	307	386	357	265	142	325	253	662	180	255	93	279	240	288	353	91	57	189	204	369	267	186	353	250	306	481	215	159	148	168	239	336
PFUS02397	3811	989	3667	1309	1992	1926	2629	2019	3008	2214	3569	3307	2051	3938	1812	2407	944	1997	4554	3535	4362	2334	3395	1614	6678	2071	2981	674	4184	2041	2436	2387	2632	458	3089	1254	6687	3667	1872	3072	1557	2765	4170	2683	1857	3105	3677	1880	2852
PFUS02398	449	190	573	360	175	263	307	374	309	498	342	479	451	446	327	327	196	458	619	432	482	416	335	300	641	419	246	197	507	415	278	309	298	115	468	224	542	598	464	353	408	380	794	149	276	303	327	412	445
PFUS02401	15567	5496	15114	5893	5862	4858	6822	5577	9387	7301	7251	10334	8707	14375	8690	10478	5054	8712	12156	17680	13001	7515	11374	7059	20410	6351	10000	2846	14585	9791	10402	9686	14827	2656	8540	6328	15105	16278	9803	12223	8668	9361	17504	9842	5772	8819	11106	7233	11243
PFUS02402	13652	5608	17527	6453	6316	5169	8531	7104	10884	8347	8758	13620	11113	15638	9167	12851	6168	11087	18181	20562	14691	9365	12574	7668	24172	5444	12987	3852	19828	11053	10988	9869	20161	4375	9353	7412	14131	23523	12196	15130	10384	11832	24650	11058	5750	9554	12566	7805	13670
PFUS02403	74	24	111	62	44	28	189	148	115	205	104	96	93	77	66	47	44	100	181	195	201	182	70	35	204	113	62	32	84	43	49	89	53	17	172	33	307	165	59	92	79	95	133	69	165	130	94	112	120
PFUS02404	21	3	27	7	16	18	20	15	17	4	15	26	19	24	13	14	5	22	25	18	7	11	14	10	30	15	17	6	15	17	19	21	10	5	13	4	41	27	16	24	13	8	35	9	47	9	8	8	20
PFUS02405	22	3	28	9	11	19	16	42	35	18	33	10	15	20	20	15	3	21	28	29	55	33	18	14	76	14	10	8	10	12	17	8	1	1	30	8	35	32	29	20	8	17	23	14	8	33	27	34	30
PFUS02406	73	70	92	86	56	102	147	117	96	138	113	212	177	151	193	92	112	207	166	271	238	165	189	168	342	136	82	79	261	250	148	225	86	81	183	88	162	229	239	206	196	156	489	134	147	102	115	134	199
PFUS02407	634	415	753	549	230	594	563	757	687	833	663	786	907	750	796	651	397	911	993	1070	991	756	785	731	1441	755	585	352	1019	1125	613	920	561	257	769	612	900	1070	911	760	766	727	2082	454	537	498	667	705	764
PFUS02408	28	22	61	34	10	27	38	58	53	77	30	135	77	37	39	52	25	72	140	22	75	33	19	25	8	4	9	12	19	27	37	57	18	23	43	35	27	184	94	121	69	18	50	4	26	37	25	34	93
PFUS02409_PFUS02410	111	959	109	1160	34	488	442	979	161	1953	190	275	2130	95	1195	107	1178	2991	349	228	238	1686	207	1488	396	2158	114	817	198	2355	178	1519	176	631	159	910	331	319	1856	281	1655	181	3979	471	1322	83	150	1816	215
PFUS02411	74	35	149	60	81	69	152	158	124	162	153	75	94	112	68	107	44	106	188	127	157	121	85	77	270	112	150	47	110	87	60	129	36	23	133	78	252	154	104	112	81	96	188	111	82	125	98	88	126
PFUS02412	3706	878	4887	989	2154	1468	3172	1894	4216	1942	4184	3920	1734	3938	1410	2520	745	1707	5585	4405	5641	1790	3536	1541	7550	1250	3107	647	5315	1622	2858	1882	5087	703	3551	1180	5087	5419	1825	3906	1631	3118	4107	2519	1210	3632	4309	1718	3613
PFUS02413	219	23	281	43	66	51	167	93	176	107	170	150	50	201	38	84	23	55	225	152	256	76	123	52	185	87	124	21	168	43	93	49	90	17	200	34	317	185	51	141	34	126	99	146	58	211	212	68	145
PFUS02415	275	152	389	191	162	315	347	408	326	409	276	282	378	331	221	235	201	418	507	462	372	343	268	323	581	242	330	151	413	376	278	334	341	142	235	197	399	514	415	297	343	295	821	152	166	210	259	355	306
PFUS02416	173	31	209	54	65	111	154	173	161	193	298	186	107	132	50	143	64	131	308	172	184	128	114	81	284	155	235	51	155	80	107	118	100	23	162	50	487	269	140	178	121	128	215	306	311	140	107	72	194
PFUS02417	145	40	246	71	130	201	213	194	145	192	190	196	160	196	79	121	78	168	280	158	202	127	142	117	460	225	150	45	173	110	120	220	97	30	186	68	360	225	187	247	131	144	265	165	192	118	144	137	194
PFUS02418	67	44	79	67	40	84	66	93	62	83	102	93	151	106	83	59	72	130	127	127	75	71	102	112	170	73	78	50	126	144	70	107	33	36	64	49	122	129	142	118	116	93	256	44	59	55	60	97	107
PFUS02419	2147	1689	3046	2096	1263	1913	2074	2560	2184	3679	1861	2367	3376	2809	2580	2043	1725	3387	3437	3345	3364	3847	2078	2532	3166	2184	1826	1257	2677	3272	1876	2992	1834	1235	2445	2128	3593	3678	3407	2755	3309	1927	6910	1834	2358	1957	2233	2909	2711
PFUS02425	258	105	200	101	146	140	462	254	412	411	303	420	409	288	224	217	156	379	637	493	699	496	533	343	484	399	466	268	677	554	262	354	130	84	432	156	777	359	230	415	345	517	851	332	293	410	466	483	347
PFUS02428	6	3	18	8	8	9	12	5	9	6	7	7	6	9	8	5	4	13	14	21	13	10	8	8	81	10	12	8	24	23	9	18	4	5	10	8	16	25	14	21	18	12	14	42	15	0	5	14	10
PFUS02432	5	3	9	6	2	3	3	2	3	5	2	3	1	6	0	4	2	1	15	7	9	8	5	2	16	1	6	1	8	3	2	4	0	1	8	3	34	12	2	8	4	4	4	2	5	5	1	2	6
PFUS02437	494	130	768	210	228	178	306	257	392	309	374	538	271	398	149	320	132	343	888	578	475	241	388	227	939	198	581	121	666	184	318	292	426	116	290	132	546	880	291	511	248	437	716	270	274	326	240	189	591
PFUS02438	399	347	451	412	252	441	531	484	647	676	341	563	699	463	501	510	363	862	823	829	704	553	528	580	1088	552	504	321	724	859	534	763	1058	365	388	529	723	1069	883	742	661	558	1608	553	520	308	464	632	741
PFUS02439	446	752	303	892	199	931	563	1103	433	1410	280	549	1665	431	1082	280	852	2065	686	707	647	1285	517	1267	902	849	389	742	605	1772	404	1416	724	786	336	852	421	657	2092	571	1394	448	3327	534	713	332	384	1465	635
PFUS02440	129	108	221	127	34	114	145	138	115	161	111	137	249	189	211	88	154	297	259	189	173	207	101	217	142	141	118	118	277	224	135	207	150	166	83	86	197	244	255	196	251	141	677	116	114	92	72	264	150
PFUS02441	696	706	543	1049	205	1024	520	840	456	1342	558	503	1512	592	1428	337	657	1669	576	411	821	2123	514	1268	663	1202	452	694	699	1969	440	1148	451	417	436	833	706	545	1507	465	1020	453	3312	658	1049	655	699	1489	605
PFUS02442	474	936	500	1173	177	605	655	1166	685	1606	387	775	1839	488	1321	446	792	2289	850	1012	1123	1933	557	1185	1282	1140	327	585	733	1871	644	1590	1039	712	597	1367	837	1127	2376	811	1697	474	3333	874	1007	645	854	1784	1020
PFUS02443	840	444	821	466	481	461	780	571	969	723	773	1306	910	1238	761	1073	491	921	1517	1992	1379	660	1185	693	2492	577	1075	376	1789	1057	940	666	1130	428	1017	546	1273	1633	975	1533	874	1338	2349	881	454	763	930	711	1476
PFUS02444	44	37	31	48	4	4	209	79	256	129	47	134	76	80	47	103	47	128	122	250	134	79	78	67	126	26	61	17	75	52	66	56	44	17	150	78	51	164	88	134	80	49	103	79	9	130	249	155	65
PFUS02446	17	8	29	12	21	17	37	26	24	28	34	16	20	16	14	14	9	34	39	54	30	27	14	15	88	8	10	11	20	16	15	16	5	9	21	13	49	33	21	35	16	16	36	7	1	14	15	15	32
PFUS02447	57	10	71	38	31	51	97	58	60	49	67	62	42	61	39	50	26	52	108	94	86	56	69	43	126	77	49	23	62	45	67	67	28	27	76	36	168	84	54	74	51	78	122	93	46	51	49	40	88
PFUS02448	8	4	9	11	4	4	33	20	10	24	5	28	13	10	5	5	9	18	18	58	19	24	15	9	10	14	14	8	15	20	21	23	24	8	11	11	35	35	16	18	22	14	29	0	20	11	18	3	21
PFUS02450	22	2	19	4	4	6	25	30	13	23	22	19	15	13	9	17	4	25	30	37	19	15	17	9	29	9	12	8	20	15	8	34	13	5	14	9	28	23	15	16	11	15	42	45	19	6	4	20	29
PFUS02451	21	21	293	8	32	80	33	31	31	15	129	61	22	168	21	24	18	29	291	58	17	24	45	43	33	27	74	27	146	15	46	12	25	20	26	8	51	405	51	136	76	50	96	280	41	85	10	19	113
PFUS02452	3991	5133	4081	7252	1507	6064	4133	6401	3203	10375	3514	3723	10147	3932	8308	2882	6424	12591	4893	3549	4891	11773	3257	8560	7125	8426	3758	4767	3962	11563	2596	6766	2766	2693	3355	8672	5204	4816	11944	3752	7885	3129	19276	4361	7115	3037	3459	11058	3753
PFUS02453	327	155	427	172	71	285	209	268	222	282	195	517	382	287	250	182	163	391	576	204	290	177	213	301	738	250	124	114	288	311	162	271	488	157	114	118	370	453	370	409	350	210	641	259	270	97	125	235	285
PFUS02454	225	181	273	200	175	270	277	251	369	302	214	292	345	296	271	192	127	496	466	430	450	491	291	277	481	145	449	165	447	447	286	297	539	164	364	477	225	723	488	357	345	283	848	431	151	367	363	319	484
PFUS02455	344	91	582	126	175	217	299	249	206	192	178	355	248	309	182	363	159	275	506	384	277	211	282	250	687	327	444	116	337	200	262	289	504	81	193	161	527	440	372	320	206	291	676	715	217	170	223	160	405
PFUS02457	31	26	69	5	6	2	1	3	20	1	14	9	0	217	3	0	0	0	7	3	43	21	0	1	0	0	18	2	6	2	11	5	4	1	4	0	15	209	4	17	3	4	4	155	4	5	0	0	39
PFUS02458	75	51	140	62	40	37	72	61	48	44	24	125	140	91	97	72	42	147	171	202	90	60	111	94	185	49	104	53	153	120	84	126	448	106	41	66	97	163	148	154	120	90	349	90	84	28	48	61	168
PFUS02460	49	8	106	13	6	13	43	28	24	28	34	23	32	66	21	35	29	29	38	25	36	35	22	23	0	8	84	15	45	9	17	17	49	19	43	17	43	53	44	25	23	34	147	27	33	24	39	28	24
PFUS02461	18112	1057	25425	3490	10495	3882	12341	8498	9626	6674	26212	20881	5436	15216	2554	14443	2929	5179	25049	18006	16948	6661	13665	3594	52050	3952	21919	3512	16203	1364	10138	5633	5314	1528	12362	2053	60177	22697	10242	21373	5930	13109	11000	27817	12894	7948	7081	1458	24760
PFUS02465	2831	1341	2624	1795	1348	1592	2603	2138	2821	2819	2988	3260	2604	3047	2253	2395	1409	2993	4460	4493	4403	2573	3262	2456	6010	1754	2592	1105	4270	3007	2650	2578	3170	947	3055	1778	4040	4605	2876	3984	2636	3075	6137	2642	1526	2361	3231	2817	3365
PFUS02466	48	21	95	10	48	29	76	95	47	67	55	63	61	52	22	49	14	41	130	47	78	56	33	39	65	37	73	18	28	13	51	34	34	9	61	23	183	95	65	82	46	37	102	58	80	56	47	19	76
PFUS02468	680	194	912	273	203	468	595	507	609	633	391	624	410	572	300	362	242	473	831	406	948	664	439	410	788	334	458	196	515	356	369	374	400	130	590	247	1018	698	412	512	429	434	911	416	415	554	607	469	459
PFUS02469	20	9	35	11	7	14	31	21	19	40	20	23	42	21	22	9	14	36	52	27	50	16	16	18	43	23	13	3	22	23	24	30	49	5	22	20	63	50	40	23	27	8	36	19	8	23	20	31	44
PFUS02470	795	233	997	347	294	396	721	748	635	774	1072	684	663	1138	434	546	298	500	1517	777	924	663	710	465	1320	554	668	285	852	491	605	542	308	174	754	288	1129	1093	669	835	517	681	1232	715	573	697	583	477	676
PFUS02471	5061	2921	6150	4179	2017	3745	4793	5330	5794	6860	4445	6769	6771	5672	5149	4088	2957	6635	9485	5943	8398	7609	5159	5113	7962	3631	4799	2549	7070	6285	4126	4662	5194	1854	5760	4823	6909	10207	7405	7160	5452	5501	13256	5942	4018	5196	5678	6049	7037
PFUS02472	1286	811	1629	1107	423	909	878	1097	875	1176	1258	1411	1657	1385	1141	844	707	1423	1696	1394	1834	2012	948	1224	1638	733	1159	745	1606	1557	793	998	1112	526	960	1014	1047	1933	1649	1312	1158	1315	3831	1234	890	1288	1261	1320	1417
PFUS02473	721	623	976	741	303	460	519	563	605	739	895	1459	1477	946	974	832	621	1045	1250	1558	1336	1221	828	918	1435	619	918	587	1442	1363	1097	923	916	417	825	700	1026	1418	1192	1346	1141	1049	2844	920	660	798	906	889	1280
PFUS02474	362	538	394	753	203	496	585	867	627	1206	706	839	1077	533	806	516	656	1061	1137	834	1009	1040	647	966	1221	888	431	409	810	1160	548	880	244	300	684	580	990	1039	1109	939	1084	774	2308	851	870	528	548	940	801
PFUS02475	444	319	764	511	173	392	329	557	566	636	377	803	852	499	453	360	269	589	908	592	655	665	451	582	785	401	667	275	625	533	313	459	389	211	359	333	600	1142	764	728	665	502	1559	658	497	311	361	446	838
PFUS02476	1348	1100	1408	1263	920	1923	1438	1525	1244	2071	1288	1436	2220	1286	1648	993	1044	2667	2125	1985	2022	2219	1616	2028	2996	2053	1357	1148	2156	3153	1260	2225	1687	1088	1181	1135	2707	2220	2740	1656	2196	1514	5532	1695	1763	1067	1079	1707	1762
PFUS02477	85	21	626	74	178	129	108	121	159	157	208	137	95	175	51	138	51	128	533	211	154	96	109	95	442	85	376	60	137	43	58	119	79	49	131	44	260	313	120	234	185	148	254	293	150	122	51	43	290
PFUS02478	9	4	17	3	4	10	1	9	10	11	13	6	5	8	3	14	2	13	11	7	8	8	2	5	36	9	10	1	5	6	10	10	1	0	7	8	16	5	10	6	3	6	4	0	5	8	8	9	4
PFUS02479	50	21	57	22	19	22	60	64	42	60	44	42	34	21	28	21	13	39	63	62	58	44	35	21	137	18	19	7	34	26	20	22	15	6	43	16	52	68	47	41	31	39	58	79	50	30	38	46	41
PFUS02480	188	120	177	125	210	155	316	224	235	242	378	265	308	184	189	300	146	231	275	468	310	286	292	305	849	251	543	156	352	329	289	278	181	77	297	294	516	321	340	278	272	316	682	593	288	228	188	186	358
PFUS02481	337	74	304	99	241	142	313	194	227	181	405	266	185	285	129	262	115	175	376	324	329	192	312	187	902	250	353	82	323	144	208	214	112	39	304	65	720	287	214	294	137	316	359	536	177	220	218	134	267
PFUS02483	21	10	23	9	25	24	35	38	31	31	26	31	21	37	17	19	8	24	58	36	36	14	26	10	52	32	39	9	24	19	20	16	4	12	23	6	68	33	24	33	40	33	35	8	27	25	19	29	52
PFUS02484	47	48	125	68	43	43	63	64	106	85	36	198	145	57	57	134	48	143	282	249	124	78	71	60	249	45	96	22	138	81	94	122	281	37	77	101	136	526	255	182	181	83	212	215	29	38	66	53	257
PFUS02485	301	112	690	144	76	189	413	333	269	316	318	287	255	289	129	172	124	270	554	278	390	319	166	173	592	294	238	81	306	151	148	172	352	84	309	123	513	449	256	316	213	197	421	332	343	262	155	202	379
PFUS02487	13	4	18	3	3	9	24	22	14	28	28	24	18	14	11	10	5	22	26	19	9	9	24	11	22	26	18	6	25	15	18	15	4	3	20	13	27	34	16	18	8	17	13	57	25	3	19	16	15
PFUS02488	7	12	11	19	6	18	117	60	40	91	29	40	30	29	6	17	16	41	42	38	56	50	21	17	17	43	15	11	14	33	14	44	7	10	70	27	47	70	35	36	33	16	31	22	32	30	54	53	29
PFUS02489	2	0	3	2	1	3	2	2	1	5	6	1	2	3	2	2	5	3	4	1	0	5	5	2	9	29	5	1	1	2	4	3	0	0	4	1	29	0	1	2	3	1	3	2	23	0	1	6	3
PFUS02490	20	2	20	6	13	7	26	20	15	26	30	20	19	18	11	16	6	19	34	26	24	26	23	7	19	40	17	5	23	13	13	17	0	2	28	3	105	19	16	11	9	19	22	66	80	20	20	10	32
PFUS02492	274	71	352	91	133	175	229	181	197	187	209	226	199	245	169	146	81	262	322	235	268	164	168	145	279	168	133	90	215	160	149	135	264	78	164	77	326	290	222	204	144	153	340	155	175	151	195	195	212
PFUS02493	1540	1128	2257	1362	871	1548	1667	1853	1805	2586	1684	1968	2150	2022	1612	1325	1086	2128	3018	2343	2272	2180	1509	1925	2795	1166	1893	890	2833	2454	1242	1530	1796	917	1339	1234	1911	3075	2071	2227	2027	1792	5021	1413	1196	1115	1326	1932	1877
PFUS02495	1910	1563	1989	1831	1197	2563	3721	3173	3565	4939	2841	2839	3033	1616	1919	1608	1446	2924	3510	4072	4698	3837	2906	3151	4678	2191	2078	1415	4405	4187	2173	2329	2275	1943	2191	2079	3115	3926	2920	3395	3094	2612	7257	2035	1454	1931	2419	4372	2954
PFUS02496	85	20	79	46	65	119	64	62	41	116	71	78	68	94	57	24	34	92	107	35	94	79	75	49	137	436	53	24	58	46	47	76	0	2	58	16	472	27	47	35	47	66	78	61	185	61	48	47	81
PFUS02497	146	179	286	269	110	127	236	215	245	279	95	363	374	218	205	203	143	496	524	583	481	557	162	181	236	154	239	129	331	289	198	306	586	100	272	372	312	965	700	352	339	229	692	317	108	284	359	280	575
PFUS02498	12	3	39	14	25	25	20	33	21	33	29	11	9	30	17	14	16	21	30	16	26	29	23	31	23	47	20	13	18	10	9	29	3	0	45	22	85	24	24	21	20	24	35	55	54	24	19	19	40
PFUS02499	87	67	116	98	47	132	107	80	76	126	108	154	135	122	90	80	69	156	181	186	137	131	87	92	315	213	84	50	138	130	87	134	102	43	79	89	159	156	156	109	124	89	250	196	88	47	58	124	110
PFUS02500	469	81	1788	196	184	151	864	544	511	448	964	570	420	642	196	362	163	306	1560	436	617	438	300	280	591	395	484	150	573	158	306	359	537	58	485	198	796	1303	413	677	455	367	669	766	574	996	362	232	706
PFUS02501	1459	532	2206	719	837	893	1120	929	1278	1003	1282	2068	1425	1621	788	1897	723	1402	2361	2547	2175	1222	1342	868	4471	927	1783	435	2004	997	1518	1434	1965	337	1291	912	2725	2795	1763	2126	1495	1390	2574	2205	1087	1196	1417	808	2140
PFUS02504_x	468	159	1344	246	238	229	577	494	778	435	509	657	433	582	204	662	190	413	1314	855	887	537	461	306	1061	205	779	147	774	264	373	421	1226	171	580	350	839	1497	533	788	455	459	955	618	353	495	578	304	896
PFUS02505	4264	1221	7552	2042	1556	1705	3898	3793	5069	3661	4740	5116	3849	5844	2169	4300	1582	3754	8677	6577	7272	4535	3725	2493	7930	1950	5446	1507	6353	2656	3851	3882	4380	1040	4987	2958	7704	8959	4172	5961	3611	3947	7639	4092	2806	3886	4746	2703	5442
PFUS02508_PFUS02509_PFUS02506	1566	166	1783	215	630	273	840	352	932	162	789	1195	555	1410	278	995	189	179	1422	1460	1746	426	1050	316	1838	191	1014	134	1552	182	920	304	1141	126	902	259	1379	1673	416	1153	409	819	798	610	298	738	1010	216	1278
PFUS02516	32	0	6404	272	6	11	36	9	24	10	30	21	40	26	8	19	4	14	44	33	18	14	32	10	191	5	5171	564	86	6	47	30	21	1	12	5	39	60	1	68	32	39	10	33	11	28	27	3	31
PFUS02517	1186	129	1281	162	672	265	936	327	1083	232	921	1052	332	1190	240	772	157	224	1315	1215	1486	404	1092	312	1974	190	747	116	1481	168	751	303	665	123	836	170	1237	1214	302	1085	306	862	692	588	273	731	1034	221	1007
PFUS02518	4	2	13	9	3	11	9	17	4	11	6	5	7	6	1	7	6	5	11	9	13	13	2	4	0	0	2	1	5	1	6	6	4	2	6	8	5	8	13	7	8	4	9	0	13	11	4	3	3
PFUS02519	94	83	196	80	124	124	180	185	226	189	89	250	151	163	136	218	109	227	315	353	349	280	161	118	441	112	193	69	195	126	176	259	323	72	228	254	267	598	322	264	309	161	432	330	122	171	236	112	313
PFUS02520	73	17	55	19	22	33	61	44	62	32	59	70	40	36	20	45	13	34	78	135	83	50	46	43	174	45	38	5	75	37	47	54	73	20	50	27	126	123	70	85	46	45	82	79	72	25	57	42	92
PFUS02521	105	17	126	32	47	31	98	75	91	63	90	135	61	114	32	79	39	75	211	111	161	69	88	47	186	196	109	14	108	45	53	80	87	15	104	17	559	154	70	122	56	113	94	147	250	66	80	37	141
PFUS02522	12	7	19	29	9	13	28	43	44	38	11	22	27	18	9	9	12	38	62	82	98	80	17	11	31	35	11	10	11	6	9	47	37	17	57	10	106	53	34	45	38	14	18	7	19	40	35	41	54
PFUS02523	2	0	5	4	14	10	8	10	13	8	11	13	10	13	1	4	5	9	10	7	4	2	9	6	24	4	11	0	10	11	7	4	0	0	17	2	2	10	9	4	8	9	7	0	0	0	8	11	2
PFUS02524	32	33	55	55	26	55	92	104	68	129	94	104	121	50	55	55	41	114	130	155	114	114	51	82	222	70	54	30	95	97	69	122	30	32	78	51	144	132	140	107	90	50	213	103	62	53	68	78	150
PFUS02525	680	303	587	334	434	388	655	518	759	620	765	803	504	693	425	591	255	579	921	1175	1049	584	900	464	2287	419	717	180	1184	697	805	729	1160	261	672	489	1165	1045	587	1029	622	864	1448	760	351	600	715	521	915
PFUS02526	2475	1177	4123	609	1095	764	1224	1298	1509	715	1522	1362	1494	4106	1029	1596	571	959	3125	1666	2523	2823	1095	998	2745	640	2777	553	2306	701	1235	1005	2334	500	1077	888	1427	8012	1720	1877	1371	1256	3401	2671	952	966	1095	629	1810
PFUS02528	58	6	67	11	14	13	14	23	11	21	31	10	32	43	17	22	8	20	35	9	16	19	19	23	1	16	35	6	40	10	6	22	9	3	21	4	31	17	16	42	16	16	50	15	13	8	18	14	12
PFUS02529	11	2	22	10	30	9	40	15	18	17	25	35	35	18	9	8	12	29	47	40	38	30	14	14	79	10	36	19	36	13	29	31	42	17	28	19	72	34	16	36	22	21	39	29	69	17	24	9	50
PFUS02530	1855	1479	2265	1736	1162	1551	2997	2156	3394	2940	1864	2872	2337	1736	1682	2448	1429	3418	4432	5192	5371	3804	2415	1978	6292	1345	2191	1067	3608	2684	2438	2403	4402	1130	2934	3016	3349	6364	3603	3372	2582	2481	5197	2656	1268	2766	3204	2575	5185
PFUS02532	7	18	4	4	0	3	6	6	11	3	1	14	19	0	2	12	15	12	18	38	14	18	3	4	37	11	2	2	4	10	31	16	7	10	14	7	23	35	15	18	39	1	19	5	47	0	7	16	34
PFUS02534	227	206	461	263	101	190	534	496	542	595	296	428	403	265	251	313	211	531	758	813	881	790	338	340	726	239	380	183	440	322	271	394	524	159	672	377	572	989	578	476	485	368	811	369	330	405	446	484	686
PFUS02535	8	3	9	4	3	7	11	6	5	8	10	20	6	11	6	13	5	13	23	16	13	8	14	6	97	17	13	3	10	4	5	9	3	1	7	2	61	11	3	13	7	14	12	13	66	7	5	6	13
PFUS02536	99	60	112	89	49	111	119	122	95	158	105	90	136	82	100	58	62	169	164	141	156	167	88	92	76	97	107	52	136	145	75	81	139	48	81	52	316	133	154	86	104	94	259	102	132	87	78	107	93
PFUS02537_PFUS02538	879	4107	699	4495	375	4901	2202	3854	871	7216	811	945	7925	983	5650	566	3959	7425	1188	1104	1240	6239	879	5666	1677	4629	614	3239	1217	10935	678	3549	1558	3448	531	3881	1013	1210	6746	1165	6086	819	14318	1744	3874	659	773	7882	928
PFUS02539	883	2068	963	2904	424	2735	1531	3193	1341	5172	1009	1301	4783	945	2972	759	1980	5153	1719	1357	1735	3620	1146	3843	1628	2972	603	1681	1526	5211	898	3050	957	1237	904	3113	1192	1483	4331	1356	3577	1008	8233	1087	2201	863	1248	5707	1135
PFUS02540	21	74	15	70	15	116	39	68	29	126	20	31	152	20	99	19	71	144	49	18	39	76	38	144	48	103	13	56	34	188	31	72	45	51	12	46	35	26	151	31	84	17	318	25	33	6	20	136	22
PFUS02541	725	560	1149	673	414	724	1242	1290	1230	1165	810	1323	1227	891	844	732	562	1598	1762	1518	1438	1267	915	899	1603	569	828	556	1427	1354	779	1273	1931	699	936	841	1014	1968	1488	1363	1443	927	2898	539	534	687	952	1194	1281
PFUS02542	34	33	65	36	21	36	112	65	89	100	84	71	57	41	28	42	25	81	123	101	113	69	40	52	119	45	40	18	69	37	46	47	80	24	68	56	55	168	97	69	57	45	153	65	23	61	47	66	72
PFUS02543	11	4	12	4	1	8	10	4	4	2	5	6	7	8	5	2	5	29	12	5	8	15	10	6	6	2	10	1	3	11	5	11	7	5	10	1	13	18	17	8	6	1	13	14	3	5	4	6	6
PFUS02544	1	4	4	2	2	7	4	3	2	7	0	5	12	2	5	1	1	5	5	6	3	10	2	5	0	11	2	2	2	4	1	12	0	3	4	0	10	3	7	3	9	4	6	0	9	4	5	0	7
PFUS02545	33	4	25	15	2	10	25	12	9	18	22	26	15	38	9	8	12	13	34	20	17	14	19	7	11	29	12	9	14	9	10	11	14	3	22	3	63	24	20	26	16	12	23	10	20	12	9	9	24
PFUS02546	33	16	31	13	15	22	37	46	36	37	44	46	35	18	17	17	17	22	42	62	51	29	28	14	154	41	31	9	41	18	28	36	25	20	34	9	61	52	35	58	32	16	41	16	30	20	27	30	42
PFUS02548	82	27	92	33	62	96	64	81	49	69	96	50	52	103	50	52	43	73	149	74	72	51	51	60	163	126	68	19	54	44	50	52	11	4	56	18	189	87	72	59	50	51	81	140	68	46	46	48	86
PFUS02549	27	16	85	25	30	36	79	70	76	73	78	62	33	45	28	54	23	34	127	49	67	54	39	30	39	149	52	7	42	21	30	56	24	4	60	20	297	81	44	63	44	33	68	90	94	42	50	31	73
PFUS02550	37	14	34	24	21	27	28	25	26	27	16	27	31	13	17	28	15	40	35	71	36	36	30	22	23	25	46	9	36	39	24	40	6	1	41	17	90	24	14	44	22	38	47	85	8	33	18	15	53
PFUS02551	700	349	958	435	541	474	1137	948	1347	928	991	968	822	726	474	1019	465	821	1565	1513	1686	1259	956	634	2031	448	1276	348	1381	768	862	848	1020	288	1008	770	1530	2031	1087	1320	813	992	1818	1286	452	938	985	791	1600
PFUS02552	26	7	67	27	49	20	97	99	95	102	74	52	55	38	24	66	42	49	75	136	77	94	48	30	185	105	145	20	45	22	76	68	5	3	152	58	174	91	66	59	51	46	85	140	152	67	60	48	101
PFUS02553	4	0	9	7	4	3	16	12	3	14	7	10	10	14	4	6	1	12	17	13	7	6	6	5	0	46	5	1	2	1	2	7	0	0	10	1	60	6	6	9	17	10	9	0	27	2	5	9	6
PFUS02554	64	6	69	30	22	21	32	29	41	38	42	43	39	72	21	39	12	39	73	44	50	26	44	22	96	35	30	3	33	17	32	27	31	4	57	12	129	58	27	31	27	35	42	11	29	28	22	27	45
PFUS02555_PFUS02556	1387	563	2196	772	1365	1200	2016	2496	2092	1996	2675	2106	1607	1377	759	1524	930	1300	4163	2334	2614	2804	1642	1651	1741	969	2721	758	2794	1267	899	847	1223	501	1567	1110	3637	4633	2265	2509	1883	1750	4274	2485	1734	2199	1305	997	2290
PFUS02557	1049	482	1320	750	536	820	974	776	792	926	750	868	984	1121	739	711	545	1084	1273	1058	1317	1243	908	947	1666	863	859	415	1154	1084	714	909	838	264	855	615	1682	1239	1042	965	831	859	1973	963	994	895	893	1053	1014
PFUS02558	52	8	54	30	38	37	60	70	24	58	48	55	63	48	45	40	39	48	82	72	44	54	43	33	45	100	97	27	41	29	53	88	117	10	67	39	155	66	62	62	72	48	105	120	96	44	33	30	64
PFUS02560	402	269	521	336	232	343	508	464	465	519	436	592	635	407	365	598	382	678	869	1423	685	536	529	425	1708	329	596	286	731	574	633	686	854	208	460	469	880	1154	832	714	590	527	1315	465	337	359	385	393	1115
PFUS02561	54	21	71	31	19	24	85	56	37	86	75	47	57	58	35	32	19	62	116	38	74	76	34	24	57	117	50	18	64	37	34	54	14	3	90	14	146	49	52	54	32	39	55	63	79	57	35	52	55
PFUS02562	37	72	112	81	37	113	35	53	57	66	43	40	55	129	45	48	27	43	66	69	163	234	45	44	123	42	40	22	27	30	39	79	51	15	56	49	77	326	92	54	36	35	104	18	57	45	58	46	65
PFUS02563	108	42	112	62	39	38	225	124	193	153	110	143	85	75	74	125	74	139	225	179	255	165	116	75	156	72	125	34	111	90	110	115	81	13	166	135	222	260	137	155	95	78	157	88	22	167	166	114	219
PFUS02564	13	10	14	5	2	11	28	45	29	47	26	31	26	11	18	13	6	28	22	42	36	34	11	10	89	6	9	5	8	12	8	12	6	5	18	13	40	25	18	8	12	8	19	14	14	17	24	40	22
PFUS02565	215	65	190	84	49	78	184	211	113	305	253	135	201	222	129	143	129	199	153	154	147	210	166	192	262	344	156	81	193	207	83	154	36	33	149	86	222	129	193	146	166	130	385	210	237	140	121	202	118
PFUS02566	12	2	3	5	72	155	89	12	12	7	18	4	6	6	1	5	3	8	11	8	5	23	5	8	0	7	2	0	8	1	9	1	0	1	8	0	30	4	10	4	2	4	5	14	14	7	8	6	4
PFUS02567	499	89	849	170	219	243	542	364	277	323	683	486	317	544	233	308	147	296	762	445	303	285	298	248	1044	537	464	170	526	180	242	335	373	76	393	127	924	574	337	428	289	302	540	859	598	306	177	192	479
PFUS02568	158	31	237	60	109	110	140	120	101	98	121	127	96	183	89	103	68	126	172	120	134	102	112	80	432	151	178	41	147	86	113	124	17	8	101	45	344	129	162	127	83	124	218	222	143	80	83	100	156
PFUS02569	106	23	150	37	33	56	112	176	126	105	196	118	78	89	36	109	59	74	159	76	157	106	83	79	324	116	127	37	69	60	61	79	79	22	88	59	245	162	84	133	53	99	167	177	129	60	72	83	114
PFUS02571	105	85	195	107	40	53	229	190	203	208	128	175	208	154	138	154	84	252	283	336	312	251	131	129	198	73	135	93	201	183	122	215	159	51	228	178	154	319	277	186	173	147	405	167	94	179	241	239	192
PFUS02572	322	308	472	404	262	462	640	616	636	721	471	618	621	302	302	380	307	872	891	989	837	900	421	443	896	317	378	241	678	636	447	683	741	296	580	494	566	1162	812	745	652	491	1377	399	308	417	513	686	815
PFUS02573	2	7	2	7	3	11	5	12	6	13	9	9	7	5	5	0	1	14	14	12	11	16	2	2	0	16	0	3	5	26	13	25	18	11	6	6	5	6	14	3	13	1	16	0	16	4	5	8	6
PFUS02576	2	2	2	3	5	8	1	6	6	5	8	25	11	7	31	5	19	8	6	9	16	11	8	12	12	17	5	5	20	34	5	3	8	10	9	13	1	14	30	8	10	18	27	14	11	6	9	10	10
PFUS02579_PFUS02580	14	11	17	6	9	23	14	15	10	13	13	27	14	12	10	5	4	17	31	9	30	17	7	5	4	2	12	2	13	5	10	15	28	4	14	5	16	24	10	11	13	13	24	16	1	26	21	6	24
PFUS02581	229	9	478	74	78	72	151	142	51	163	274	257	118	270	42	189	83	96	393	120	144	100	115	50	76	270	288	37	139	14	90	119	8	10	181	9	1277	85	74	199	99	161	117	736	628	184	58	23	238
PFUS02583	362	171	654	211	212	231	478	522	470	503	531	403	380	461	253	373	186	335	758	491	651	527	394	323	1190	292	330	177	575	331	311	467	353	135	388	197	601	630	373	501	412	363	790	335	299	347	356	323	546
PFUS02584	1517	561	2726	862	784	917	1729	2336	2337	1985	1460	1809	1467	1580	762	1444	690	1477	3535	1996	2559	1928	1176	936	2471	710	1812	571	1790	629	1014	1646	2360	474	1655	1214	3197	3481	1984	2494	1828	1581	2945	2065	1598	1919	1313	761	2257
PFUS02585	609	127	723	141	269	184	485	390	507	321	671	618	345	958	218	455	130	411	1217	681	667	329	618	293	1126	283	766	176	826	239	669	427	457	139	785	170	1141	1372	350	811	367	642	898	606	384	732	406	259	674
PFUS02586	71	20	73	15	28	45	34	46	41	36	54	44	18	37	23	18	8	42	65	32	72	42	31	42	151	45	45	14	43	38	51	63	80	38	49	12	131	61	37	46	22	29	71	60	39	46	41	34	78
PFUS02587	14	9	15	7	4	18	10	8	6	12	2	5	17	12	9	14	19	8	15	17	7	11	14	11	37	55	18	9	9	13	3	19	3	2	8	16	69	16	21	10	5	11	33	25	45	9	4	2	25
PFUS02588	2	3	3	1	2	3	3	5	4	9	1	4	1	4	2	1	0	5	5	12	6	4	5	1	0	1	2	2	1	1	1	12	2	0	1	0	11	6	1	1	4	3	11	0	2	3	1	2	4
PFUS02589	41	6	56	16	24	22	42	15	24	47	59	42	31	51	17	36	12	25	75	43	45	21	36	24	130	53	33	19	35	14	43	29	7	10	36	16	79	44	25	35	18	25	55	60	44	39	26	25	35
PFUS02590	303	199	364	268	209	208	463	409	472	411	490	601	488	355	257	386	273	494	681	818	628	493	484	346	1782	266	630	192	625	442	492	515	663	236	485	412	763	865	572	647	482	571	1106	448	254	395	424	380	789
PFUS02591	22	13	115	16	18	29	63	65	63	43	28	107	57	45	21	19	12	39	193	44	76	30	42	25	97	22	61	21	89	43	26	50	92	24	36	31	71	302	80	103	50	52	170	72	14	44	20	25	97
PFUS02592	1	5	0	4	0	0	5	1	8	5	1	1	1	1	0	2	2	5	10	9	5	12	5	4	1	6	0	2	2	2	0	2	0	1	2	2	5	6	4	2	1	2	0	0	5	0	4	5	6
PFUS02594	180	95	232	112	145	262	169	216	212	247	213	136	253	223	216	131	98	248	351	277	282	256	178	197	421	160	192	113	272	242	163	272	110	48	229	173	199	238	272	218	238	180	506	281	257	171	222	230	199
PFUS02603	47	16	80	17	12	14	57	51	64	30	63	62	39	51	10	33	27	34	102	62	65	57	31	27	122	35	53	10	41	20	21	27	37	2	59	18	96	99	36	64	51	31	51	110	110	46	53	16	64
PFUS02604	5	1	15	1	2	6	8	10	7	4	7	11	12	13	3	3	4	3	38	5	12	9	9	13	0	13	16	4	14	3	3	13	2	1	10	2	10	30	12	11	12	9	40	2	33	18	3	8	22
PFUS02605	9	17	26	19	1	11	16	30	15	24	11	11	22	15	20	16	13	12	26	20	37	40	16	15	38	23	13	14	14	30	9	18	27	8	14	8	48	20	38	14	15	14	53	28	13	15	10	15	28
PFUS02606	127	183	146	203	72	233	145	200	151	361	246	279	416	213	302	186	237	399	266	309	266	313	267	293	436	372	128	138	250	463	207	396	196	136	155	220	342	328	391	290	422	221	927	161	310	133	157	309	265
PFUS02607	133	63	118	76	47	165	80	89	42	142	102	86	167	124	127	48	96	198	124	101	79	115	95	120	295	293	85	59	93	155	86	115	5	13	46	43	249	64	180	93	131	81	269	118	263	46	53	116	84
PFUS02609	5	1	5	3	1	1	30	10	7	11	6	6	6	4	3	1	8	4	5	19	9	15	9	6	0	8	3	0	3	4	4	9	3	2	5	4	32	13	4	12	13	4	7	7	12	7	14	18	16
PFUS02611	548	296	591	438	300	482	664	658	630	753	493	430	486	481	416	397	367	928	952	764	948	871	546	491	1236	388	479	256	503	532	577	676	285	197	735	451	1073	796	633	769	630	509	1258	556	534	567	539	700	820
PFUS02612	98	30	165	58	83	129	105	126	87	91	112	98	86	88	45	74	48	122	176	114	112	101	91	85	149	156	95	44	129	61	89	125	32	19	102	31	327	140	92	135	105	98	207	147	198	53	62	95	132
PFUS02613	22	8	36	23	15	18	46	34	22	25	30	34	33	25	18	24	15	32	46	39	34	40	26	16	28	31	25	10	43	34	21	22	7	6	39	11	55	19	37	20	37	18	38	31	22	20	29	32	39
PFUS02614	9	6	21	26	12	13	66	78	61	72	36	64	35	8	12	23	14	24	48	140	82	85	28	29	77	25	27	10	40	27	24	63	44	26	39	15	56	111	49	43	46	35	77	0	21	31	49	53	77
PFUS02615	36	13	59	21	26	34	70	54	39	60	68	71	52	67	23	30	18	37	107	96	57	42	51	39	39	32	33	9	50	42	43	47	26	19	48	25	99	118	38	72	56	33	92	74	24	41	44	37	69
PFUS02616	49	6	79	16	55	54	29	37	36	12	45	45	19	36	8	20	5	29	64	19	34	25	27	16	75	25	22	9	33	6	12	18	15	3	39	8	64	44	28	20	17	6	30	2	33	35	19	18	22
PFUS02617	16	10	27	12	20	37	19	18	13	14	11	14	17	13	11	5	4	21	32	28	24	16	12	13	4	19	21	11	15	11	13	15	11	4	14	5	49	15	14	22	23	8	38	8	2	14	18	19	27
PFUS02619	7	5	3	9	4	9	13	12	12	10	16	11	8	4	8	17	1	13	29	42	23	6	13	11	21	21	4	2	13	15	7	11	33	6	11	7	11	27	12	17	9	10	35	10	11	7	7	13	21
PFUS02620	351	66	434	109	126	160	265	267	234	199	355	197	164	288	122	165	69	197	379	175	324	235	177	143	559	112	220	80	219	126	102	184	194	47	229	91	360	283	200	231	156	162	303	214	136	209	214	204	284
PFUS02622	13	21	28	25	11	37	36	59	42	50	28	54	38	22	26	37	17	54	55	52	54	33	21	35	17	39	29	26	30	42	39	63	33	12	46	57	59	97	69	47	64	40	64	39	25	20	34	40	69
PFUS02623	10079	3042	11713	3999	4266	4452	8481	5821	8715	6624	8088	8872	6664	10513	4871	7373	2931	6232	11436	10533	11483	7299	7826	4959	13919	4126	7326	1990	10992	6111	5908	5750	7856	2264	7086	4605	10445	12551	6568	7697	5292	6389	12489	5981	4359	7010	9087	6140	7642
PFUS02624	12	11	22	25	25	36	62	25	30	56	17	19	35	4	13	17	19	43	45	48	51	49	13	13	39	42	23	13	27	27	32	43	20	2	43	42	58	43	49	23	27	12	38	45	39	42	29	39	36
PFUS02625	31	11	75	16	10	10	17	38	15	39	18	16	27	27	23	29	22	45	91	45	32	32	36	28	23	57	28	15	46	34	31	47	10	23	26	14	137	84	32	49	35	18	110	64	117	18	17	17	40
PFUS02626	59	30	76	44	25	43	144	79	87	102	83	119	69	57	52	61	17	72	133	154	155	85	56	42	152	77	34	13	61	26	46	54	26	12	122	55	168	187	80	83	64	43	97	53	32	64	91	88	90
PFUS02628	148	106	192	127	120	101	394	236	363	246	258	388	169	163	117	310	105	213	478	1196	592	274	356	123	827	123	219	54	413	181	324	246	714	97	358	145	479	617	273	436	228	338	424	412	150	244	366	168	611
PFUS02670	461	320	556	364	429	570	589	469	519	499	501	777	764	594	549	505	322	644	833	897	853	571	695	614	1437	693	692	275	814	714	554	708	1419	273	871	544	1161	911	862	685	614	716	1837	697	576	526	724	450	784
PFUS02671	1102	618	1742	839	656	878	1037	1315	1235	1330	1240	1245	1325	1107	833	859	633	1358	1813	1545	1577	1465	1040	1054	1543	795	1372	553	1555	1082	859	1339	1518	551	1071	885	1609	2225	1512	1276	1353	1025	3064	1053	904	961	853	911	1489
PFUS02672	1	1	3	3	7	8	7	8	6	14	2	4	4	5	3	12	6	5	8	29	22	18	16	7	24	5	10	2	8	8	3	8	2	6	8	3	14	8	5	8	6	5	19	0	0	8	3	3	9
PFUS02673	1	3	0	2	0	0	9	16	3	6	1	3	4	5	0	3	5	8	5	6	9	10	3	0	12	7	2	2	1	1	4	9	0	1	14	2	14	5	7	5	5	3	3	17	0	4	2	3	10
PFUS02674	20	7	42	27	58	95	47	39	37	58	34	56	34	63	19	28	19	44	66	37	53	27	37	20	39	66	37	10	45	14	33	49	4	9	58	9	186	38	30	52	33	43	80	16	79	24	26	23	46
PFUS02675	3152	1139	3363	1716	1029	1762	1941	2039	2223	2759	2222	3021	3052	3446	2204	2132	1261	3014	3646	2950	2752	2014	2584	2432	4314	1858	2133	1143	3757	3453	1938	1939	2862	932	1609	1571	3027	3316	2970	2362	2080	2190	6322	1659	1732	1987	2570	2675	2324
PFUS02677	376	82	495	134	178	284	267	200	162	198	295	344	279	450	169	262	129	304	546	291	194	151	271	209	524	372	391	109	347	180	246	291	83	54	220	70	571	376	285	388	256	303	539	600	396	151	128	118	379
PFUS02678	26	3	67	17	32	39	45	46	22	13	64	34	32	13	5	20	7	19	58	35	82	36	37	23	60	22	17	2	21	12	16	32	16	8	32	5	99	65	52	32	30	72	103	0	10	16	20	15	95
PFUS02681	66	7	52	17	30	25	60	20	38	25	33	46	22	56	19	34	25	28	99	68	80	22	42	25	60	13	28	13	75	18	65	42	50	12	34	24	84	156	37	74	29	34	66	52	17	55	65	22	64
PFUS02684	420	247	596	435	137	283	494	938	585	865	473	545	642	236	195	269	206	775	792	667	841	755	273	318	556	273	233	184	260	172	349	713	837	206	458	384	909	821	832	473	543	320	972	346	361	365	407	307	574
PFUS02685	4	2	2	6	1	3	2	11	5	11	7	1	7	5	2	5	4	4	6	13	6	6	7	6	0	36	5	3	0	2	14	11	3	0	6	2	31	8	8	2	6	6	8	26	37	4	1	2	11
PFUS02686	42	30	64	30	20	42	115	108	91	118	57	75	80	43	29	41	31	81	98	249	110	84	49	50	170	71	36	30	66	64	76	86	52	32	64	50	133	132	85	88	77	57	120	27	67	47	51	66	106
PFUS02688	218	43	329	56	66	93	146	146	212	144	239	165	112	204	72	92	53	152	276	136	232	185	139	86	372	107	171	54	160	76	126	111	97	22	154	77	306	256	109	184	87	145	243	223	184	152	131	127	160
PFUS02689	2172	880	4507	1291	1081	1136	2190	2196	2667	2221	2138	2465	2229	2933	1270	1797	906	1808	4313	2285	3013	3138	1448	1340	2366	1445	3466	770	2571	1630	1410	1562	2463	559	2328	1339	2718	5393	2277	2910	2084	2057	4233	3073	1621	1894	1611	1404	2753
PFUS02690	343	211	474	260	204	311	310	262	398	492	349	392	363	455	215	312	200	399	602	508	577	446	362	296	603	284	364	129	407	352	309	349	382	94	350	295	673	588	355	458	345	318	637	310	238	297	344	360	359
PFUS02692	329	3575	716	4321	88	4381	198	3658	230	7993	364	142	6309	350	4538	92	2785	8754	845	146	209	6519	108	5633	166	4868	369	3289	482	8202	80	2882	416	1922	106	4532	165	267	6030	258	4129	148	9511	1084	4458	598	176	7189	214
PFUS02695	54	13	74	32	24	47	59	64	60	64	72	37	59	54	32	56	26	53	109	53	79	46	45	29	75	71	64	13	63	30	36	71	12	14	67	16	135	80	64	49	39	41	75	63	47	47	57	45	75
PFUS02696	446	227	991	284	166	285	289	405	387	505	578	485	561	746	496	468	305	516	834	511	570	631	385	464	863	397	624	213	587	517	348	349	303	156	432	401	450	869	564	543	530	392	1175	408	315	419	372	434	555
PFUS02697	43	24	121	22	44	53	56	46	56	31	49	60	40	85	29	47	17	33	155	67	72	54	53	50	134	33	59	20	90	41	40	44	28	16	44	31	87	85	35	71	44	63	102	80	27	69	30	35	39
PFUS02699	148	105	211	113	110	105	176	142	189	151	161	164	126	117	96	109	95	213	519	285	228	144	130	105	236	60	160	82	307	161	115	166	183	103	126	76	187	504	239	338	192	158	316	65	62	148	115	135	390
PFUS02700	180	112	230	167	66	160	331	314	281	279	234	231	341	212	201	210	154	368	424	310	378	363	203	213	344	135	178	106	290	267	156	302	210	123	296	202	334	489	327	365	299	217	626	206	129	204	284	287	313
PFUS02701	7	4	11	15	3	20	10	25	11	48	8	8	16	14	4	10	15	26	26	8	11	14	16	25	37	40	23	15	14	21	15	17	4	1	12	6	22	15	27	24	27	14	50	20	40	12	8	23	9
PFUS02702	12	4	7	3	11	5	3	0	4	7	14	5	7	11	5	11	2	8	13	4	3	3	8	15	0	22	3	4	8	5	3	3	0	0	5	0	55	5	6	6	9	8	12	17	0	0	2	2	14
PFUS02703	11	11	26	20	19	34	27	35	28	36	12	24	21	12	14	20	21	22	22	67	24	34	19	14	26	63	21	12	31	27	11	25	24	8	16	27	53	46	21	19	31	26	31	7	31	26	34	19	24
PFUS02705	86	41	114	64	74	84	206	188	212	191	140	119	98	105	62	124	35	122	232	341	277	232	106	42	255	107	104	35	103	61	115	132	29	21	224	117	329	254	119	192	98	114	185	110	179	115	173	157	206
PFUS02706	595	179	759	295	309	256	905	728	996	568	747	953	519	613	233	691	233	605	1435	1157	1375	622	672	308	1992	285	666	178	863	277	683	611	1304	126	883	444	1241	1664	707	1028	488	707	947	836	368	714	801	376	1332
PFUS02707	196	129	211	120	93	114	253	212	216	199	191	254	250	185	164	174	98	282	348	349	263	205	157	154	556	156	168	69	275	183	185	279	346	89	200	180	341	393	267	356	245	204	469	311	132	148	138	193	308
PFUS02708	10	11	21	18	8	16	46	27	44	50	15	22	26	10	22	11	15	21	34	51	57	30	17	14	55	27	15	8	26	14	20	33	5	4	54	23	39	38	27	30	18	20	31	0	19	23	40	34	14
PFUS02709	1	2	6	1	2	1	1	2	1	2	2	3	5	5	2	0	0	4	5	5	3	3	2	2	0	6	5	3	2	2	8	6	0	1	4	0	6	6	1	4	3	0	9	28	8	3	2	4	4
PFUS02710	5	9	11	5	13	2	12	10	6	15	4	15	12	13	8	15	8	16	28	21	17	18	8	16	24	19	13	6	15	12	21	18	22	1	13	7	22	26	18	16	9	5	28	0	2	19	7	13	20
PFUS02711_PFUS02713	380	165	534	171	216	179	403	495	511	417	506	482	326	418	206	457	220	376	868	712	660	417	411	222	1262	269	554	189	553	174	375	453	459	150	428	261	1135	767	420	618	383	379	751	632	384	309	338	290	670
PFUS02714	73	21	107	41	37	55	54	67	58	57	71	58	83	61	47	74	29	65	92	84	57	61	42	60	177	104	85	25	66	57	48	66	23	12	56	54	111	84	99	69	79	54	114	127	139	52	34	50	70
PFUS02715	4389	2423	6660	3646	2096	3001	3890	4611	4814	5845	4261	5701	5826	5818	4175	3873	2698	5553	6634	7339	6991	5809	4926	4493	8580	3297	3719	1795	6653	5896	3942	4552	4988	2064	4485	3609	6014	8827	6147	5959	5352	4494	12710	3755	3307	4427	4949	4843	5626
PFUS02716	6	3	12	12	1	3	5	19	7	10	2	8	20	15	6	10	5	8	11	22	12	14	13	7	2	34	5	0	10	4	15	14	11	1	9	5	71	23	6	21	6	5	16	1	8	5	5	10	16
PFUS02717	67	24	80	40	32	40	61	65	79	74	38	56	57	59	42	58	30	53	92	78	101	70	63	57	110	84	114	36	64	69	51	62	33	48	44	26	153	98	61	73	79	84	189	75	44	35	57	53	90
PFUS02718	218	164	293	180	193	396	274	253	237	261	234	278	317	218	263	241	185	452	413	351	310	267	295	312	503	219	379	254	559	564	184	306	392	230	179	161	343	490	426	316	294	395	1041	180	180	134	189	292	332
PFUS02719	17	9	25	9	14	16	32	20	51	48	21	26	34	16	4	19	8	39	56	34	41	36	25	20	0	3	10	11	18	18	13	8	12	6	39	13	34	55	26	36	31	13	46	20	2	28	22	26	42
PFUS02720	137	26	139	44	42	47	140	82	97	95	127	130	92	106	38	63	47	78	191	185	159	66	86	67	166	59	76	23	143	60	69	98	93	23	135	46	184	172	71	136	139	92	173	138	40	78	105	90	117
[truncated: 6,281 more rows]
[truncated: 90 more columns]
