# Supplementary material for: Dynamic neurogenomic responses to social interactions and dominance outcomes in female paper wasps
Source: PLoS Genet. 2021 Sep 3;17(9):e1009474. doi: 10.1371/journal.pgen.1009474 (PMC8415593; doi:10.1371/journal.pgen.1009474)
Supplement: S1 Text — (R) [file pgen.1009474.s016.R]

library(DESeq2)
library(pheatmap)
library(RColorBrewer)
library(ggplot2)
library(topGO)
library(lme4)
library(lmerTest)
library(WGCNA)
library(pcaExplorer)

##Behavioral Data####
behaviorActs=read.csv("/Users/michaelsheehan/Downloads/Uy.etal.RNAseq.Figures/Revision/PfusPdom/aggressive.acts.RNAseq.csv", header=T)
behaviorTrial=read.csv("/Users/michaelsheehan/Downloads/Uy.etal.RNAseq.Figures/Revision/PfusPdom/aggressive.acts.RNAseq.bytrial.csv", header=T)
behaviorWasps=read.csv("/Users/michaelsheehan/Downloads/Uy.etal.RNAseq.Figures/Revision/PfusPdom/aggressive.acts.RNAseq.wasps.csv", header=T)

#Fig2a - distribution of aggression over time across all trials
behaviorActs$Time_m=behaviorActs$Time_s/60

ggplot(behaviorActs, aes(x=Time_m))+geom_density(color="darkblue", fill="lightblue")+
        theme_bw()+ylab("Aggressive Acts per Minute")+xlab("Time in Minutes")


#Fig2b - aggression per trial
behaviorTrial$log.totalNum=log10(behaviorTrial$total.n)
behaviorTrial$log.totalSum=log10(behaviorTrial$total.s)
ggplot(behaviorTrial, aes(x=log.totalNum, y=log.totalSum))+geom_point()+
        theme_bw()+ylab("Log Summed Aggression Score")+xlab("Log Total Number Aggressive Acts")

aggressionModel.1=lm(log.totalSum~log.totalNum, data=behaviorTrial)
summary(aggressionModel.1)

behaviorTrial$log.winnerNum=log10(behaviorTrial$winner.n+1)
behaviorTrial$log.winnerSum=log10(behaviorTrial$winner.s+1)
behaviorTrial$log.loserNum=log10(behaviorTrial$loser.n+1)
behaviorTrial$log.loserSum=log10(behaviorTrial$loser.s+1)

aggressionModel.2=lm(log.loserNum~log.winnerNum, data=behaviorTrial)
summary(aggressionModel.2)

ggplot(behaviorTrial, aes(x=log.winnerNum, y=log.loserNum))+geom_point()+
        theme_bw()+ylab("Log Loser Number of Aggressive Acts")+xlab("Log Winner Number of Aggressive Acts")+
        geom_abline(intercept = 0, slope = 1)+ylim(0,2.5)+xlim(0,2.5)

aggressionModel.3=lm(log.loserSum~log.winnerSum, data=behaviorTrial)
summary(aggressionModel.3)

aggressionModel.4=lm(loser.i~winner.i, data=behaviorTrial)
summary(aggressionModel.4)


##RNASEQ analysis - alldata pretrimmed ####

brain_optic.counts=as.data.frame(read.csv("/Users/michaelsheehan/Downloads/3primeBrain/brain_optic.all.counts.13Feb2021.csv", header=T))
brain_optic.metadata=as.data.frame(read.csv("/Users/michaelsheehan/Downloads/3primeBrain/brain_optic.all.metadata.13Feb2021.csv", header=T))

### FULL DATASET####
row.names(brain_optic.counts)=brain_optic.counts$gene
brain_optic.counts$gene=NULL

row.names(brain_optic.metadata)=brain_optic.metadata$Wasp
brain_optic.metadata$Wasp=NULL

### Model using with three main factors: Social + Tissue + Time####
brain_optic.FullCountTable=DESeqDataSetFromMatrix(countData=brain_optic.counts, colData=brain_optic.metadata, design = ~Social+Time+Tissue)


#PCA####
rld.brain_optic=vst(brain_optic.DIFseq)

pca.all=prcomp(t(assay(rld.brain_optic)))
summary(pca.all)
components=pca.all$x
components=merge(brain_optic.metadata, components, by="row.names")
pcascree(pca.all)

components.subsetbrain=subset(components, Tissue == "Brain")
components.subsetoptic=subset(components, Tissue == "Optic")
PC1.mod=aov(PC15~Social+Time+Social:Time, data=components.subsetoptic)
summary(PC1.mod)
#PC1.mod code repeated for PC1 thru PC15


PC1.mod=aov(PC15~Social+Time+Social:Time, data=components.subsetbrain)
summary(PC1.mod)
#PC1.mod code repeated for PC1 thru PC15


PCAdata=plotPCA(rld.brain_optic, intgroup=c("Tissue", "Social"), returnData=TRUE)
customPCAplot=ggplot(PCAdata, aes(x=PC1, y=PC2, shape=Tissue, color=Social))+
        geom_point(size=3)+theme_bw()+
        scale_color_manual(values=c("Nonsocial"="darkgrey",
                                    "Social"="purple"))
customPCAplot

#DEGs####
brain_optic.DIFseq=DESeq(brain_optic.FullCountTable, betaPrior = FALSE)
resultsNames(brain_optic.DIFseq)

brain_optic.res.social=results(brain_optic.DIFseq, name="Social_Social_vs_Nonsocial")
summary(brain_optic.res.social)
brain_optic.DEG.social=as.data.frame(brain_optic.res.social)
brain_optic.DEG.social$gene=rownames(brain_optic.DEG.social)
brain_optic.DEG.social=brain_optic.DEG.social[ which(brain_optic.DEG.social$baseMean >= 10), ]
brain_optic.DEG.social$log10pval=-log10(brain_optic.DEG.social$pvalue)
ggplot(data=brain_optic.DEG.social, aes(x=log2FoldChange, y=log10pval))+geom_point()+theme_bw()


memorygenes=read.delim("/Users/michaelsheehan/Downloads/memorygenes.txt",header=TRUE)
row.names(memorygenes)=memorygenes$gene
brain_optic.DEG.memory=merge(brain_optic.DEG.social, memorygenes, by='gene')
ggplot(data=brain_optic.DEG.memory, aes(x=log2FoldChange, y=log10pval))+geom_point()+theme_bw()


brain_optic.res.time=results(brain_optic.DIFseq, name="Time_Late_vs_Early")
summary(brain_optic.res.time)

brain_optic.res.tissue=results(brain_optic.DIFseq, name="Tissue_Optic_vs_Brain")
summary(brain_optic.res.tissue)
brain_optic.DEG.tissue=as.data.frame(brain_optic.res.tissue)
brain_optic.DEG.tissue$gene=rownames(brain_optic.DEG.tissue)
brain_optic.DEG.tissue=brain_optic.DEG.tissue[ which(brain_optic.DEG.tissue$baseMean >= 10), ]
brain_optic.DEG.tissue$log10pval=-log10(brain_optic.DEG.tissue$pvalue)


###Model with combined single combined variable timeTissueSocial######
#Find DEGs for all the six comparisons within each tissue, no comparisons across tissues
brain_optic.metadata$tissueTimeSocial=as.factor(paste(brain_optic.metadata$Tissue, brain_optic.metadata$Time, brain_optic.metadata$Social, sep=""))

brain_optic.FullCountTable1=DESeqDataSetFromMatrix(countData=brain_optic.counts, colData=brain_optic.metadata, design = ~tissueTimeSocial)

brain_optic.DIFseq1=DESeq(brain_optic.FullCountTable1, betaPrior = FALSE)
resultsNames(brain_optic.DIFseq1)

brain_optic.DIFseq1.res1=results(brain_optic.DIFseq1, contrast=c("tissueTimeSocial", "BrainEarlySocial", "BrainEarlyNonsocial"))
summary(brain_optic.DIFseq1.res1)

brain_optic.DIFseq1.res2=results(brain_optic.DIFseq1, contrast=c("tissueTimeSocial", "OpticEarlySocial", "OpticEarlyNonsocial"))
summary(brain_optic.DIFseq1.res2)

brain_optic.DIFseq1.res3=results(brain_optic.DIFseq1, contrast=c("tissueTimeSocial", "BrainEarlySocial", "BrainLateSocial"))
summary(brain_optic.DIFseq1.res3)

brain_optic.DIFseq1.res4=results(brain_optic.DIFseq1, contrast=c("tissueTimeSocial", "OpticEarlySocial", "OpticLateSocial"))
summary(brain_optic.DIFseq1.res4)

brain_optic.DIFseq1.res5=results(brain_optic.DIFseq1, contrast=c("tissueTimeSocial", "BrainLateSocial", "BrainLateNonsocial"))
summary(brain_optic.DIFseq1.res5)

brain_optic.DIFseq1.res6=results(brain_optic.DIFseq1, contrast=c("tissueTimeSocial", "OpticLateSocial", "OpticLateNonsocial"))
summary(brain_optic.DIFseq1.res6)
brain_optic.DIFseq1.res6=as.data.frame(brain_optic.DIFseq1.res6)
brain_optic.DIFseq1.res6$gene=rownames(brain_optic.DIFseq1.res6)

brain_optic.DIFseq1.res7=results(brain_optic.DIFseq1, contrast=c("tissueTimeSocial", "BrainEarlyNonsocial", "BrainLateNonsocial"))
summary(brain_optic.DIFseq1.res7)

brain_optic.DIFseq1.res8=results(brain_optic.DIFseq1, contrast=c("tissueTimeSocial", "OpticEarlyNonsocial", "OpticLateNonsocial"))
summary(brain_optic.DIFseq1.res8)

brain_optic.DIFseq1.res9=results(brain_optic.DIFseq1, contrast=c("tissueTimeSocial", "BrainLateSocial", "BrainEarlyNonsocial"))
summary(brain_optic.DIFseq1.res9)

brain_optic.DIFseq1.res10=results(brain_optic.DIFseq1, contrast=c("tissueTimeSocial", "OpticLateSocial", "OpticEarlyNonsocial"))
summary(brain_optic.DIFseq1.res10)

brain_optic.DIFseq1.res11=results(brain_optic.DIFseq1, contrast=c("tissueTimeSocial", "BrainEarlySocial", "BrainLateNonsocial"))
summary(brain_optic.DIFseq1.res11)


brain_optic.DIFseq1.res12=results(brain_optic.DIFseq1, contrast=c("tissueTimeSocial", "OpticEarlySocial", "OpticLateNonsocial"))
summary(brain_optic.DIFseq1.res12)


### Winner versus Losers versus Nonsocial######
##for these analyses the least aggressive social trials (<10 total acts) have been removed

brainOptic_agg.counts=as.data.frame(read.csv("/Users/michaelsheehan/Downloads/3primeBrain/brain_optic.agg.counts.13Feb2021.csv", header=T))
brainOptic_agg.metadata=as.data.frame(read.csv("/Users/michaelsheehan/Downloads/3primeBrain/brain_optic.agg.metadata.13Feb2021.csv", header=T))

row.names(brainOptic_agg.counts)=brainOptic_agg.counts$gene
brainOptic_agg.counts$gene=NULL

row.names(brainOptic_agg.metadata)=brainOptic_agg.metadata$Wasp
brainOptic_agg.metadata$Wasp=NULL

brainOptic_agg.FullCountTable=DESeqDataSetFromMatrix(countData=brainOptic_agg.counts, colData=brainOptic_agg.metadata, design = ~Outcome+Time+Tissue)


##Outcome+Time+Tissue DEGS####
brainOptic_agg.FullCountTable=DESeqDataSetFromMatrix(countData=brainOptic_agg.counts, colData=brainOptic_agg.metadata, design = ~Outcome+Time+Tissue)
brainOptic_agg.DIFseq=DESeq(brainOptic_agg.FullCountTable, betaPrior = FALSE)

brainOptic_agg.res1=results(brainOptic_agg.DIFseq, name="Time_Late_vs_Early")
summary(brainOptic_agg.res1)

brainOptic_agg.res2=results(brainOptic_agg.DIFseq, name="Tissue_Optic_vs_Brain")
summary(brainOptic_agg.res2)

brainOptic_agg.res3=results(brainOptic_agg.DIFseq, contrast=c("Outcome", "Winner", "Nonsocial"))
summary(brainOptic_agg.res3)
brainOptic_agg.res3=as.data.frame(brainOptic_agg.res3)
brainOptic_agg.res3$gene=rownames(brainOptic_agg.res3)


brainOptic_agg.res4=results(brainOptic_agg.DIFseq, contrast=c("Outcome", "Loser", "Nonsocial"))
summary(brainOptic_agg.res4)
brainOptic_agg.res4=as.data.frame(brainOptic_agg.res4)
brainOptic_agg.res4$gene=rownames(brainOptic_agg.res4)

brainOptic_agg.res5=results(brainOptic_agg.DIFseq, contrast=c("Outcome", "Winner", "Loser"))
summary(brainOptic_agg.res5)
brainOptic_agg.res5=as.data.frame(brainOptic_agg.res5)

brainOptic_agg.res5$gene=rownames(brainOptic_agg.res5)


#winner loser from ALL data
brainOptic_all.FullCountTable=DESeqDataSetFromMatrix(countData=brain_optic.counts, colData=brain_optic.metadata, design = ~Outcome+Time+Tissue)
brainOptic_all.DIFseq=DESeq(brainOptic_all.FullCountTable, betaPrior = FALSE)

brainOptic_all.res1=results(brainOptic_all.DIFseq, name="Time_Late_vs_Early")
summary(brainOptic_all.res1)

brainOptic_all.res2=results(brainOptic_all.DIFseq, name="Tissue_Optic_vs_Brain")
summary(brainOptic_all.res2)

brainOptic_all.res3=results(brainOptic_all.DIFseq, contrast=c("Outcome", "Winner", "Nonsocial"))
summary(brainOptic_all.res3)
brainOptic_all.res3=as.data.frame(brainOptic_all.res3)
brainOptic_all.res3$gene=rownames(brainOptic_all.res3)


brainOptic_all.res4=results(brainOptic_all.DIFseq, contrast=c("Outcome", "Loser", "Nonsocial"))
summary(brainOptic_all.res4)
brainOptic_all.res4=as.data.frame(brainOptic_all.res4)
brainOptic_all.res4$gene=rownames(brainOptic_all.res4)

brainOptic_all.res5=results(brainOptic_all.DIFseq, contrast=c("Outcome", "Winner", "Loser"))
summary(brainOptic_all.res5)
brainOptic_all.res5=as.data.frame(brainOptic_all.res5)
brainOptic_all.res5$gene=rownames(brainOptic_all.res5)

##single combined variable DEGS#####
brainOptic_agg.metadata$tissueTimeOutcome=as.factor(paste(brainOptic_agg.metadata$Tissue, brainOptic_agg.metadata$Time, brainOptic_agg.metadata$Outcome, sep=""))


brainOptic_aggOutcome.FullCountTable2=DESeqDataSetFromMatrix(countData=brainOptic_agg.counts, colData=brainOptic_agg.metadata, design = ~tissueTimeOutcome)
brainOptic_aggOutcome.DIFseq2=DESeq(brainOptic_aggOutcome.FullCountTable2, betaPrior = FALSE)
resultsNames(brainOptic_aggOutcome.DIFseq2)

brainOptic_aggOutcome.DIFseq2.res1=results(brainOptic_aggOutcome.DIFseq2, contrast=c("tissueTimeOutcome", "BrainEarlyWinner", "BrainEarlyLoser"))
summary(brainOptic_aggOutcome.DIFseq2.res1)

brainOptic_aggOutcome.DIFseq2.res2=results(brainOptic_aggOutcome.DIFseq2, contrast=c("tissueTimeOutcome", "BrainEarlyWinner", "BrainEarlyNonsocial"))
summary(brainOptic_aggOutcome.DIFseq2.res2)

brainOptic_aggOutcome.DIFseq2.res3=results(brainOptic_aggOutcome.DIFseq2, contrast=c("tissueTimeOutcome", "BrainEarlyLoser", "BrainEarlyNonsocial"))
summary(brainOptic_aggOutcome.DIFseq2.res3)

brainOptic_aggOutcome.DIFseq2.res4=results(brainOptic_aggOutcome.DIFseq2, contrast=c("tissueTimeOutcome", "BrainLateWinner", "BrainLateLoser"))
summary(brainOptic_aggOutcome.DIFseq2.res4)

brainOptic_aggOutcome.DIFseq2.res5=results(brainOptic_aggOutcome.DIFseq2, contrast=c("tissueTimeOutcome", "BrainLateWinner", "BrainLateNonsocial"))
summary(brainOptic_aggOutcome.DIFseq2.res5)

brainOptic_aggOutcome.DIFseq2.res6=results(brainOptic_aggOutcome.DIFseq2, contrast=c("tissueTimeOutcome", "BrainLateLoser", "BrainLateNonsocial"))
summary(brainOptic_aggOutcome.DIFseq2.res6)

brainOptic_aggOutcome.DIFseq2.res7=results(brainOptic_aggOutcome.DIFseq2, contrast=c("tissueTimeOutcome", "BrainEarlyWinner", "BrainLateWinner"))
summary(brainOptic_aggOutcome.DIFseq2.res7)

brainOptic_aggOutcome.DIFseq2.res8=results(brainOptic_aggOutcome.DIFseq2, contrast=c("tissueTimeOutcome", "BrainEarlyLoser", "BrainLateLoser"))
summary(brainOptic_aggOutcome.DIFseq2.res8)

brainOptic_aggOutcome.DIFseq2.res9=results(brainOptic_aggOutcome.DIFseq2, contrast=c("tissueTimeOutcome", "BrainEarlyWinner", "BrainLateLoser"))
summary(brainOptic_aggOutcome.DIFseq2.res9)

brainOptic_aggOutcome.DIFseq2.res10=results(brainOptic_aggOutcome.DIFseq2, contrast=c("tissueTimeOutcome", "BrainEarlyWinner", "BrainLateWinner"))
summary(brainOptic_aggOutcome.DIFseq2.res10)

brainOptic_aggOutcome.DIFseq2.res11=results(brainOptic_aggOutcome.DIFseq2, contrast=c("tissueTimeOutcome", "BrainEarlyLoser", "BrainLateWinner"))
summary(brainOptic_aggOutcome.DIFseq2.res11)

brainOptic_aggOutcome.DIFseq2.res12=results(brainOptic_aggOutcome.DIFseq2, contrast=c("tissueTimeOutcome", "BrainEarlyLoser", "BrainLateNonsocial"))
summary(brainOptic_aggOutcome.DIFseq2.res12)

brainOptic_aggOutcome.DIFseq2.res13=results(brainOptic_aggOutcome.DIFseq2, contrast=c("tissueTimeOutcome", "BrainEarlyNonsocial", "BrainLateWinner"))
summary(brainOptic_aggOutcome.DIFseq2.res13)

brainOptic_aggOutcome.DIFseq2.res14=results(brainOptic_aggOutcome.DIFseq2, contrast=c("tissueTimeOutcome", "BrainEarlyNonsocial", "BrainLateLoser"))
summary(brainOptic_aggOutcome.DIFseq2.res14)

brainOptic_aggOutcome.DIFseq2.res15=results(brainOptic_aggOutcome.DIFseq2, contrast=c("tissueTimeOutcome", "OpticEarlyWinner", "OpticEarlyLoser"))
summary(brainOptic_aggOutcome.DIFseq2.res15)

brainOptic_aggOutcome.DIFseq2.res16=results(brainOptic_aggOutcome.DIFseq2, contrast=c("tissueTimeOutcome", "OpticEarlyWinner", "OpticEarlyNonsocial"))
summary(brainOptic_aggOutcome.DIFseq2.res16)

brainOptic_aggOutcome.DIFseq2.res17=results(brainOptic_aggOutcome.DIFseq2, contrast=c("tissueTimeOutcome", "OpticEarlyLoser", "OpticEarlyNonsocial"))
summary(brainOptic_aggOutcome.DIFseq2.res17)

brainOptic_aggOutcome.DIFseq2.res18=results(brainOptic_aggOutcome.DIFseq2, contrast=c("tissueTimeOutcome", "OpticLateWinner", "OpticLateLoser"))
summary(brainOptic_aggOutcome.DIFseq2.res18)

brainOptic_aggOutcome.DIFseq2.res19=results(brainOptic_aggOutcome.DIFseq2, contrast=c("tissueTimeOutcome", "OpticLateWinner", "OpticLateNonsocial"))
summary(brainOptic_aggOutcome.DIFseq2.res19)

brainOptic_aggOutcome.DIFseq2.res20=results(brainOptic_aggOutcome.DIFseq2, contrast=c("tissueTimeOutcome", "OpticLateLoser", "OpticLateNonsocial"))
summary(brainOptic_aggOutcome.DIFseq2.res20)

brainOptic_aggOutcome.DIFseq2.res21=results(brainOptic_aggOutcome.DIFseq2, contrast=c("tissueTimeOutcome", "OpticEarlyWinner", "OpticLateWinner"))
summary(brainOptic_aggOutcome.DIFseq2.res21)

brainOptic_aggOutcome.DIFseq2.res22=results(brainOptic_aggOutcome.DIFseq2, contrast=c("tissueTimeOutcome", "OpticEarlyLoser", "OpticLateLoser"))
summary(brainOptic_aggOutcome.DIFseq2.res22)

brainOptic_aggOutcome.DIFseq2.res23=results(brainOptic_aggOutcome.DIFseq2, contrast=c("tissueTimeOutcome", "OpticEarlyWinner", "OpticLateLoser"))
summary(brainOptic_aggOutcome.DIFseq2.res23)

brainOptic_aggOutcome.DIFseq2.res24=results(brainOptic_aggOutcome.DIFseq2, contrast=c("tissueTimeOutcome", "OpticEarlyWinner", "OpticLateWinner"))
summary(brainOptic_aggOutcome.DIFseq2.res24)

brainOptic_aggOutcome.DIFseq2.res25=results(brainOptic_aggOutcome.DIFseq2, contrast=c("tissueTimeOutcome", "OpticEarlyLoser", "OpticLateWinner"))
summary(brainOptic_aggOutcome.DIFseq2.res25)

brainOptic_aggOutcome.DIFseq2.res26=results(brainOptic_aggOutcome.DIFseq2, contrast=c("tissueTimeOutcome", "OpticEarlyLoser", "OpticLateNonsocial"))
summary(brainOptic_aggOutcome.DIFseq2.res26)

brainOptic_aggOutcome.DIFseq2.res27=results(brainOptic_aggOutcome.DIFseq2, contrast=c("tissueTimeOutcome", "OpticEarlyNonsocial", "OpticLateWinner"))
summary(brainOptic_aggOutcome.DIFseq2.res27)

brainOptic_aggOutcome.DIFseq2.res28=results(brainOptic_aggOutcome.DIFseq2, contrast=c("tissueTimeOutcome", "OpticEarlyNonsocial", "OpticLateLoser"))
summary(brainOptic_aggOutcome.DIFseq2.res28)

#######BRAIN ONLY  ####
###Brain-all samples
brain_all.counts=as.data.frame(read.csv("/Users/michaelsheehan/Downloads/3primeBrain/brain_all.counts.13Feb2021.csv", header=T))
brain_all.metadata=as.data.frame(read.csv("/Users/michaelsheehan/Downloads/3primeBrain/brain_all.metadata.13Feb2021.csv", header=T))

row.names(brain_all.counts)=brain_all.counts$gene
brain_all.counts$gene=NULL

row.names(brain_all.metadata)=brain_all.metadata$Wasp
brain_all.metadata$Wasp=NULL

brain_all.FullCountTable=DESeqDataSetFromMatrix(countData=brain_all.counts, colData=brain_all.metadata, design = ~Social+Time)

brain_all.DIFseq=DESeq(brain_all.FullCountTable, betaPrior = FALSE)
resultsNames(brain_all.DIFseq)

brain_all.res.social=results(brain_all.DIFseq, name="Social_Social_vs_Nonsocial")
summary(brain_all.res.social)
brain_all.DEG.social=as.data.frame(brain_all.res.social)
brain_all.DEG.social$gene=rownames(brain_all.DEG.social)
brain_all.DEG.social=brain_all.DEG.social[ which(brain_all.DEG.social$baseMean >= 10), ]
brain_all.DEG.social$log10pval=-log10(brain_all.DEG.social$pvalue)
ggplot(data=brain_all.DEG.social, aes(x=log2FoldChange, y=log10pval))+geom_point()+xlim(-2.05,3)+ylim(0,7.5)+theme_bw()


brain_all.res.time=results(brain_all.DIFseq, name="Time_Late_vs_Early")
summary(brain_all.res.time)

#brain PCA
rld.brain_all=vst(brain_all.DIFseq)

pca.brain=prcomp(t(assay(rld.brain_all)))
summary(pca.brain)
components.brain=pca.brain$x
components.brain=merge(brain_all.metadata, components.brain, by="row.names")
PC1.brain=aov(PC1~Outcome+Time+Outcome:Time, data=components.brain)
summary(PC1.brain)
#PC1.brain code repeated for PC1 thru PC15


#
brain_all.metadata$tissueTimeSocial=as.factor(paste(brain_all.metadata$Tissue, brain_all.metadata$Time, brain_all.metadata$Social, sep=""))

brain_all.FullCountTable1=DESeqDataSetFromMatrix(countData=brain_all.counts, colData=brain_all.metadata, design = ~tissueTimeSocial)

brain_all.DIFseq1=DESeq(brain_all.FullCountTable1, betaPrior = FALSE)
resultsNames(brain_all.DIFseq1)

brain_all.DIFseq1.res1=results(brain_all.DIFseq1, contrast=c("tissueTimeSocial", "BrainEarlySocial", "BrainEarlyNonsocial"))
summary(brain_all.DIFseq1.res1)

brain_all.DIFseq1.res3=results(brain_all.DIFseq1, contrast=c("tissueTimeSocial", "BrainEarlySocial", "BrainLateSocial"))
summary(brain_all.DIFseq1.res3)

brain_all.DIFseq1.res5=results(brain_all.DIFseq1, contrast=c("tissueTimeSocial", "BrainLateSocial", "BrainLateNonsocial"))
summary(brain_all.DIFseq1.res5)

brain_all.DIFseq1.res7=results(brain_all.DIFseq1, contrast=c("tissueTimeSocial", "BrainEarlyNonsocial", "BrainLateNonsocial"))
summary(brain_all.DIFseq1.res7)

brain_all.DIFseq1.res9=results(brain_all.DIFseq1, contrast=c("tissueTimeSocial", "BrainLateSocial", "BrainEarlyNonsocial"))
summary(brain_all.DIFseq1.res9)

brain_all.DIFseq1.res11=results(brain_all.DIFseq1, contrast=c("tissueTimeSocial", "BrainEarlySocial", "BrainLateNonsocial"))
summary(brain_all.DIFseq1.res11)


brain_allOutcome.FullCountTable=DESeqDataSetFromMatrix(countData=brain_all.counts, colData=brain_all.metadata, design = ~Outcome+Time)

brain_allOutcome.DIFseq=DESeq(brain_allOutcome.FullCountTable, betaPrior = FALSE)
resultsNames(brain_allOutcome.DIFseq)

brain_allOutcome.res.1=results(brain_allOutcome.DIFseq, contrast=c("Outcome", "Winner", "Nonsocial"))
brain_allOutcome.res.2=results(brain_allOutcome.DIFseq, contrast=c("Outcome", "Loser", "Nonsocial"))
brain_allOutcome.res.3=results(brain_allOutcome.DIFseq, contrast=c("Outcome", "Winner", "Loser"))
brain_allOutcome.res.4=results(brain_allOutcome.DIFseq, name="Time_Late_vs_Early")

brain_allOutcome.res.1.df=as.data.frame(brain_allOutcome.res.1)
summary(brain_allOutcome.res.2)
summary(brain_allOutcome.res.3)
summary(brain_allOutcome.res.4)

##Brain - nonsocial and most aggressive social trials (i.e. social trials with <10 aggressive acts removed)

brain_agg.counts=as.data.frame(read.csv("/Users/michaelsheehan/Downloads/3primeBrain/brain_agg.counts.13Feb2021.csv", header=T))
brain_agg.metadata=as.data.frame(read.csv("/Users/michaelsheehan/Downloads/3primeBrain/brain_agg.metadata.13Feb2021.csv", header=T))


row.names(brain_agg.counts)=brain_agg.counts$gene
brain_agg.counts$gene=NULL

row.names(brain_agg.metadata)=brain_agg.metadata$Wasp
brain_agg.metadata$Wasp=NULL

# ----- Social + Time
brain_agg.FullCountTable=DESeqDataSetFromMatrix(countData=brain_agg.counts, colData=brain_agg.metadata, design = ~Social+Time)

brain_agg.DIFseq=DESeq(brain_agg.FullCountTable, betaPrior = FALSE)
resultsNames(brain_agg.DIFseq)

brain_agg.res.1=results(brain_agg.DIFseq, name="Social_Social_vs_Nonsocial")
brain_agg.res.2=results(brain_agg.DIFseq, name="Time_Late_vs_Early")

summary(brain_agg.res.1)
summary(brain_agg.res.2)

#----Outcome + Time
brain_aggOutcome.FullCountTable=DESeqDataSetFromMatrix(countData=brain_agg.counts, colData=brain_agg.metadata, design = ~Outcome+Time)

brain_aggOutcome.DIFseq=DESeq(brain_aggOutcome.FullCountTable, betaPrior = FALSE)
resultsNames(brain_aggOutcome.DIFseq)

brain_aggOutcome.res.1=results(brain_aggOutcome.DIFseq, contrast=c("Outcome", "Winner", "Nonsocial"))
brain_aggOutcome.res.2=results(brain_aggOutcome.DIFseq, contrast=c("Outcome", "Loser", "Nonsocial"))
brain_aggOutcome.res.3=results(brain_aggOutcome.DIFseq, contrast=c("Outcome", "Winner", "Loser"))
brain_aggOutcome.res.4=results(brain_aggOutcome.DIFseq, name="Time_Late_vs_Early")

summary(brain_aggOutcome.res.1)
summary(brain_aggOutcome.res.2)
summary(brain_aggOutcome.res.3)
summary(brain_aggOutcome.res.4)

brain_aggOutcome.DEG.1=as.data.frame(brain_aggOutcome.res.1)
brain_aggOutcome.DEG.1$gene=rownames(brain_aggOutcome.DEG.1)

brain_aggOutcome.DEG.2=as.data.frame(brain_aggOutcome.res.2)
brain_aggOutcome.DEG.2$gene=rownames(brain_aggOutcome.DEG.2)

brain_aggOutcome.DEG.3=as.data.frame(brain_aggOutcome.res.3)
brain_aggOutcome.DEG.3$gene=rownames(brain_aggOutcome.DEG.3)

brain_aggOutcome.DEG.4=as.data.frame(brain_aggOutcome.res.4)
brain_aggOutcome.DEG.4$gene=rownames(brain_aggOutcome.DEG.4)


# --- timeSocial
brain_agg.FullCountTable1=DESeqDataSetFromMatrix(countData=brain_agg.counts, colData=brain_agg.metadata, design = ~timeSocial)
brain_agg.DIFseq1=DESeq(brain_agg.FullCountTable1, betaPrior = FALSE)
resultsNames(brain_agg.DIFseq1)

brain_agg.timeSocial.res.1=results(brain_agg.DIFseq1, contrast=c("timeSocial", "EarlySocial", "LateSocial"))
brain_agg.timeSocial.res.2=results(brain_agg.DIFseq1, contrast=c("timeSocial", "EarlySocial", "EarlyNonsocial"))
brain_agg.timeSocial.res.3=results(brain_agg.DIFseq1, contrast=c("timeSocial", "LateSocial", "LateNonsocial"))
brain_agg.timeSocial.res.4=results(brain_agg.DIFseq1, contrast=c("timeSocial", "EarlyNonsocial", "LateNonsocial"))
brain_agg.timeSocial.res.5=results(brain_agg.DIFseq1, contrast=c("timeSocial", "LateSocial", "EarlyNonsocial"))
brain_agg.timeSocial.res.6=results(brain_agg.DIFseq1, contrast=c("timeSocial", "EarlySocial", "LateNonsocial"))

summary(brain_agg.timeSocial.res.1)
summary(brain_agg.timeSocial.res.2)
summary(brain_agg.timeSocial.res.3)
summary(brain_agg.timeSocial.res.4)
summary(brain_agg.timeSocial.res.5)
summary(brain_agg.timeSocial.res.6)

brain_agg.timeSocial.DEG.1=as.data.frame(brain_agg.timeSocial.res.1)
brain_agg.timeSocial.DEG.1$gene=rownames(brain_agg.timeSocial.DEG.1)

brain_agg.timeSocial.DEG.2=as.data.frame(brain_agg.timeSocial.res.2)
brain_agg.timeSocial.DEG.2$gene=rownames(brain_agg.timeSocial.DEG.2)

brain_agg.timeSocial.DEG.3=as.data.frame(brain_agg.timeSocial.res.3)
brain_agg.timeSocial.DEG.3$gene=rownames(brain_agg.timeSocial.DEG.3)

brain_agg.timeSocial.DEG.4=as.data.frame(brain_agg.timeSocial.res.4)
brain_agg.timeSocial.DEG.4$gene=rownames(brain_agg.timeSocial.DEG.4)

brain_agg.timeSocial.DEG.5=as.data.frame(brain_agg.timeSocial.res.5)
brain_agg.timeSocial.DEG.5$gene=rownames(brain_agg.timeSocial.DEG.5)

brain_agg.timeSocial.DEG.6=as.data.frame(brain_agg.timeSocial.res.6)
brain_agg.timeSocial.DEG.6$gene=rownames(brain_agg.timeSocial.DEG.6)

# --- timeOutcome
brain_agg.FullCountTable2=DESeqDataSetFromMatrix(countData=brain_agg.counts, colData=brain_agg.metadata, design = ~timeOutcome)
brain_agg.DIFseq2=DESeq(brain_agg.FullCountTable2, betaPrior = FALSE)
resultsNames(brain_agg.DIFseq2)


brain_agg.timeOutcome.res.1=results(brain_agg.DIFseq2, contrast=c("timeOutcome", "EarlyWinner", "EarlyLoser"))
brain_agg.timeOutcome.res.2=results(brain_agg.DIFseq2, contrast=c("timeOutcome", "EarlyWinner", "EarlyNonsocial"))
brain_agg.timeOutcome.res.3=results(brain_agg.DIFseq2, contrast=c("timeOutcome", "EarlyLoser", "EarlyNonsocial"))
brain_agg.timeOutcome.res.4=results(brain_agg.DIFseq2, contrast=c("timeOutcome", "LateWinner", "LateLoser"))
brain_agg.timeOutcome.res.5=results(brain_agg.DIFseq2, contrast=c("timeOutcome", "LateWinner", "LateNonsocial"))
brain_agg.timeOutcome.res.6=results(brain_agg.DIFseq2, contrast=c("timeOutcome", "LateLoser", "LateNonsocial"))
brain_agg.timeOutcome.res.7=results(brain_agg.DIFseq2, contrast=c("timeOutcome", "LateWinner", "EarlyWinner"))
brain_agg.timeOutcome.res.8=results(brain_agg.DIFseq2, contrast=c("timeOutcome", "LateLoser", "EarlyLoser"))
brain_agg.timeOutcome.res.9=results(brain_agg.DIFseq2, contrast=c("timeOutcome", "EarlyWinner", "LateLoser"))
brain_agg.timeOutcome.res.10=results(brain_agg.DIFseq2, contrast=c("timeOutcome", "EarlyWinner", "LateNonsocial"))
brain_agg.timeOutcome.res.11=results(brain_agg.DIFseq2, contrast=c("timeOutcome", "EarlyLoser", "LateWinner"))
brain_agg.timeOutcome.res.12=results(brain_agg.DIFseq2, contrast=c("timeOutcome", "EarlyLoser", "LateNonsocial"))
brain_agg.timeOutcome.res.13=results(brain_agg.DIFseq2, contrast=c("timeOutcome", "LateWinner", "EarlyNonsocial"))
brain_agg.timeOutcome.res.14=results(brain_agg.DIFseq2, contrast=c("timeOutcome", "LateLoser", "EarlyNonsocial"))
brain_agg.timeOutcome.res.15=results(brain_agg.DIFseq2, contrast=c("timeOutcome", "LateNonsocial", "EarlyWinner"))
brain_agg.timeOutcome.res.16=results(brain_agg.DIFseq2, contrast=c("timeOutcome", "LateNonsocial", "EarlyLoser"))

summary(brain_agg.timeOutcome.res.1)
summary(brain_agg.timeOutcome.res.2)
summary(brain_agg.timeOutcome.res.3)
summary(brain_agg.timeOutcome.res.4)
summary(brain_agg.timeOutcome.res.5)
summary(brain_agg.timeOutcome.res.6)
summary(brain_agg.timeOutcome.res.7)
summary(brain_agg.timeOutcome.res.8)
summary(brain_agg.timeOutcome.res.9)
summary(brain_agg.timeOutcome.res.10)
summary(brain_agg.timeOutcome.res.11)
summary(brain_agg.timeOutcome.res.12)
summary(brain_agg.timeOutcome.res.13)
summary(brain_agg.timeOutcome.res.14)
summary(brain_agg.timeOutcome.res.15)
summary(brain_agg.timeOutcome.res.16)

brain_agg.timeOutcome.res.2=as.data.frame(brain_agg.timeOutcome.res.2)
brain_agg.timeOutcome.res.2$gene=rownames(brain_agg.timeOutcome.res.2)
brain_agg.timeOutcome.res.3=as.data.frame(brain_agg.timeOutcome.res.3)
brain_agg.timeOutcome.res.3$gene=rownames(brain_agg.timeOutcome.res.3)
brain_agg.timeOutcome.res.5=as.data.frame(brain_agg.timeOutcome.res.5)
brain_agg.timeOutcome.res.5$gene=rownames(brain_agg.timeOutcome.res.5)
brain_agg.timeOutcome.res.6=as.data.frame(brain_agg.timeOutcome.res.6)
brain_agg.timeOutcome.res.6$gene=rownames(brain_agg.timeOutcome.res.6)
brain_agg.timeOutcome.res.7=as.data.frame(brain_agg.timeOutcome.res.7)
brain_agg.timeOutcome.res.7$gene=rownames(brain_agg.timeOutcome.res.7)
brain_agg.timeOutcome.res.8=as.data.frame(brain_agg.timeOutcome.res.8)
brain_agg.timeOutcome.res.8$gene=rownames(brain_agg.timeOutcome.res.8)


###OPTIC LOBE ANALYSES #####
##all trials
optic_all.counts=as.data.frame(read.csv("/Users/michaelsheehan/Downloads/3primeBrain/optic_all.counts.13Feb2021.csv", header=T))
optic_all.metadata=as.data.frame(read.csv("/Users/michaelsheehan/Downloads/3primeBrain/optic_all.metadata.13Feb2021.csv", header=T))

row.names(optic_all.counts)=optic_all.counts$gene
optic_all.counts$gene=NULL

row.names(optic_all.metadata)=optic_all.metadata$Wasp
optic_all.metadata$Wasp=NULL

optic_all.FullCountTable=DESeqDataSetFromMatrix(countData=optic_all.counts, colData=optic_all.metadata, design = ~Social+Time)

optic_all.DIFseq=DESeq(optic_all.FullCountTable, betaPrior = FALSE)
resultsNames(optic_all.DIFseq)

#pcaExplorer(dds=optic_all.DIFseq)

optic_all.res.social=results(optic_all.DIFseq, name="Social_Social_vs_Nonsocial")
summary(optic_all.res.social)
optic_all.DEG.social=as.data.frame(optic_all.res.social)
optic_all.DEG.social$gene=rownames(optic_all.DEG.social)
optic_all.DEG.social=optic_all.DEG.social[ which(optic_all.DEG.social$baseMean >= 10), ]
optic_all.DEG.social$log10pval=-log10(optic_all.DEG.social$pvalue)
ggplot(data=optic_all.DEG.social, aes(x=log2FoldChange, y=log10pval))+geom_point()+xlim(-2.05,3)+ylim(0,7.5)+theme_bw()


optic_all.res.time=results(optic_all.DIFseq, name="Time_Late_vs_Early")
summary(optic_all.res.time)

#optic PCA
rld.optic_all=vst(optic_all.DIFseq)

pca.optic=prcomp(t(assay(rld.optic_all)))
summary(pca.optic)
components.optic=pca.optic$x
components.optic=merge(optic_all.metadata, components.optic, by="row.names")
PC1.optic=aov(PC15~Social+Time+Social:Time, data=components.optic)
summary(PC1.optic)
#PC1.optic code repeated for PC1 thru PC15


##aggressive and nonsocial trials
optic_agg.counts=as.data.frame(read.csv("/Users/michaelsheehan/Downloads/3primeBrain/optic_agg.counts.13Feb2021.csv", header=T))
optic_agg.metadata=as.data.frame(read.csv("/Users/michaelsheehan/Downloads/3primeBrain/optic_agg.metadata.13Feb2021.csv", header=T))


row.names(optic_agg.counts)=optic_agg.counts$gene
optic_agg.counts$gene=NULL

row.names(optic_agg.metadata)=optic_agg.metadata$Wasp
optic_agg.metadata$Wasp=NULL

# ----- Social + Time
optic_agg.FullCountTable=DESeqDataSetFromMatrix(countData=optic_agg.counts, colData=optic_agg.metadata, design = ~Social+Time)

optic_agg.DIFseq=DESeq(optic_agg.FullCountTable, betaPrior = FALSE)
resultsNames(optic_agg.DIFseq)

optic_agg.res.1=results(optic_agg.DIFseq, name="Social_Social_vs_Nonsocial")
optic_agg.res.2=results(optic_agg.DIFseq, name="Time_Late_vs_Early")

summary(optic_agg.res.1)
summary(optic_agg.res.2)

optic_agg.DEG.1=as.data.frame(optic_agg.res.1)
optic_agg.DEG.1$gene=rownames(optic_agg.DEG.1)

optic_agg.DEG.2=as.data.frame(optic_agg.res.2)
optic_agg.DEG.2$gene=rownames(optic_agg.DEG.2)

#----Outcome + Time
optic_aggOutcome.FullCountTable=DESeqDataSetFromMatrix(countData=optic_agg.counts, colData=optic_agg.metadata, design = ~Outcome+Time)

optic_aggOutcome.DIFseq=DESeq(optic_aggOutcome.FullCountTable, betaPrior = FALSE)
resultsNames(optic_aggOutcome.DIFseq)

optic_aggOutcome.res.1=results(optic_aggOutcome.DIFseq, contrast=c("Outcome", "Winner", "Nonsocial"))
optic_aggOutcome.res.2=results(optic_aggOutcome.DIFseq, contrast=c("Outcome", "Loser", "Nonsocial"))
optic_aggOutcome.res.3=results(optic_aggOutcome.DIFseq, contrast=c("Outcome", "Winner", "Loser"))
optic_aggOutcome.res.4=results(optic_aggOutcome.DIFseq, name="Time_Late_vs_Early")

summary(optic_aggOutcome.res.1)
summary(optic_aggOutcome.res.2)
summary(optic_aggOutcome.res.3)
summary(optic_aggOutcome.res.4)


# --- timeSocial
optic_agg.FullCountTable1=DESeqDataSetFromMatrix(countData=optic_agg.counts, colData=optic_agg.metadata, design = ~timeSocial)
optic_agg.DIFseq1=DESeq(optic_agg.FullCountTable1, betaPrior = FALSE)
resultsNames(optic_agg.DIFseq1)

optic_agg.timeSocial.res.1=results(optic_agg.DIFseq1, contrast=c("timeSocial", "EarlySocial", "LateSocial"))
optic_agg.timeSocial.res.2=results(optic_agg.DIFseq1, contrast=c("timeSocial", "EarlySocial", "EarlyNonsocial"))
optic_agg.timeSocial.res.3=results(optic_agg.DIFseq1, contrast=c("timeSocial", "LateSocial", "LateNonsocial"))
optic_agg.timeSocial.res.4=results(optic_agg.DIFseq1, contrast=c("timeSocial", "EarlyNonsocial", "LateNonsocial"))
optic_agg.timeSocial.res.5=results(optic_agg.DIFseq1, contrast=c("timeSocial", "LateSocial", "EarlyNonsocial"))
optic_agg.timeSocial.res.6=results(optic_agg.DIFseq1, contrast=c("timeSocial", "EarlySocial", "LateNonsocial"))


summary(optic_agg.timeSocial.res.1)
summary(optic_agg.timeSocial.res.2)
summary(optic_agg.timeSocial.res.3)
summary(optic_agg.timeSocial.res.4)
summary(optic_agg.timeSocial.res.5)
summary(optic_agg.timeSocial.res.6)


#optic_agg.timeSocial.DEG.1=as.data.frame(optic_agg.timeSocial.res.1)
#optic_agg.timeSocial.DEG.1$gene=rownames(optic_agg.timeSocial.DEG.1)
#optic_agg.timeSocial.DEG.2=as.data.frame(optic_agg.timeSocial.res.2)
#optic_agg.timeSocial.DEG.2$gene=rownames(optic_agg.timeSocial.DEG.2)
#optic_agg.timeSocial.DEG.3=as.data.frame(optic_agg.timeSocial.res.3)
#optic_agg.timeSocial.DEG.3$gene=rownames(optic_agg.timeSocial.DEG.3)
#optic_agg.timeSocial.DEG.4=as.data.frame(optic_agg.timeSocial.res.4)
#optic_agg.timeSocial.DEG.4$gene=rownames(optic_agg.timeSocial.DEG.4)

# --- timeOutcome
optic_agg.FullCountTable2=DESeqDataSetFromMatrix(countData=optic_agg.counts, colData=optic_agg.metadata, design = ~timeOutcome)
optic_agg.DIFseq2=DESeq(optic_agg.FullCountTable2, betaPrior = FALSE)
resultsNames(optic_agg.DIFseq2)


optic_agg.timeOutcome.res.1=results(optic_agg.DIFseq2, contrast=c("timeOutcome", "EarlyWinner", "EarlyLoser"))
optic_agg.timeOutcome.res.2=results(optic_agg.DIFseq2, contrast=c("timeOutcome", "EarlyWinner", "EarlyNonsocial"))
optic_agg.timeOutcome.res.3=results(optic_agg.DIFseq2, contrast=c("timeOutcome", "EarlyLoser", "EarlyNonsocial"))
optic_agg.timeOutcome.res.4=results(optic_agg.DIFseq2, contrast=c("timeOutcome", "LateWinner", "LateLoser"))
optic_agg.timeOutcome.res.5=results(optic_agg.DIFseq2, contrast=c("timeOutcome", "LateWinner", "LateNonsocial"))
optic_agg.timeOutcome.res.6=results(optic_agg.DIFseq2, contrast=c("timeOutcome", "LateLoser", "LateNonsocial"))
optic_agg.timeOutcome.res.7=results(optic_agg.DIFseq2, contrast=c("timeOutcome", "EarlyWinner", "LateWinner"))
optic_agg.timeOutcome.res.8=results(optic_agg.DIFseq2, contrast=c("timeOutcome", "EarlyLoser", "LateLoser"))
optic_agg.timeOutcome.res.9=results(optic_agg.DIFseq2, contrast=c("timeOutcome", "EarlyWinner", "LateLoser"))
optic_agg.timeOutcome.res.10=results(optic_agg.DIFseq2, contrast=c("timeOutcome", "EarlyWinner", "LateNonsocial"))
optic_agg.timeOutcome.res.11=results(optic_agg.DIFseq2, contrast=c("timeOutcome", "EarlyLoser", "LateWinner"))
optic_agg.timeOutcome.res.12=results(optic_agg.DIFseq2, contrast=c("timeOutcome", "EarlyLoser", "LateNonsocial"))
optic_agg.timeOutcome.res.13=results(optic_agg.DIFseq2, contrast=c("timeOutcome", "EarlyNonsocial", "LateWinner"))
optic_agg.timeOutcome.res.14=results(optic_agg.DIFseq2, contrast=c("timeOutcome", "EarlyNonsocial", "LateLoser"))
optic_agg.timeOutcome.res.15=results(optic_agg.DIFseq2, contrast=c("timeOutcome", "LateNonsocial", "EarlyWinner"))
optic_agg.timeOutcome.res.16=results(optic_agg.DIFseq2, contrast=c("timeOutcome", "LateNonsocial", "EarlyLoser"))


summary(optic_agg.timeOutcome.res.1)
summary(optic_agg.timeOutcome.res.2)
summary(optic_agg.timeOutcome.res.3)
summary(optic_agg.timeOutcome.res.4)
summary(optic_agg.timeOutcome.res.5)
summary(optic_agg.timeOutcome.res.6)
summary(optic_agg.timeOutcome.res.7)
summary(optic_agg.timeOutcome.res.8)
summary(optic_agg.timeOutcome.res.9)
summary(optic_agg.timeOutcome.res.10)
summary(optic_agg.timeOutcome.res.11)
summary(optic_agg.timeOutcome.res.12)
summary(optic_agg.timeOutcome.res.13)
summary(optic_agg.timeOutcome.res.14)
summary(optic_agg.timeOutcome.res.15)
summary(optic_agg.timeOutcome.res.16)

###GO TERM ANALYSES - social DEGS####
geneID2go=readMappings(file="/Users/michaelsheehan/Downloads/Pfus.Annot.brain_optic.txt")
geneUniverse.brain_optic=names(geneID2go)

brain_optic.socialDEG=brain_optic.DEG.social[ which(brain_optic.DEG.social$padj <= 0.1), ]
brain_optic.socialDEG=brain_optic.socialDEG[c("gene")]
brain_optic.socialDEG=as.character(brain_optic.socialDEG$gene)
brain_optic.socialDEGList=factor(as.integer(geneUniverse.brain_optic %in% brain_optic.socialDEG))
names(brain_optic.socialDEGList)=geneUniverse.brain_optic

brain_optic.socialDEG.GOdata <- new("topGOdata", description="brain_optic.socialDEG", ontology="BP", allGenes=brain_optic.socialDEGList,  annot = annFUN.gene2GO, gene2GO = geneID2go, nodeSize=10)
brain_optic.socialDEG.GOdata
result.brain_optic.socialDEG <- runTest(brain_optic.socialDEG.GOdata, algorithm="weight01", statistic="fisher")
result.brain_optic.socialDEG
Res.brain_optic.socialDEG <- GenTable(brain_optic.socialDEG.GOdata, classicFisher = result.brain_optic.socialDEG, orderBy = "result.brain_optic.socialDEG", ranksOf = "weihgt01Fisher", topNodes = 75)
Res.brain_optic.socialDEG


###Winner - loser comparisons####
##winner-loser using AGG dataset, both brain and optic, low expression genes are removed to reduce noise

winner_loser.BrainOpticAgg=merge(brainOptic_agg.res3, brainOptic_agg.res4, by = "gene")
winner_loser.BrainOpticAgg=subset(winner_loser.BrainOpticAgg, baseMean.x > 100)

mod1.wl.agg=lm(log2FoldChange.y~log2FoldChange.x , data=winner_loser.BrainOpticAgg)
summary(mod1.wl.agg)
mod1.wl.agg
ggplot(data=winner_loser.BrainOpticAgg, aes(x=log2FoldChange.x, y=log2FoldChange.y)) + geom_point() + geom_smooth(method="lm")+theme_bw()

##now just the brain, aggressive and nonsocial trials
##all time together
WL_brainagg=merge(brain_aggOutcome.DEG.1, brain_aggOutcome.DEG.2, by = "gene")
WL_brainagg=subset(WL_brainagg, baseMean.x > 100)
mod2.wl.agg=lm(log2FoldChange.y~log2FoldChange.x , data=WL_brainagg)
summary(mod2.wl.agg)
mod2.wl.agg
ggplot(data=WL_brainagg, aes(x=log2FoldChange.x, y=log2FoldChange.y)) + geom_point() + geom_smooth(method="lm")+theme_bw()


###now by time
WL_earlybrain.agg=merge(brain_agg.timeOutcome.res.2, brain_agg.timeOutcome.res.3, by = "gene")
WL_earlybrain.agg$time=rep("early", nrow(WL_earlybrain.agg))
WL_earlybrain.agg=subset(WL_earlybrain.agg, baseMean.x > 100)

earlymod.agg=lm(log2FoldChange.y~log2FoldChange.x, data=WL_earlybrain.agg)
summary(earlymod.agg)
earlymod.agg

ggplot(data=WL_earlybrain.agg, aes(x=log2FoldChange.x, y=log2FoldChange.y)) + geom_point() + geom_smooth(method="lm")+theme_bw()+xlim(-1.5,5)+ylim(-1.5,5)


WL_latebrain.agg=merge(brain_agg.timeOutcome.res.5, brain_agg.timeOutcome.res.6, by = "gene")
WL_latebrain.agg$time=rep("late", nrow(WL_latebrain.agg))
WL_latebrain.agg=subset(WL_latebrain.agg, baseMean.x > 100)

latemod.lsln.agg=lm(log2FoldChange.y~log2FoldChange.x, data=WL_latebrain.agg)
summary(latemod.lsln.agg)
latemod.lsln.agg

ggplot(data=WL_latebrain.agg, aes(x=log2FoldChange.x, y=log2FoldChange.y)) + geom_point() + geom_smooth(method="lm")+theme_bw()+xlim(-1.5,5)+ylim(-1.5,5)


#look at how relationship between winner and loser relative to nonsocial changes over time
WL_ELcombo.agg=rbind(WL_earlybrain.agg, WL_latebrain.agg)

mod2.agg=lmer(log2FoldChange.y~log2FoldChange.x+time+log2FoldChange.x*time+(1|gene), data=WL_ELcombo.agg)
summary(mod2.agg)
mod2.agg


##changes in losers (lateloser v earlyloser) compared to changes in winners (latewinner v earlywinner) --this is Fig 6
wl.earlyLateSelf=merge(brain_agg.timeOutcome.res.7,brain_agg.timeOutcome.res.8, by = "gene")
wl.earlyLateSelf=subset(wl.earlyLateSelf, baseMean.x > 100)

elMod.agg=lm(log2FoldChange.y~baseMean.x+log2FoldChange.x, data=wl.earlyLateSelf)
summary(elMod.agg)
elMod.agg                           


wl.earlyLateSelf=read.csv("/Users/michaelsheehan/Downloads/wl.earlyLateSelf.csv",header=T)
ggplot(data=wl.earlyLateSelf, aes(x=log2FoldChange.x, y=log2FoldChange.y)) + 
        geom_point(aes(color=sigType)) + geom_smooth(method="lm", group=1)+
        theme_bw()+xlim(-3,3)+ylim(-3,3)+
        scale_color_manual(values=c("anone"="grey",
                              "loser"="blue",
                            "winner"="red",
                            "both"="purple"))

wl.earlyLateSelf.annotated=merge(wl.earlyLateSelf, pfus.genes, by='gene', all.x=T)
write.csv(wl.earlyLateSelf.annotated, "/Users/michaelsheehan/Downloads/wlel.annotated.csv")

vg.plot=plotCounts(brain_agg.DIFseq2, "PFUS04128", intgroup="timeOutcome",returnData = T,normalized = T)
apidaecin.plot=plotCounts(brain_agg.DIFseq2, "PFUS01358", intgroup="timeOutcome",returnData = T)
apoliphorin.plot=plotCounts(brain_agg.DIFseq2, "PFUS02893", intgroup="timeOutcome",returnData = T)
takeout1.plot=plotCounts(brain_agg.DIFseq2, "PFUS05555", intgroup="timeOutcome",returnData = T)
takeout2.plot=plotCounts(brain_agg.DIFseq2, "PFUS05556_PFUS05557", intgroup="timeOutcome",returnData = T)
arrestin.plot=plotCounts(brain_agg.DIFseq2, "PFUS10607", intgroup="timeOutcome",returnData = T)
mhc.plot=plotCounts(brain_agg.DIFseq2, "PFUS08947_PFUS08948", intgroup="timeOutcome",returnData = T)
esterase.plot=plotCounts(brain_agg.DIFseq2, "PFUS03216", intgroup="timeOutcome",returnData = T)
fpps.plot=plotCounts(brain_agg.DIFseq2, "PFUS04299", intgroup="timeOutcome",returnData = T)
inositolMono.plot=plotCounts(brain_agg.DIFseq2, "PFUS02796", intgroup="timeOutcome",returnData = T)
NPC2.plot=plotCounts(brain_agg.DIFseq2, "PFUS00272", intgroup="timeOutcome",returnData = T)

brain.agg.focalgenes=as.data.frame(brain_agg.metadata)
brain.agg.focalgenes$vg=vg.plot$count
brain.agg.focalgenes$apidaecin=apidaecin.plot$count
brain.agg.focalgenes$apol=apoliphorin.plot$count
brain.agg.focalgenes$takeout1=takeout1.plot$count
brain.agg.focalgenes$takeout2=takeout2.plot$count
brain.agg.focalgenes$arrestin=arrestin.plot$count
brain.agg.focalgenes$mhc=mhc.plot$count
brain.agg.focalgenes$esterase=esterase.plot$count
brain.agg.focalgenes$fpps=fpps.plot$count
brain.agg.focalgenes$inosM=inositolMono.plot$count
brain.agg.focalgenes$NPC2=NPC2.plot$count

ggplot(brain.agg.focalgenes, aes(x=Time, y=vg, color=Outcome))+
        stat_summary(fun=mean, geom="point", size=4)+theme_bw()+
        scale_color_manual(values=c("Nonsocial"="grey",
                                    "Loser"="blue",
                                    "Winner"="red"))

ggplot(brain.agg.focalgenes, aes(x=Time, y=apidaecin, color=Outcome))+
        stat_summary(fun=mean, geom="point", size=4)+theme_bw()+
        scale_color_manual(values=c("Nonsocial"="grey",
                                    "Loser"="blue",
                                    "Winner"="red"))

ggplot(brain.agg.focalgenes, aes(x=Time, y=apol, color=Outcome))+
        stat_summary(fun=mean, geom="point", size=4)+theme_bw()+
        scale_color_manual(values=c("Nonsocial"="grey",
                                    "Loser"="blue",
                                    "Winner"="red"))

ggplot(brain.agg.focalgenes, aes(x=Time, y=takeout1, color=Outcome))+
        stat_summary(fun=mean, geom="point", size=4)+theme_bw()+
        scale_color_manual(values=c("Nonsocial"="grey",
                                    "Loser"="blue",
                                    "Winner"="red"))

ggplot(brain.agg.focalgenes, aes(x=Time, y=takeout2, color=Outcome))+
        stat_summary(fun=mean, geom="point", size=4)+theme_bw()+
        scale_color_manual(values=c("Nonsocial"="grey",
                                    "Loser"="blue",
                                    "Winner"="red"))

ggplot(brain.agg.focalgenes, aes(x=Time, y=arrestin, color=Outcome))+
        stat_summary(fun=mean, geom="point", size=4)+theme_bw()+
        scale_color_manual(values=c("Nonsocial"="grey",
                                    "Loser"="blue",
                                    "Winner"="red"))

ggplot(brain.agg.focalgenes, aes(x=Time, y=mhc, color=Outcome))+
        stat_summary(fun=mean, geom="point", size=4)+theme_bw()+
        scale_color_manual(values=c("Nonsocial"="grey",
                                    "Loser"="blue",
                                    "Winner"="red"))

ggplot(brain.agg.focalgenes, aes(x=Time, y=esterase, color=Outcome))+
        stat_summary(fun=mean, geom="point", size=4)+theme_bw()+
        scale_color_manual(values=c("Nonsocial"="grey",
                                    "Loser"="blue",
                                    "Winner"="red"))

ggplot(brain.agg.focalgenes, aes(x=Time, y=fpps, color=Outcome))+
        stat_summary(fun=mean, geom="point", size=4)+theme_bw()+
        scale_color_manual(values=c("Nonsocial"="grey",
                                    "Loser"="blue",
                                    "Winner"="red"))

ggplot(brain.agg.focalgenes, aes(x=Time, y=inosM, color=Outcome))+
        stat_summary(fun=mean, geom="point", size=4)+theme_bw()+
        scale_color_manual(values=c("Nonsocial"="grey",
                                    "Loser"="blue",
                                    "Winner"="red"))

ggplot(brain.agg.focalgenes, aes(x=Time, y=NPC2, color=Outcome))+
        stat_summary(fun=mean, geom="point", size=4)+theme_bw()+
        scale_color_manual(values=c("Nonsocial"="grey",
                                    "Loser"="blue",
                                    "Winner"="red"))


###WGCNA ANALYSES####
#brain aggressive & nonsocial data only

brain_agg.DIFseq.1=estimateSizeFactors(brain_agg.DIFseq)
brain_agg.DIFseq.1=counts(brain_agg.DIFseq.1, normalized=TRUE)

brain_agg.wgcna.data=as.data.frame(t(brain_agg.DIFseq.1))

gsg.brain_agg = goodSamplesGenes(brain_agg.wgcna.data, verbose = 3);
gsg.brain_agg$allOK


##sample trees
brain_agg.sampleTree = hclust(dist(brain_agg.wgcna.data), method = "average")
# Plot the sample tree: Open a graphic output window of size 12 by 9 inches
# The user should change the dimensions if the window is too large or too small.
sizeGrWindow(12,9)
#pdf(file = "Plots/sampleClustering.pdf", width = 12, height = 9);
par(cex = 0.6);
par(mar = c(0,4,2,0))

plot(brain_agg.sampleTree, main = "Sample clustering to detect outliers", sub="", xlab="", cex.lab = 1.5, 
     cex.axis = 1.5, cex.main = 2)
abline(h = 150000, col = "red")
brain_agg.clust = cutreeStatic(brain_agg.sampleTree, cutHeight = 200000, minSize = 1)
table(brain_agg.clust)
# clust 1 contains the samples we want to keep.
brain_agg.keepSamples = (brain_agg.clust==1)
brain_agg.wgcna.data.filtered = brain_agg.wgcna.data[brain_agg.keepSamples, ]
nGenes = ncol(brain_agg.wgcna.data.filtered )
nSamples = nrow(brain_agg.wgcna.data.filtered )


###### trait data

brain_agg.Traits = brain_agg.metadata[brain_agg.keepSamples,]
write.csv(brain_agg.Traits, "/Users/michaelsheehan/Downloads/brain_agg.Traits.csv")

##reload trait data, now 1's and 0's
brain_agg.Traits = read.csv("/Users/michaelsheehan/Downloads/brain_agg.Traits.csv", header = T)
brain_agg.Traits = as.data.frame(brain_agg.Traits)
row.names(brain_agg.Traits) = brain_agg.Traits$Wasp
brain_agg.Traits$Wasp = NULL

############## power threshold
sizeGrWindow(9, 5)
par(mfrow = c(1,2));
cex1 = 0.9;
# Choose a set of soft-thresholding powers
powers = c(c(1:10), seq(from = 1, to=20, by=2))
# Call the network topology analysis function
brain_agg.sft = pickSoftThreshold(brain_agg.wgcna.data.filtered, powerVector = powers, verbose = 5)
# Scale-free topology fit index as a function of the soft-thresholding power
plot(brain_agg.sft$fitIndices[,1], -sign(brain_agg.sft$fitIndices[,3])*brain_agg.sft$fitIndices[,2],
     xlab="Soft Threshold (power)",ylab="Scale Free Topology Model Fit,signed R^2",type="n",
     main = paste("Scale independence"));
text(brain_agg.sft$fitIndices[,1], -sign(brain_agg.sft$fitIndices[,3])*brain_agg.sft$fitIndices[,2],
     labels=powers,cex=cex1,col="red");
# this line corresponds to using an R^2 cut-off of h
abline(h=0.90,col="red")
# Mean connectivity as a function of the soft-thresholding power
plot(brain_agg.sft$fitIndices[,1], brain_agg.sft$fitIndices[,5],
     xlab="Soft Threshold (power)",ylab="Mean Connectivity", type="n",
     main = paste("Mean connectivity"))
text(brain_agg.sft$fitIndices[,1], brain_agg.sft$fitIndices[,5], labels=powers, cex=cex1,col="red")


###NETs
brain_agg.net = blockwiseModules(brain_agg.wgcna.data.filtered, power = 10,
                                 TOMType = "signed", minModuleSize = 30,
                                 reassignThreshold = 0, mergeCutHeight = 0.25,
                                 numericLabels = TRUE, pamRespectsDendro = FALSE,
                                 saveTOMs = TRUE,maxBlockSize = 9000,
                                 saveTOMFileBase = "brain_agg.socialTOM", 
                                 verbose = 3)
table(brain_agg.net$colors)

##Module labels
brain_agg.moduleLabels = brain_agg.net$colors
brain_agg.moduleColors = labels2colors(brain_agg.net$colors)
brain_agg.MEs = brain_agg.net$MEs;
brain_agg.geneTree = brain_agg.net$dendrograms[[1]]

brain_agg.nGenes=ncol(brain_agg.wgcna.data.filtered)
brain_agg.nSamples=nrow(brain_agg.wgcna.data.filtered)

brain_agg.MEs0 = moduleEigengenes(brain_agg.wgcna.data.filtered, brain_agg.moduleColors)$eigengenes
brain_agg.MEs = orderMEs(brain_agg.MEs0)
brain_agg.moduleTraitCor = cor(brain_agg.MEs, brain_agg.Traits, use = "p");
brain_agg.moduleTraitPvalue = corPvalueStudent(brain_agg.moduleTraitCor, brain_agg.nSamples)


sizeGrWindow(10,6)
# Will display correlations and their p-values
brain_agg.textMatrix =  paste(signif(brain_agg.moduleTraitCor, 2), "\n(",
                              signif(brain_agg.moduleTraitPvalue, 1), ")", sep = "");
dim(brain_agg.textMatrix) = dim(brain_agg.moduleTraitCor)
par(mar = c(6, 8.5, 3, 3));
# Display the correlation values within a heatmap plot
labeledHeatmap(Matrix = brain_agg.moduleTraitCor,
               xLabels = names(brain_agg.Traits),
               yLabels = names(brain_agg.MEs),
               ySymbols = names(brain_agg.MEs),
               colorLabels = FALSE,
               colors = blueWhiteRed(50),
               textMatrix = brain_agg.textMatrix,
               setStdMargins = FALSE,
               cex.text = 0.5,
               zlim = c(-1,1),
               main = paste("Module-trait relationships"))

#Association with traits
brain_agg.modNames = substring(names(brain_agg.MEs), 3)
brain_agg.geneModuleMembership = as.data.frame(cor(brain_agg.wgcna.data.filtered, brain_agg.MEs, use = "p"));
brain_agg.MMPvalue = as.data.frame(corPvalueStudent(as.matrix(brain_agg.geneModuleMembership), brain_agg.nSamples))
names(brain_agg.geneModuleMembership) = paste("MM", brain_agg.modNames, sep=""); names(brain_agg.MMPvalue) = paste("p.MM", brain_agg.modNames, sep="");

Social = as.data.frame(brain_agg.Traits$Social)
names(Social) = "Social"
brain_agg.geneTraitSignificance.Social = as.data.frame(cor(brain_agg.wgcna.data.filtered, Social, use = "p"));
brain_agg.GSPvalue.Social = as.data.frame(corPvalueStudent(as.matrix(brain_agg.geneTraitSignificance.Social), brain_agg.nSamples));
names(brain_agg.geneTraitSignificance.Social) = paste("GS.", names(Social), sep=""); names(brain_agg.GSPvalue.Social) = paste("p.GS.", names(Social), sep="")

Winner = as.data.frame(brain_agg.Traits$Winner)
names(Winner) = "Winner"
brain_agg.geneTraitSignificance.Winner = as.data.frame(cor(brain_agg.wgcna.data.filtered, Winner, use = "p"));
brain_agg.GSPvalue.Winner = as.data.frame(corPvalueStudent(as.matrix(brain_agg.geneTraitSignificance.Winner), brain_agg.nSamples));
names(brain_agg.geneTraitSignificance.Winner) = paste("GS.", names(Winner), sep=""); names(brain_agg.GSPvalue.Winner) = paste("p.GS.", names(Winner), sep="")

Loser = as.data.frame(brain_agg.Traits$Loser)
names(Loser) = "Loser"
brain_agg.geneTraitSignificance.Loser = as.data.frame(cor(brain_agg.wgcna.data.filtered, Loser, use = "p"));
brain_agg.GSPvalue.Loser = as.data.frame(corPvalueStudent(as.matrix(brain_agg.geneTraitSignificance.Loser), brain_agg.nSamples));
names(brain_agg.geneTraitSignificance.Loser) = paste("GS.", names(Loser), sep=""); names(brain_agg.GSPvalue.Loser) = paste("p.GS.", names(Loser), sep="")

EarlySocial = as.data.frame(brain_agg.Traits$EarlySocial)
names(EarlySocial) = "EarlySocial"
brain_agg.geneTraitSignificance.EarlySocial = as.data.frame(cor(brain_agg.wgcna.data.filtered, EarlySocial, use = "p"));
brain_agg.GSPvalue.EarlySocial = as.data.frame(corPvalueStudent(as.matrix(brain_agg.geneTraitSignificance.EarlySocial), brain_agg.nSamples));
names(brain_agg.geneTraitSignificance.EarlySocial) = paste("GS.", names(EarlySocial), sep=""); names(brain_agg.GSPvalue.EarlySocial) = paste("p.GS.", names(EarlySocial), sep="")

LateSocial = as.data.frame(brain_agg.Traits$LateSocial)
names(LateSocial) = "LateSocial"
brain_agg.geneTraitSignificance.LateSocial = as.data.frame(cor(brain_agg.wgcna.data.filtered, LateSocial, use = "p"));
brain_agg.GSPvalue.LateSocial = as.data.frame(corPvalueStudent(as.matrix(brain_agg.geneTraitSignificance.LateSocial), brain_agg.nSamples));
names(brain_agg.geneTraitSignificance.LateSocial) = paste("GS.", names(LateSocial), sep=""); names(brain_agg.GSPvalue.LateSocial) = paste("p.GS.", names(LateSocial), sep="")

EarlyWinner = as.data.frame(brain_agg.Traits$EarlyWinner)
names(EarlyWinner) = "EarlyWinner"
brain_agg.geneTraitSignificance.EW = as.data.frame(cor(brain_agg.wgcna.data.filtered, EarlyWinner, use = "p"));
brain_agg.GSPvalue.EW = as.data.frame(corPvalueStudent(as.matrix(brain_agg.geneTraitSignificance.EW), brain_agg.nSamples));
names(brain_agg.geneTraitSignificance.EW) = paste("GS.", names(EarlyWinner), sep=""); names(brain_agg.GSPvalue.EW) = paste("p.GS.", names(EarlyWinner), sep="")

LateWinner = as.data.frame(brain_agg.Traits$LateWinner)
names(LateWinner) = "LateWinner"
brain_agg.geneTraitSignificance.LW = as.data.frame(cor(brain_agg.wgcna.data.filtered, LateWinner, use = "p"));
brain_agg.GSPvalue.LW = as.data.frame(corPvalueStudent(as.matrix(brain_agg.geneTraitSignificance.LW), brain_agg.nSamples));
names(brain_agg.geneTraitSignificance.LW) = paste("GS.", names(LateWinner), sep=""); names(brain_agg.GSPvalue.LW) = paste("p.GS.", names(LateWinner), sep="")


EarlyLoser = as.data.frame(brain_agg.Traits$EarlyLoser)
names(EarlyLoser) = "EarlyLoser"
brain_agg.geneTraitSignificance.EL = as.data.frame(cor(brain_agg.wgcna.data.filtered, EarlyLoser, use = "p"));
brain_agg.GSPvalue.EL = as.data.frame(corPvalueStudent(as.matrix(brain_agg.geneTraitSignificance.EL), brain_agg.nSamples));
names(brain_agg.geneTraitSignificance.EL) = paste("GS.", names(EarlyLoser), sep=""); names(brain_agg.GSPvalue.EL) = paste("p.GS.", names(EarlyLoser), sep="")

LateLoser = as.data.frame(brain_agg.Traits$LateLoser)
names(LateLoser) = "LateLoser"
brain_agg.geneTraitSignificance.LL = as.data.frame(cor(brain_agg.wgcna.data.filtered, LateLoser, use = "p"));
brain_agg.GSPvalue.LL = as.data.frame(corPvalueStudent(as.matrix(brain_agg.geneTraitSignificance), brain_agg.nSamples));
names(brain_agg.geneTraitSignificance.LL) = paste("GS.", names(LateLoser), sep=""); names(brain_agg.GSPvalue.LL) = paste("p.GS.", names(LateLoser), sep="")

WLgenemodules = data.frame(gene= names(brain_agg.wgcna.data.filtered),
                                   moduleColor = brain_agg.moduleColors,
                           brain_agg.geneTraitSignificance.Social,
                           brain_agg.GSPvalue.Social,
                           brain_agg.geneTraitSignificance.Winner,
                           brain_agg.GSPvalue.Winner,
                           brain_agg.geneTraitSignificance.Loser,
                           brain_agg.GSPvalue.Loser,
                           brain_agg.geneTraitSignificance.EarlySocial,
                           brain_agg.GSPvalue.EarlySocial,
                           brain_agg.geneTraitSignificance.LateSocial,
                           brain_agg.GSPvalue.LateSocial,
                                   brain_agg.geneTraitSignificance.EW,
                                   brain_agg.GSPvalue.EW,
                       brain_agg.geneTraitSignificance.LW,
                       brain_agg.GSPvalue.LW,
                       brain_agg.geneTraitSignificance.EL,
                       brain_agg.GSPvalue.EL,
                       brain_agg.geneTraitSignificance.LL)
                       #brain_agg.GSPvalue.LL)


###plot networks

brain_agg.MET=orderMEs(cbind(brain_agg.MEs, EarlyWinner, EarlyLoser, LateWinner, LateLoser))
sizeGrWindow(10,10);
par(cex = 0.7)
plotEigengeneNetworks(brain_agg.MET, "", marDendro = c(0,4,1,2), marHeatmap = c(3,4,1,2), cex.lab = 0.4, xLabelsAngle = 90)


sizeGrWindow(100,100);
par(cex = 0.5)
plotEigengeneNetworks(brain_agg.MET, "Eigengene dendrogram", marDendro = c(0,4,2,0),
                      plotHeatmaps = FALSE)

par(mar=c(10,10,10,10)+0.1,cex = 0.5)
plotEigengeneNetworks(brain_agg.MET, "Eigengene adjacency heatmap", marHeatmap = c(3,4,2,2),
                      plotDendrograms = FALSE, xLabelsAngle = 90)

write.csv(brain_agg.MET, "/Users/michaelsheehan/Downloads/brain_agg.MET.revised.csv")
